# Supplementary material for: Hybrid seed incompatibility in Capsella is connected to chromatin condensation defects in the endosperm
Source: PLoS Genet. 2021 Feb 11;17(2):e1009370. doi: 10.1371/journal.pgen.1009370 (PMC7904229; doi:10.1371/journal.pgen.1009370)
Supplement: S1 Data — (XLSX) [file pgen.1009370.s008.xlsx]

## Sheet: Fig 1B
Scaffold	Position	LOD
scaffold_1	9524	1.63614
scaffold_1	157315	1.63614
scaffold_1	464682	1.57947
scaffold_1	608289	1.65171
scaffold_1	749157	2.00935
scaffold_1	1207036	1.73868
scaffold_1	1652259	1.96764
scaffold_1	1805713	2.01034
scaffold_1	1935204	2.04959
scaffold_1	2098457	2.08334
scaffold_1	2234583	2.14088
scaffold_1	2397421	2.09489
scaffold_1	2546454	1.86723
scaffold_1	2737655	1.87136
scaffold_1	3004734	1.93877
scaffold_1	3144281	1.87439
scaffold_1	3442911	1.85722
scaffold_1	3601782	1.91788
scaffold_1	3771333	1.88004
scaffold_1	3841642	2.05596
scaffold_1	4164226	1.92301
scaffold_1	4353213	1.83225
scaffold_1	4632645	1.74246
scaffold_1	4788339	1.90921
scaffold_1	4937951	1.89096
scaffold_1	5062616	1.89796
scaffold_1	5243366	1.70573
scaffold_1	5374589	1.76523
scaffold_1	5535210	1.73468
scaffold_1	5681792	1.80723
scaffold_1	5828487	1.73023
scaffold_1	6001381	1.77076
scaffold_1	6138829	1.7879
scaffold_1	6280957	1.75257
scaffold_1	6438447	1.70075
scaffold_1	6562460	1.7278
scaffold_1	6706459	1.24486
scaffold_1	6869798	1.23845
scaffold_1	7173366	1.17153
scaffold_1	7293584	1.18409
scaffold_1	7458768	1.26305
scaffold_1	7660239	1.11365
scaffold_1	7945150	0.847735
scaffold_1	8070555	0.851938
scaffold_1	8221921	1.06892
scaffold_1	8378101	1.03469
scaffold_1	8507577	1.07079
scaffold_1	8800919	0.945851
scaffold_1	8942930	1.01483
scaffold_1	9122408	1.03662
scaffold_1	9248465	1.02617
scaffold_1	9396179	1.20589
scaffold_1	9694590	1.21507
scaffold_1	10159388	1.52486
scaffold_1	10301172	1.76377
scaffold_1	10460934	1.84621
scaffold_1	10599665	1.86666
scaffold_1	10802639	1.77384
scaffold_1	11066727	1.89531
scaffold_1	11554588	2.48091
scaffold_1	11935544	2.30443
scaffold_1	12106157	2.48747
scaffold_1	12262477	2.75809
scaffold_1	12447820	2.7881
scaffold_1	12815380	3.10697
scaffold_1	12837842	3.00063
scaffold_1	12984855	3.11039
scaffold_1	13145968	3.11039
scaffold_1	13742697	3.11039
scaffold_1	14350670	3.11039
scaffold_1	14501922	3.13746
scaffold_1	14596545	3.17712
scaffold_1	14897847	3.08158
scaffold_1	15402254	2.91797
scaffold_1	15520105	2.16362
scaffold_1	15693930	2.10592
scaffold_1	15947385	1.52164
scaffold_1	16253739	1.54214
scaffold_1	16254916	1.54214
scaffold_1	16426803	1.47507
scaffold_1	16578153	1.54269
scaffold_1	16871319	1.73343
scaffold_1	17052136	1.43219
scaffold_1	17166064	1.64536
scaffold_1	17313462	1.65395
scaffold_1	17459334	1.69652
scaffold_1	17565879	1.73733
scaffold_1	17764761	1.43813
scaffold_1	17923653	1.38095
scaffold_1	18004956	1.22008
scaffold_1	18232626	1.17418
scaffold_1	18389072	1.27827
scaffold_1	18514175	1.21993
scaffold_1	18691531	1.14309
scaffold_1	18814252	1.03685
scaffold_1	18964881	0.981834
scaffold_1	19237614	0.892111
scaffold_1	19564607	0.904585
scaffold_2	21541	2.50577
scaffold_2	144193	2.50577
scaffold_2	302988	2.44576
scaffold_2	482629	2.5305
scaffold_2	624073	2.24793
scaffold_2	813307	2.37764
scaffold_2	918966	2.43933
scaffold_2	1201209	2.37692
scaffold_2	1374077	2.31348
scaffold_2	1681750	2.09234
scaffold_2	2091510	2.41468
scaffold_2	2258593	2.52669
scaffold_2	2552396	2.52342
scaffold_2	3272633	3.24205
scaffold_2	3411753	3.22162
scaffold_2	3631565	3.70964
scaffold_2	3750788	4.66417
scaffold_2	4106827	4.65706
scaffold_2	4198442	4.56548
scaffold_2	4443586	4.39037
scaffold_2	4946784	4.05277
scaffold_2	5173803	4.24358
scaffold_2	6065343	4.17924
scaffold_2	6210216	4.17924
scaffold_2	6736008	4.17274
scaffold_2	7052274	4.67914
scaffold_2	7442185	5.69001
scaffold_2	7587962	5.6144
scaffold_2	7770533	5.47098
scaffold_2	8061730	5.30722
scaffold_2	8198531	5.24558
scaffold_2	8382363	4.8547
scaffold_2	8539069	4.2372
scaffold_2	8836528	3.37427
scaffold_2	9140475	3.48014
scaffold_2	9422930	2.87027
scaffold_2	9607360	2.65768
scaffold_2	9731801	2.57388
scaffold_2	9863723	2.37095
scaffold_2	10020251	1.81738
scaffold_2	10178390	1.81392
scaffold_2	10314885	1.72875
scaffold_2	10469560	1.73027
scaffold_2	10607951	1.48049
scaffold_2	10762161	1.20744
scaffold_2	10931910	1.29579
scaffold_2	11073336	1.39926
scaffold_2	11523946	0.965125
scaffold_2	11650085	0.925482
scaffold_2	11816810	0.922084
scaffold_2	11943702	0.906177
scaffold_2	12110126	0.822183
scaffold_2	12263844	0.834578
scaffold_2	12711953	0.764798
scaffold_2	12862178	0.793328
scaffold_2	13012009	0.80523
scaffold_2	13150217	0.727122
scaffold_2	13456534	0.749737
scaffold_2	13603136	0.71298
scaffold_2	13755103	0.680601
scaffold_2	13892336	0.713011
scaffold_2	14036727	0.713011
scaffold_3	11676	1.51529
scaffold_3	311269	1.51625
scaffold_3	460456	1.51175
scaffold_3	744272	1.40796
scaffold_3	907212	1.37807
scaffold_3	1045271	1.39141
scaffold_3	1191574	1.5174
scaffold_3	1357700	1.55271
scaffold_3	1504231	1.55271
scaffold_3	1657033	1.57755
scaffold_3	1940933	1.65963
scaffold_3	2110506	1.54782
scaffold_3	2255370	1.52767
scaffold_3	2406084	1.60808
scaffold_3	2540080	2.00946
scaffold_3	2699857	2.2621
scaffold_3	3003210	2.32074
scaffold_3	3130673	2.36634
scaffold_3	3443897	2.10879
scaffold_3	3597266	2.0928
scaffold_3	3734206	2.08759
scaffold_3	4045138	2.03397
scaffold_3	4175010	1.96663
scaffold_3	4333611	2.06832
scaffold_3	4486064	2.22695
scaffold_3	4705959	2.19362
scaffold_3	4794311	2.19362
scaffold_3	4933621	1.98814
scaffold_3	5067770	1.98814
scaffold_3	5240866	2.04341
scaffold_3	5425891	2.0519
scaffold_3	5553747	2.07312
scaffold_3	5680954	2.11697
scaffold_3	5835647	2.16544
scaffold_3	6135367	2.10587
scaffold_3	6273398	2.10587
scaffold_3	6579876	1.64127
scaffold_3	6749434	1.61929
scaffold_3	6882241	1.79278
scaffold_3	7018739	1.87733
scaffold_3	7169771	1.87733
scaffold_3	7335923	1.57041
scaffold_3	7489179	1.56976
scaffold_3	7634665	1.45443
scaffold_3	7778936	1.52182
scaffold_3	7981980	0.996046
scaffold_3	8059101	1.02582
scaffold_3	8199713	1.02603
scaffold_3	8559181	1.18314
scaffold_3	8624659	1.41947
scaffold_3	8810898	1.38107
scaffold_3	9107617	1.17943
scaffold_3	9267394	1.25802
scaffold_3	9397127	1.38458
scaffold_3	9537473	1.19505
scaffold_3	9725504	1.10944
scaffold_3	9911288	1.30978
scaffold_3	10005913	1.68161
scaffold_3	10136144	1.99295
scaffold_3	10259220	2.3646
scaffold_3	10429165	2.34177
scaffold_3	10653673	2.11917
scaffold_3	10808819	2.07712
scaffold_3	11000040	2.15309
scaffold_3	11057178	2.07712
scaffold_3	11160351	2.36146
scaffold_3	11349199	2.2208
scaffold_3	11597027	2.28358
scaffold_3	11646987	2.28358
scaffold_3	11942511	2.91107
scaffold_3	12133468	3.36635
scaffold_3	12256195	3.31502
scaffold_3	12559118	3.84684
scaffold_3	12847941	3.71076
scaffold_3	13054465	3.81728
scaffold_3	13150039	4.2096
scaffold_3	13303853	3.24268
scaffold_3	13443780	3.1965
scaffold_3	13581193	3.13271
scaffold_3	13712189	2.9587
scaffold_3	13865316	2.87376
scaffold_3	14059895	1.56389
scaffold_3	14180118	1.73856
scaffold_3	14671002	1.81231
scaffold_3	14778880	1.83385
scaffold_4	5548	0.173971
scaffold_4	160230	0.167
scaffold_4	522786	0.183732
scaffold_4	604201	0.152563
scaffold_4	754090	0.158507
scaffold_4	1070028	0.408621
scaffold_4	1168680	0.380615
scaffold_4	1367321	0.405827
scaffold_4	1441151	0.405827
scaffold_4	1747231	0.39291
scaffold_4	1969205	0.454814
scaffold_4	2219240	0.590824
scaffold_4	2702550	0.96298
scaffold_4	2839990	0.995168
scaffold_4	3142900	1.01686
scaffold_4	3317404	1.29617
scaffold_4	3565387	1.41534
scaffold_4	4064277	1.29716
scaffold_4	4272383	1.29716
scaffold_4	4388248	1.29716
scaffold_4	4622561	1.29579
scaffold_4	4938991	1.44613
scaffold_4	5126264	1.44613
scaffold_4	5536205	1.68719
scaffold_4	5688668	1.5559
scaffold_4	5830240	1.69769
scaffold_4	5983248	1.94363
scaffold_4	6132176	2.09335
scaffold_4	6327564	2.14097
scaffold_4	6433605	1.63528
scaffold_4	6561990	2.08185
scaffold_4	6722224	1.91012
scaffold_4	6839910	2.02627
scaffold_4	7043525	2.06511
scaffold_4	7405071	2.00597
scaffold_4	7599971	1.97333
scaffold_4	7755520	1.95373
scaffold_4	7908080	2.55937
scaffold_4	8085083	2.60871
scaffold_4	8211662	2.82929
scaffold_4	8343866	2.82929
scaffold_4	8657655	2.83686
scaffold_4	8799605	2.93733
scaffold_4	9152377	2.81365
scaffold_4	9260113	2.90747
scaffold_4	9383920	2.90747
scaffold_4	9694902	2.91594
scaffold_4	9855633	2.94835
scaffold_4	10059024	2.57746
scaffold_4	10174081	2.89939
scaffold_4	10299017	2.88718
scaffold_4	10593504	2.77252
scaffold_4	10744042	1.9392
scaffold_4	10898883	2.0504
scaffold_4	11056083	2.0504
scaffold_4	11205924	1.80138
scaffold_4	11326830	1.80911
scaffold_4	11529330	2.41792
scaffold_4	11631642	2.15196
scaffold_4	11797172	1.95897
scaffold_4	11948713	1.98243
scaffold_4	12100536	2.08473
scaffold_4	12230544	2.06932
scaffold_4	12376263	1.78106
scaffold_4	12668952	1.64349
scaffold_4	12984283	1.37784
scaffold_4	13110525	1.34202
scaffold_4	13438904	1.2912
scaffold_4	13587802	1.24089
scaffold_4	13880890	1.25735
scaffold_4	14040702	1.19402
scaffold_4	14181330	1.19755
scaffold_4	14340579	1.24046
scaffold_4	14493077	1.21591
scaffold_4	14628852	1.36989
scaffold_4	14786863	1.36303
scaffold_4	14906201	1.36419
scaffold_5	10454	0.0963374
scaffold_5	139511	0.0949526
scaffold_5	290942	0.0482827
scaffold_5	436278	0.102998
scaffold_5	613331	0.166292
scaffold_5	759965	0.0206555
scaffold_5	839867	0.0206555
scaffold_5	1166496	0.181866
scaffold_5	1471745	0.154162
scaffold_5	1654925	0.148894
scaffold_5	1823905	0.0872441
scaffold_5	1960110	0.0953629
scaffold_5	2155699	0.0471217
scaffold_5	2269317	0.0446071
scaffold_5	2399354	0.136719
scaffold_5	2577308	0.148649
scaffold_5	2688135	0.161895
scaffold_5	2786052	0.154916
scaffold_5	3019517	0.51291
scaffold_5	3150333	0.781503
scaffold_5	3247858	0.561857
scaffold_5	3467833	0.479444
scaffold_5	3551149	0.539167
scaffold_5	4231235	0.85327
scaffold_5	4381549	0.856403
scaffold_5	4455435	0.856403
scaffold_5	4812076	0.856403
scaffold_5	4977620	0.85712
scaffold_5	5055649	0.85712
scaffold_5	5236462	0.85712
scaffold_5	5383741	0.993406
scaffold_5	5571728	1.27457
scaffold_5	5834791	1.37197
scaffold_5	6000703	1.03874
scaffold_5	6010932	1.04647
scaffold_5	6346701	1.07936
scaffold_5	6430144	1.15347
scaffold_5	6640017	1.01159
scaffold_5	6755553	0.958979
scaffold_5	6856424	0.927457
scaffold_5	7012297	1.24791
scaffold_5	7467320	1.4761
scaffold_5	7632497	1.0217
scaffold_5	7771511	0.920599
scaffold_5	7921142	0.872871
scaffold_5	8058658	0.785546
scaffold_5	8173569	0.885173
scaffold_5	8355886	0.916977
scaffold_5	8517122	0.816982
scaffold_5	8671582	0.733691
scaffold_5	8828552	0.735891
scaffold_5	8968141	0.543686
scaffold_5	9080841	0.50216
scaffold_5	9264064	0.525734
scaffold_5	9409245	0.524602
scaffold_5	9712073	0.560419
scaffold_5	9872913	0.349653
scaffold_5	9974944	0.347225
scaffold_5	10153557	0.433351
scaffold_5	10278507	0.420869
scaffold_5	10444531	0.356334
scaffold_5	10593525	0.301643
scaffold_5	10757639	0.301643
scaffold_5	10886275	0.298241
scaffold_5	11060809	0.32246
scaffold_5	11317585	0.0624024
scaffold_5	11504541	0.0572439
scaffold_5	11656770	0.0572439
scaffold_5	11769321	0.0165974
scaffold_5	12101313	0.00647078
scaffold_5	12245799	0.00232186
scaffold_5	12402096	0.00654615
scaffold_5	12543671	0.00916821
scaffold_5	12690361	0.0109713
scaffold_5	12825965	0.00999218
scaffold_5	13171101	0.0119296
scaffold_5	13287336	0.0094013
scaffold_5	13442498	0.0094013
scaffold_5	13620340	0.0094013
scaffold_6	32266	0.531525
scaffold_6	218480	0.531525
scaffold_6	306233	0.52875
scaffold_6	475834	0.513052
scaffold_6	749986	0.528872
scaffold_6	934038	0.538194
scaffold_6	1073056	0.461699
scaffold_6	1222041	0.444669
scaffold_6	1517844	0.618608
scaffold_6	1802939	0.538999
scaffold_6	1952851	0.486734
scaffold_6	2097167	0.596933
scaffold_6	2739402	1.0335
scaffold_6	2874699	1.05
scaffold_6	3014082	1.00395
scaffold_6	3175655	0.969087
scaffold_6	3312648	0.95764
scaffold_6	3772311	0.994548
scaffold_6	3903056	1.04936
scaffold_6	4059704	1.01751
scaffold_6	4184344	1.04166
scaffold_6	4347939	0.995845
scaffold_6	4964395	0.924102
scaffold_6	5100842	0.931454
scaffold_6	5411805	0.950162
scaffold_6	5540551	0.942657
scaffold_6	7644657	1.00372
scaffold_6	8101063	1.35634
scaffold_6	8390313	1.46527
scaffold_6	8690412	1.18129
scaffold_6	8869391	1.05547
scaffold_6	9002494	1.00394
scaffold_6	9111963	1.00079
scaffold_6	9246635	1.0529
scaffold_6	9429252	0.850835
scaffold_6	9604598	0.896687
scaffold_6	9729850	1.04348
scaffold_6	9883117	1.09552
scaffold_6	10027750	0.984487
scaffold_6	10348429	1.07919
scaffold_6	10765104	1.06929
scaffold_6	10791042	1.06929
scaffold_6	10960955	1.06929
scaffold_6	11092761	1.06929
scaffold_6	11217379	1.06929
scaffold_6	11849571	1.07448
scaffold_6	11971476	0.701542
scaffold_6	12145447	0.763582
scaffold_6	12275922	0.594528
scaffold_6	12566489	0.702742
scaffold_6	12805877	0.678609
scaffold_6	12995623	0.549282
scaffold_6	13318042	0.667122
scaffold_6	13428626	0.901814
scaffold_6	13857293	0.55721
scaffold_6	14058173	0.494134
scaffold_6	14117189	0.484356
scaffold_6	14387716	0.455887
scaffold_6	14485446	0.353379
scaffold_6	14804854	0.251541
scaffold_6	14919422	0.235104
scaffold_6	15245358	0.283716
scaffold_6	15401055	0.232664
scaffold_6	15538410	0.207391
scaffold_6	15706703	0.233335
scaffold_6	15839415	0.233883
scaffold_6	16001765	0.211935
scaffold_6	16302692	0.207467
scaffold_6	16450530	0.207543
scaffold_7	18246	1.05371
scaffold_7	165509	1.05371
scaffold_7	465504	1.01078
scaffold_7	788108	1.19138
scaffold_7	1079011	1.25317
scaffold_7	1209358	1.34496
scaffold_7	1354768	1.33335
scaffold_7	1509058	1.38094
scaffold_7	1658968	1.38326
scaffold_7	1808813	1.42247
scaffold_7	1958567	1.42333
scaffold_7	2262449	1.38125
scaffold_7	2417412	1.38125
scaffold_7	2543526	1.67311
scaffold_7	2709607	1.66042
scaffold_7	2844390	1.70558
scaffold_7	3156529	1.89649
scaffold_7	3457462	1.94706
scaffold_7	3600401	1.8814
scaffold_7	3887615	1.83159
scaffold_7	4019641	1.96577
scaffold_7	4204767	1.98446
scaffold_7	4826157	1.9996
scaffold_7	4948636	1.9996
scaffold_7	5083158	2.06031
scaffold_7	5239772	2.10351
scaffold_7	5377967	2.10351
scaffold_7	5592315	2.32051
scaffold_7	5714696	2.35391
scaffold_7	5835044	2.3723
scaffold_7	5990142	2.33845
scaffold_7	6154116	2.35481
scaffold_7	6288153	2.31293
scaffold_7	6428431	2.41829
scaffold_7	6577313	2.72989
scaffold_7	6889860	3.15654
scaffold_7	7035292	3.56998
scaffold_7	7218034	3.35254
scaffold_7	7330856	3.34355
scaffold_7	7481060	3.26419
scaffold_7	7637105	3.18021
scaffold_7	7961756	3.24221
scaffold_7	8074212	3.18074
scaffold_7	8258821	2.94801
scaffold_7	8522557	3.02242
scaffold_7	8690684	2.74199
scaffold_7	8808028	2.72791
scaffold_7	9004321	2.58729
scaffold_7	9122539	2.4846
scaffold_7	9265479	2.52534
scaffold_7	9437421	2.64313
scaffold_7	9560620	2.708
scaffold_7	9714907	3.6194
scaffold_7	9869777	3.66149
scaffold_7	9947783	3.40012
scaffold_7	10177332	2.93817
scaffold_7	10316397	3.26976
scaffold_7	10461954	3.26458
scaffold_7	10593851	3.38791
scaffold_7	10759643	3.22524
scaffold_7	11202620	2.98409
scaffold_7	11376076	3.22673
scaffold_7	11445269	3.68323
scaffold_7	11913106	3.94413
scaffold_7	12285227	3.74504
scaffold_7	12703441	3.77359
scaffold_7	13061486	3.77937
scaffold_7	13207879	3.77937
scaffold_7	13561833	3.35656
scaffold_7	13761222	3.28737
scaffold_7	14167071	3.22334
scaffold_7	14179656	3.22334
scaffold_7	14356453	3.52263
scaffold_7	14517797	3.19411
scaffold_7	14645787	2.07284
scaffold_7	14764952	2.05554
scaffold_7	14858523	2.01441
scaffold_7	15182237	1.02665
scaffold_7	15224132	1.11011
scaffold_7	15409259	1.26239
scaffold_7	15537707	1.34337
scaffold_7	15704213	1.38005
scaffold_7	15850227	1.38251
scaffold_7	15999871	1.41524
scaffold_7	16131954	2.1664
scaffold_7	16333524	2.37166
scaffold_7	16405830	2.39566
scaffold_7	16740947	2.6199
scaffold_7	16933724	2.09979
scaffold_8	7517	0.724448
scaffold_8	192573	0.489713
scaffold_8	348795	0.825282
scaffold_8	490581	0.850014
scaffold_8	904316	0.339172
scaffold_8	1049779	0.37687
scaffold_8	1202031	0.353735
scaffold_8	1769311	1.13785
scaffold_8	1942375	1.35862
scaffold_8	2577813	2.03838
scaffold_8	2772635	2.03882
scaffold_8	2813379	2.16463
scaffold_8	3254281	2.43539
scaffold_8	3433025	2.36622
scaffold_8	3990441	2.19501
scaffold_8	4151408	2.19501
scaffold_8	4786508	2.18641
scaffold_8	5061120	2.29683
scaffold_8	5271850	2.08078
scaffold_8	5390710	2.12267
scaffold_8	5539238	2.1124
scaffold_8	5661862	1.85816
scaffold_8	5833408	1.76779
scaffold_8	6016428	1.76562
scaffold_8	6133334	2.06018
scaffold_8	6249321	2.14471
scaffold_8	6425421	2.33356
scaffold_8	6573631	2.53912
scaffold_8	6738359	2.41179
scaffold_8	6907585	2.33585
scaffold_8	6955716	2.33585
scaffold_8	7170565	1.84779
scaffold_8	7345686	1.19033
scaffold_8	7607537	1.87153
scaffold_8	7785640	1.82861
scaffold_8	7903920	1.61021
scaffold_8	8066539	1.61274
scaffold_8	8200489	1.56131
scaffold_8	8338966	1.56984
scaffold_8	8516310	1.45904
scaffold_8	8669363	1.45904
scaffold_8	8818251	1.69186
scaffold_8	9114447	1.90564
scaffold_8	9263413	1.84493
scaffold_8	9426207	2.00425
scaffold_8	9714607	2.17089
scaffold_8	10160542	2.13516
scaffold_8	10317928	1.98366
scaffold_8	10460557	1.45511
scaffold_8	10618111	1.78611
scaffold_8	10740984	1.7598
scaffold_8	10891455	1.79333
scaffold_8	11202049	1.55632
scaffold_8	11350470	1.40763
scaffold_8	11486842	1.37872
scaffold_8	11634663	1.40521
scaffold_8	11793182	1.40521
scaffold_8	12099024	1.33801
scaffold_8	12250280	1.37
scaffold_8	12379732	1.36923
scaffold_8	12533992	1.15495
scaffold_8	12685156	1.11255
scaffold_8	12996050	1.08445
scaffold_8	13135164	1.03647

## Sheet: Fig 1C
Scaffold_2			Scaffold_3			Scaffold_7
bin	Gene_content	Repeats_content	bin	Gene_content	Repeats_content	bin	Gene_content	Repeats_content
0.1	9	27	0.1	12	32	0.1	14	30
0.2	18	22	0.2	1	28	0.2	23	20
0.3	21	30	0.3	9	30	0.3	3	28
0.4	12	22	0.4	5	28	0.4	4	23
0.5	17	18	0.5	3	20	0.5	2	23
0.6	16	26	0.6	4	37	0.6	6	33
0.7	12	19	0.7	8	28	0.7	6	26
0.8	16	21	0.8	1	34	0.8	0	35
0.9	9	19	0.9	8	28	0.9	5	16
1	21	25	1	6	23	1	7	23
1.1	15	23	1.1	13	29	1.1	8	26
1.2	26	21	1.2	4	31	1.2	8	19
1.3	27	25	1.3	3	29	1.3	3	27
1.4	30	16	1.4	5	28	1.4	4	25
1.5	24	20	1.5	4	24	1.5	12	20
1.6	17	28	1.6	10	28	1.6	6	20
1.7	19	21	1.7	0	29	1.7	5	25
1.8	27	24	1.8	1	30	1.8	3	31
1.9	10	25	1.9	11	27	1.9	4	25
2	32	24	2	8	26	2	6	24
2.1	13	27	2.1	3	20	2.1	11	27
2.2	42	16	2.2	5	29	2.2	0	30
2.3	20	19	2.3	7	26	2.3	5	28
2.4	47	15	2.4	11	21	2.4	2	26
2.5	21	19	2.5	3	35	2.5	7	24
2.6	10	18	2.6	2	28	2.6	5	35
2.7	43	15	2.7	1	28	2.7	3	20
2.8	41	15	2.8	0	27	2.8	2	20
2.9	22	19	2.9	4	31	2.9	3	19
3	30	20	3	3	31	3	4	22
3.1	57	15	3.1	8	33	3.1	9	21
3.2	38	19	3.2	15	22	3.2	7	25
3.3	42	17	3.3	3	25	3.3	2	25
3.4	79	22	3.4	5	31	3.4	9	26
3.5	74	7	3.5	1	32	3.5	4	27
3.6	69	14	3.6	7	27	3.6	0	24
3.7	68	25	3.7	3	26	3.7	1	23
3.8	74	15	3.8	8	23	3.8	3	34
3.9	86	17	3.9	1	25	3.9	4	22
4	82	7	4	3	30	4	11	15
4.1	52	10	4.1	12	30	4.1	6	25
4.2	64	11	4.2	5	30	4.2	6	16
4.3	95	16	4.3	7	19	4.3	6	30
4.4	76	16	4.4	1	28	4.4	4	22
4.5	120	5	4.5	5	25	4.5	4	30
4.6	66	6	4.6	7	24	4.6	10	19
4.7	88	6	4.7	9	19	4.7	7	24
4.8	83	6	4.8	3	25	4.8	7	36
4.9	92	11	4.9	11	23	4.9	6	28
5	66	9	5	14	19	5	6	29
5.1	107	3	5.1	10	26	5.1	5	29
5.2	89	4	5.2	2	25	5.2	15	24
5.3	67	6	5.3	5	29	5.3	4	28
5.4	66	4	5.4	17	22	5.4	4	26
5.5	83	6	5.5	9	29	5.5	4	35
5.6	74	0	5.6	5	27	5.6	6	26
5.7	144	0	5.7	7	26	5.7	6	32
5.8	98	6	5.8	9	28	5.8	0	25
5.9	90	6	5.9	6	26	5.9	10	29
6	111	3	6	5	27	6	1	31
6.1	79	6	6.1	1	28	6.1	4	23
6.2	80	6	6.2	2	31	6.2	3	23
6.3	76	5	6.3	14	24	6.3	8	27
6.4	57	13	6.4	9	28	6.4	5	20
6.5	95	7	6.5	4	24	6.5	3	26
6.6	97	4	6.6	5	23	6.6	7	26
6.7	108	8	6.7	7	27	6.7	13	24
6.8	78	11	6.8	14	14	6.8	16	26
6.9	96	20	6.9	7	22	6.9	6	20
7	64	20	7	5	26	7	7	27
7.1	40	11	7.1	16	23	7.1	12	24
7.2	66	9	7.2	3	25	7.2	12	32
7.3	55	15	7.3	2	32	7.3	15	28
7.4	47	17	7.4	5	25	7.4	1	24
7.5	79	10	7.5	7	20	7.5	12	25
7.6	59	15	7.6	6	25	7.6	33	18
7.7	51	18	7.7	12	21	7.7	7	30
7.8	21	18	7.8	16	26	7.8	15	25
7.9	33	18	7.9	9	25	7.9	13	23
8	30	20	8	6	33	8	11	24
8.1	58	20	8.1	19	25	8.1	21	25
8.2	36	20	8.2	9	24	8.2	18	25
8.3	17	27	8.3	9	32	8.3	2	22
8.4	6	16	8.4	7	22	8.4	1	26
8.5	7	15	8.5	21	17	8.5	5	23
8.6	16	21	8.6	16	23	8.6	4	26
8.7	30	21	8.7	19	19	8.7	4	23
8.8	14	23	8.8	25	14	8.8	12	28
8.9	9	30	8.9	16	22	8.9	8	23
9	12	26	9	6	19	9	12	24
9.1	4	17	9.1	17	28	9.1	10	26
9.2	6	24	9.2	14	14	9.2	10	28
9.3	19	18	9.3	13	25	9.3	10	21
9.4	4	22	9.4	12	24	9.4	6	24
9.5	7	26	9.5	61	22	9.5	22	25
9.6	10	23	9.6	39	26	9.6	2	25
9.7	6	23	9.7	34	19	9.7	13	24
9.8	18	20	9.8	50	21	9.8	14	25
9.9	18	25	9.9	30	25	9.9	10	34
10	14	20	10	30	28	10	25	22
10.1	6	24	10.1	62	17	10.1	21	24
10.2	19	21	10.2	85	11	10.2	6	21
10.3	25	22	10.3	74	13	10.3	58	22
10.4	4	27	10.4	108	12	10.4	15	28
10.5	11	28	10.5	64	12	10.5	12	25
10.6	15	22	10.6	71	10	10.6	15	19
10.7	11	25	10.7	88	4	10.7	37	20
10.8	10	20	10.8	127	3	10.8	26	26
10.9	1	25	10.9	81	13	10.9	28	27
11	3	27	11	95	6	11	14	23
11.1	6	28	11.1	109	8	11.1	40	23
11.2	2	22	11.2	71	14	11.2	24	12
11.3	13	25	11.3	75	8	11.3	36	16
11.4	8	24	11.4	85	8	11.4	73	12
11.5	3	29	11.5	79	10	11.5	49	22
11.6	10	28	11.6	69	6	11.6	67	16
11.7	8	26	11.7	52	11	11.7	58	8
11.8	10	32	11.8	59	13	11.8	86	10
11.9	11	27	11.9	91	15	11.9	49	18
12	8	17	12	74	16	12	108	8
12.1	3	23	12.1	73	11	12.1	74	6
12.2	15	29	12.2	61	12	12.2	122	3
12.3	6	26	12.3	69	15	12.3	83	5
12.4	5	24	12.4	46	27	12.4	69	4
12.5	1	22	12.5	58	17	12.5	77	6
12.6	9	21	12.6	46	22	12.6	63	3
12.7	1	24	12.7	73	14	12.7	68	3
12.8	11	26	12.8	35	19	12.8	57	4
12.9	9	19	12.9	38	16	12.9	72	3
13	8	21	13	30	22	13	84	7
13.1	8	21	13.1	45	18	13.1	79	5
13.2	8	23	13.2	27	18	13.2	84	2
13.3	4	30	13.3	10	28	13.3	70	5
13.4	2	26	13.4	14	25	13.4	94	9
13.5	19	24	13.5	15	28	13.5	87	9
13.6	3	23	13.6	7	20	13.6	93	9
13.7	7	23	13.7	16	25	13.7	83	4
13.8	4	30	13.8	9	25	13.8	75	11
13.9	10	24	13.9	32	21	13.9	58	17
14	1	31	14	19	24	14	73	6
14.1	6	29	14.1	18	18	14.1	106	6
14.2	2	1	14.2	23	18	14.2	56	12
			14.3	22	21	14.3	68	11
			14.4	14	26	14.4	63	11
			14.5	20	19	14.5	45	17
			14.6	15	21	14.6	68	15
			14.7	15	24	14.7	43	18
			14.8	19	22	14.8	34	22
			14.9	17	29	14.9	46	14
			15	34	34	15	49	19
			15.1	47	9	15.1	34	15
						15.2	55	16
						15.3	28	20
						15.4	32	28
						15.5	17	20
						15.6	11	24
						15.7	15	21
						15.8	17	29
						15.9	17	23
						16	26	25
						16.1	42	16
						16.2	23	20
						16.3	49	22
						16.4	28	21
						16.5	54	14
						16.6	59	8
						16.7	39	20
						16.8	26	26
						16.9	22	30
						17	40	27
						17.1	17	24
						17.2	54	22
						17.3	40	16
						17.4	14	1

## Sheet: Fig 2A
	Number of chromocenters in endosperm nuclei
no.	Cr x Cr	Cr x Cg	Cg x Cg
1	21	24	23
2	22	24	24
3	22	22	22
4	24	22	23
5	27	22	24
6	25	22	24
7	25	22	24
8	26	24	24
9	26	19	22
10	25	23	23
11	23	20	23
12	24	23	24
13	23	23	27
14	24	23	23
15	25	21	24
16	26	22	24
17	25	22	24
18	24	23	25
19	26	24	23
20	23	24	25
21	25	23	26
22	23	24	24
23	26	24	24
24	25	23	25
25	26	23	25
26	22	23	25
27	25	23	24
28	25	24	25
29	23	24	24
30	24	24	25
31	23	24	24
32	24	23	24
33	26	21	23
34	25	22	23
35	23	23	24
36	23	23	23
37	24	23	24
38	23	23	25
39	23	23	24
40	22	23	25
41	23	23	23
42	23	23	26
43	24	24	23
44	23	21	25
45	24	21	23
46	24	22	25
47	24	23	24
48	26	22	25
49	26	21	24
50	24	20	24
51	25	22	23
52	24	25	23
53	22	24	23
54	23	21
55	24	22
56	24	25
57	25	20
58	23	23
59	24	22
60	23	22
61	22	24
62	24	24
63	24	26
64	23	25
65	22	24
66	23	24
67	23	23
68	25	16
69	20	17
70	21	23
71	24	24
72	26	22
73	24	22
74	23	23
75	24	25
76	22	25
77	23	19
78	24	24
79	24	21
80	24	23
81	23	20
82	24	21
83	24	22
84	25	22
85	24	23
86	24	23
87	23	22
88	24	24
89	25	24
90	23	24
91	22	22
92	23	21
93	24	23
94	24	20
95	25	23
96	25	21
97	26	20
98	25	22
99	27	25
100	24	22
101	26	23

## Sheet: Fig 2D
	Number of chromocenters in root nuclei
no.	Cr root squash	Cr x Cg root squash	Cg root squash
1	15	16	16
2	15	16	16
3	17	15	15
4	16	16	15
5	14	16	14
6	14	16	15
7	15	15	14
8	13	17	16
9	17	15	14
10	15	15	16
11	16	17	17
12	15	16	17
13	16	18	16
14	16	15	16
15	15	14	17
16	17	15	16
17	16	15	18
18	16	16	16
19	16	17	15
20	17	15	16
21	16	16	16
22	15	16	18
23	19	15	17
24	16	16	16
25	16	16	14
26	16	15	15
27	16	15	16
28	16	18	16
29	15	18	15
30	17	16	17
31	15	16	16
32	15	17	16
33	16	15	16
34	15	17	15
35	17	15	17
36	16	14	14
37	17	15	15
38	17	15	16
39	17	15	16
40	16	16	15
41	16	15	15
42	15	16	15
43	15	15	17
44	15	16	16
45	18	16	16
46	15	15	16
47	17	14	17
48	16	15	16
49	16	16	17
50	16	16	17
51	15	16	16
52	16	16	15
53	16	15	16
54	16	15	14
55	15	16	14
56	16	15	15
57	16	15	16
58	15	16	15
59	15	17	15
60	18	16	16
61	15	18	15
62	16	15	17
63	15	15	17
64	17	16	16
65	16	16	16
66	15	16	16
67	17	16	15
68	17	16	17
69	17	16	17
70	16	15	15
71	14	15	17
72	16	14	16
73	15	15	18
74	15	15	15
75	16	17	15
76	15	16	16
77	16	16	16
78	15	15	16
79	15	15	17
80	16	17	14
81	15	17	16
82	15	16	15
83	15	15	17
84	16	16	15
85	16	15	16
86	16	17	15
87	15	15	16
88	15	15	16
89	17	15	16
90	15	16	15
91	16	17	15
92	16	15	16
93	16	16	15
94	17	17	15
95	17	15	16
96	15	16	15
97	15	16	17
98	15	16	16
99	17	17	15
100	16	17	16

## Sheet: Fig 2F
ratio of Cg variants by SNP by scaffold									coverage of all Cg scaffold mapping to each Cr scaffold
scaffold_1	scaffold_2	scaffold_3	scaffold_4	scaffold_5	scaffold_6	scaffold_7	scaffold_8		scaffold_1	scaffold_2	scaffold_3	scaffold_4	scaffold_5	scaffold_6	scaffold_7	scaffold_8
0.404715	0.476954	0.394585	0.422777	0.404427	0.414275	0.444065	0.398221		0.0632824	0.0779221	0.0372889	0.02135	0.0474174	0.102041	0.00962117	0.0231523
0.5	0.611111	0.301887	0.761905	0.576923	0.8	0.545455	0.785714		0.00975774	0.056867	0.0176835	0.027043	0.0703125	0.0670978	0.0601885	0.0713664
0.5	0.375	0.712121	0.6	0.206897	0.625	0.545455	0.714286		0.0464632	0.0670202	0.0820569	0.0343886	0.064213	0.0441801	0.0246479	0.0117073
0.142857	0.1875	0.4	0.827586	0.321429	0.235294	0.545455	0.9		0.0518519	0.0758263	0.0284281	0.0204275	0.0244361	0.016196	0.0842105	0.0082282
0.821429	0.142857	0.405405	0.361111	0.24	0.181818	0.9	0.74359		0.0796101	0.0101758	0.0838645	0.0478047	0.0119	0.112158	0.0686626	0.116125
0.15625	0.411765	0.59375	0.44186	0.2	0.315789	0.909091	0.163636		0.0429413	0.0492662	0.0360288	0.0582967	0.102018	0.0459082	0.00613403	0.0168185
0.142857	0.611111	0.537313	0.869565	0.2	0.222222	0.9375	0.192308		0.0730147	3.65832	0.0595878	0.0486266	0.043672	0.0436038	0.0708775	0.10023
0.766667	0.153846	0.361111	0.171429	0.958333	0.307692	0.941176	0.1875		0.0387694	0.022316	0.0676156	0.0698453	0.0836544	0.034828	0.0179487	0.0877373
0.862069	0.135135	0.405063	0.117647	0.233333	0.32	0.875	0.263158		0.0695067	0.0133136	0.0662089	0.0812379	0.0333108	0.0602809	0.0492394	0.0195122
0.864865	0.209302	0.381579	0.157895	0.206897	0.16	0.5	0.25		0.0895188	0.0323692	0.0603604	0.0405214	0.00973451	0.0773481	0.243191	0.00107035
0.217391	0.25	0.689655	0.176471	0.189189	0.16	0.277778	0.137931		0.0432023	0.043123	0.0548077	0.0622181	0.0151988	0.0478363	0.0274112	0.0298507
0.2	0.186047	0.75	0.185185	0.363636	0.310345	0.710526	0.137931		0.0508906	0.0635082	0.0205047	0.0235732	0.0298206	0.0596196	0.0348781	0.0372549
0.173913	0.184211	0.15	0.862069	0.333333	0.2	0.263158	0.137931		0.0216867	0.0556122	0.0344828	0.0696122	0.0975255	0.0321308	0.0300578	0.0302261
0.740741	0.211538	0.142857	0.173913	0.333333	0.227273	0.763158	0.148148		2.90193	0.114655	0.0339806	0.0222717	0.0553927	0.0657879	0.0672489	0.0574309
0.166667	0.139535	0.25	0.2	0.366667	0.344828	0.813953	0.21875		0.0519661	0.0404788	0.0642257	0.0452675	0.0247327	0.0427075	0.020202	0.0876887
0.111111	0.136364	0.214286	0.2	0.354839	0.333333	0.76087	0.225806		0.0531044	0.0389073	0.0192704	0.0475362	0.0630522	0.0776088	0.0555216	0.0858169
0.166667	0.142857	0.162162	0.2	0.34375	0.409091	0.285714	0.225806		0.0698381	0.0316212	0.0361446	3.30815	0.027278	0.0297288	0.0543585	0.0443162
0.321429	0.26087	0.844444	0.172414	0.34375	0.324324	0.617647	0.212121		0.0106458	0.0790861	0.0714738	0.022349	0.0141228	0.00965477	0.0128408	0.0094583
0.333333	0.171429	0.175	0.172414	0.342857	0.378378	0.558824	0.257143		0.0698113	0.0518591	0.0913201	0.0999075	0.0662675	0.0484791	0.0629921	0.0733438
0.807692	0.195652	0.166667	0.148148	0.272727	0.208333	0.21875	0.25		0.0664062	0.042808	0.0329624	0.0528669	0.0399729	0.0107585	0.0604482	0.0813421
0.285714	0.186047	0.806452	0.2	0.45	0.192308	0.708333	0.258065		0.0213946	0.0479431	0.0261841	0.0265411	0.0680965	0.0324366	0.04639	0.0743453
0.966667	0.269841	0.322581	0.26087	0.372093	0.16	0.666667	0.195652		0.0304054	0.0146654	0.0317585	0.0478224	0.0424784	0.0336776	0.0268507	0.0498111
0.193548	0.290323	0.322581	0.26087	0.380952	0.277778	0.655172	0.23913		0.0447069	0.0236784	0.0415977	0.0384095	0.106227	0.00710136	0.0457227	0.0124008
0.36	0.283333	0.821429	0.25	0.317073	0.9375	0.407407	0.2		0.0222222	0.0315044	0.0427613	0.0434184	0.00774797	0.0538629	0.0210291	0.197619
0.409091	0.305085	0.791667	0.25	0.416667	0.24	0.147059	0.183673		0.0217718	0.109982	0.0646014	0.0577137	0.0161597	0.0589286	0.0340514	0.0326717
0.269231	0.303571	0.142857	0.24	0.333333	0.230769	0.903226	0.191489		0.0375361	0.0899624	0.0127701	0.0531495	0.0227412	0.087296	0.0282575	0.0688321
0.304348	0.324324	0.2	0.230769	0.311111	0.225806	0.678571	0.183673		0.0544324	0.0262113	0.012749	0.0257581	0.0554538	0.0542576	0.0595347	0.0398994
0.193548	0.27027	0.375	0.181818	0.272727	0.193548	0.125	0.191489		0.00768066	0.0575803	0.0159744	0.0130612	0.0140496	0.0325433	0.0219539	0.0471155
0.117647	0.242424	0.230769	0.114286	0.272727	0.1875	0.184211	0.2		0.0655006	0.0403787	0.0701014	0.0370281	0.010304	0.0669643	0.0222131	0.0543511
0.75	0.319149	0.315789	0.2	0.285714	0.222222	0.714286	0.2		0.0453988	0.0270027	0.0540367	0.0485808	0.0707177	0.0441729	0.0551694	0.00928106
0.75	0.171429	0.117647	0.194444	0.333333	0.210526	0.642857	0.148148		0.0681256	0.0609391	0.0317427	0.0581451	0.0553492	0.0372548	0.0780488	0.0287267
0.275862	0.26087	0.137931	0.25	0.725	0.242424	0.617647	0.148148		0.0287134	0.0449895	0.0374502	0.024911	0.0304636	0.0161751	0.0507326	0.0440399
0.133333	0.185185	0.35	0.282051	0.388889	0.181818	0.176471	0.21875		0.0435122	0.0357766	0.0311005	0.0669587	0.0698034	0.0440199	0.0382587	0.0608056
0.78125	0.368421	0.342105	0.130435	0.405405	0.148148	0.215686	0.214286		0.0579564	0.0276024	0.0357487	0.106642	0.062753	0.0426461	0.0632084	0.0155747
0.2	0.35	0.216216	0.214286	0.421053	0.181818	0.8	0.26087		0.0672373	0.0798328	0.0208016	0.0174984	0.0520446	0.0711704	0.0152473	0.00387057
0.823529	0.125	0.192308	0.163265	0.27027	0.192308	0.75	0.130435		0.0265866	0.0393151	0.0259481	0.0682415	0.0676157	0.0227348	0.0444811	0.0798122
0.138889	0.25641	0.266667	0.216216	0.297872	0.368421	0.636364	0.166667		0.0342258	0.0711399	0.0688205	0.103863	0.0777092	0.0665829	0.0318268	0.0265372
0.916667	0.205128	0.178571	0.15625	0.189189	0.136364	0.131579	0.310345		0.0299094	0.0397282	0.0707955	0.0359281	0.0220228	3.71156	0.0447724	0.0532563
0.1875	0.1875	0.2	0.194444	0.195122	0.1875	0.857143	0.15		0.0826842	0.0597643	0.473359	0.0272256	0.034583	0.0357503	0.0325397	0.0996466
0.193548	0.2	0.16129	0.212121	0.382353	0.458333	0.192308	0.285714		0.0753247	0.0399738	0.0384447	0.0805932	0.0111576	0.0442913	0.0433036	0.039075
0.25	0.321429	0.78125	0.16129	0.5625	0.47619	0.772727	0.272727		0.0117967	0.0512129	0.0650009	0.105045	0.0626432	0.0656538	0.0606657	0.0458912
0.666667	0.857143	0.222222	0.26087	0.309524	0.444444	0.25	0.727273		0.119691	0.0658885	0.0557546	0.0136986	0.0407427	0.0252809	0.12605	0.0255349
0.692308	0.142857	0.236842	0.2	0.384615	0.444444	0.321429	0.761905		0.0357201	0.0108192	0.0823711	0.0233553	0.0390411	0.0355471	0.0392733	0.0519599
0.214286	0.115385	0.25	0.192308	0.176471	0.777778	0.214286	0.264706		0.0168126	0.0877193	0.0282132	0.0286636	0.0100834	0.106432	0.0941098	0.085999
0.206897	0.12	0.136364	0.272727	0.306452	0.185185	0.833333	0.151515		0.0343042	0.0394867	0.0465774	0.0592567	0.0590626	0.0357918	0.0492449	0.0383483
0.333333	0.352941	0.125	0.230769	0.539683	0.269231	0.857143	0.321429		0.019908	0.0395623	0.0802438	0.0797555	0.0181087	0.0307218	0.0718485	0.0381654
0.162162	0.235294	0.16	0.269231	0.318182	0.272727	0.730769	0.965517		0.0340649	0.0338308	0.118131	0.0573725	0.0280778	0.0670616	0.0347072	0.0465465
0.264706	0.166667	0.25	0.28125	0.225806	0.28125	0.214286	0.438596		0.0128593	0.0355018	0.0652325	0.0407141	0.0404135	0.0378601	0.04276	0.0526249
0.8	0.12	0.25	0.214286	0.216667	0.296296	0.259259	0.578947		0.055102	0.360572	0.0709648	0.0466881	0.0596587	0.0302158	0.0714853	0.0898876
0.28	0.8	0.192308	0.222222	0.485714	0.296296	0.730769	0.309859		0.0762182	0.0868887	0.0155165	0.0820106	0.0375828	0.0469049	0.0463045	0.038662
0.947368	0.214286	0.653846	0.25	0.527027	0.307692	0.621622	0.706522		0.25163	0.0519451	0.0908096	0.432229	0.0113052	0.0181843	0.0377615	0.0539037
0.48	0.227273	0.294118	0.4	0.342105	0.32	0.851852	0.646465		0.036859	0.0241309	0.014936	0.0476105	0.019595	0.0220468	0.0159808	0.0804167
0.310345	0.16129	0.294118	0.375	0.506173	0.3	0.83871	0.441558		0.0498934	0.113074	0.0157456	0.0524881	0.0104167	0.0684444	0.0432778	0.021308
0.153846	0.454545	0.263158	0.375	0.506173	0.363636	0.192308	0.341176		0.0420091	0.0373884	0.0282949	0.00613968	0.0552061	0.034965	0.0352584	0.0259449
0.333333	0.186047	0.178571	0.6	0.505882	0.12	0.857143	0.61039		0.0290133	0.025517	0.0300752	0.0327411	0.0482045	0.0158646	0.0513212	0.0466284
0.789474	0.793103	0.125	0.235294	0.691176	0.148148	0.833333	0.235294		0.0637218	0.0494488	0.0526494	0.0593589	0.0452233	0.0160465	0.0899912	0.0858618
0.277778	0.758621	0.173913	0.243902	0.69697	0.238095	0.722222	0.904762		0.016835	0.0280597	0.044698	0.00749319	0.0314286	0.114012	0.0234338	0.0305858
0.409091	0.709677	0.241379	0.15625	0.329545	0.304348	0.904762	0.137931		0.0766581	0.0274678	0.0212766	0.0427553	0.0358969	0.067284	0.0287632	0.0145161
0.35	0.142857	0.222222	0.185185	0.333333	0.26087	0.2	0.25		0.00860443	0.0461165	0.0511032	0.0150418	0.121858	0.115058	0.084045	0.0263158
0.285714	0.2	0.176471	0.147059	0.35	0.142857	0.794872	0.333333		0.0694883	0.0143072	0.052471	0.0292191	0.038858	0.0463027	0.0573341	0.0146835
0.137931	0.216216	0.318182	0.166667	0.367089	0.16	0.884615	0.75		0.107556	0.0402124	0.0575264	0.0723684	0.0304183	0.0231423	0.0542723	0.0614089
0.173913	0.184211	0.666667	0.166667	0.367089	0.25	0.769231	0.6		0.0293126	0.0449221	0.0644689	0.0440509	0.0242991	0.0247418	0.019253	0.0306586
0.238095	0.243243	0.194444	0.205882	0.428571	0.272727	0.892857	0.227273		0.0732545	0.0182158	0.0272798	0.0450375	0.0561494	0.0324367	0.0720281	0.0830946
0.258065	0.305556	0.216216	0.175	0.435897	0.625	0.809524	0.190476		0.0117763	0.0199133	0.0228281	0.021576	0.0608751	0.0258163	0.0393754	0.0160833
0.264706	0.206897	0.153846	0.214286	0.485294	0.148148	0.740741	0.26087		0.0799373	0.0331866	0.0419557	1.13233	0.0397778	0.0129241	0.0516283	0.0983847
0.666667	0.135135	0.428571	0.172414	0.647059	0.193548	0.740741	0.192308		0.0124153	0.0420578	0.0353902	0.0667223	0.0673352	0.00718766	0.0577051	0.0916335
0.233333	0.135135	0.444444	0.272727	0.144737	0.235294	0.241379	0.121212		0.0434146	0.0358527	0.0359086	0.0484243	0.0378587	0.0637195	0.0282943	0.0433167
0.133333	0.179487	0.277778	0.275862	0.166667	0.304348	0.923077	0.181818		0.0433412	0.0621075	0.0651326	0.02377	0.031617	0.0557252	0.0792	0.0107349
0.125	0.8125	0.277778	0.25	0.465753	0.142857	0.92	0.172414		0.0249774	0.0167197	0.152605	0.0593643	0.095118	0.0573779	0.0392471	0.0380671
0.133333	0.347826	0.3125	0.171429	0.15493	0.296296	0.16	0.227273		0.107162	0.044877	0.0252355	0.0973312	0.039142	0.0693942	0.0277502	0.0716752
0.210526	0.333333	0.16	0.108108	0.269231	0.26087	0.3	0.2		0.0496597	0.0351126	0.0285929	0.0317482	0.00723764	0.0468795	0.0210623	0.0209864
0.222222	0.314815	0.153846	0.325	0.27907	0.157895	0.684211	0.181818		0.0805459	0.0552283	0.0944882	0.00634688	0.087122	0.0764078	0.0918747	0.071257
0.27027	0.352941	0.193548	0.185185	0.452381	0.4	0.590909	0.171429		0.0928048	0.0642782	0.0746316	0.0533333	0.0362663	0.0167346	0.040626	0.050789
0.266667	0.272727	0.193548	0.117647	0.195652	0.555556	0.44	0.133333		0.0809365	0.0184908	0.55939	0.0648948	0.0658982	0.108362	0.02849	0.0601423
0.241379	0.310345	0.212121	0.2	0.371429	0.272727	0.64	0.357143		0.0307456	0.0842105	0.0517158	0.0428164	0.0222956	0.0325318	0.0416916	0.0808157
0.241379	0.630435	0.233333	0.83871	0.424242	0.285714	0.375	0.275862		0.0228233	0.0393646	0.0233568	0.0345192	0.0704772	0.0521031	0.0348066	0.0783073
0.241379	0.375	0.195652	0.230769	0.485714	0.32	0.375	0.375		0.0437956	0.0168651	0.0702966	0.0625	0.0482323	0.0194962	0.0491474	0.0347665
0.259259	0.340909	0.607143	0.821429	0.384615	0.307692	0.333333	0.184211		0.0190141	0.0356201	0.0316092	0.0271588	0.0619765	0.0373444	0.0446175	0.0379242
0.217391	0.347826	0.269231	0.166667	0.44186	0.72	0.785714	0.179487		0.263177	0.0821234	0.0107172	0.0704055	0.256484	0.101946	0.01317	0.0206513
0.238095	0.333333	0.333333	0.129032	0.477273	0.590909	0.952381	0.2		0.0303066	0.0260521	0.0399144	0.0958549	0.0739437	0.0818746	0.0639741	0.0460772
0.473684	0.925	0.25	0.121212	0.488889	0.588235	0.92	0.277778		0.0790569	0.0357634	0.0508772	0.0780488	0.0132827	0.0486436	0.0971465	0.0873401
0.30303	0.259259	0.307692	0.263158	0.444444	0.411765	0.913043	0.243902		0.0421012	0.0579084	0.0409436	0.0483847	0.0580444	0.0336301	0.0104563	0.0417476
0.148148	0.4	0.16129	0.151515	0.446429	0.388889	0.25	0.225		0.0774206	0.0521462	0.0379939	0.0364643	0.0557587	0.0617204	0.0341251	0.103407
0.137931	0.785714	0.172414	0.241379	0.361111	0.388889	0.666667	0.204545		0.0492925	0.0309141	0.0294729	0.1105	0.0534733	0.0544016	0.0349008	0.0444735
0.2	0.785714	0.133333	0.230769	0.371429	0.578947	0.833333	0.214286		0.00946021	0.0598212	0.0790188	0.0598147	0.0485336	0.0411622	0.0548136	0.00779026
0.181818	0.151515	0.243902	0.363636	0.307692	0.636364	0.24	0.25		0.0308104	0.0538074	0.010396	0.0183398	0.0761134	0.0136869	0.0125444	0.053233
0.1875	0.129032	0.717949	0.3	0.325	0.333333	0.352941	0.228571		0.0208366	0.022977	0.073187	0.0212895	0.0840164	0.0574592	0.0350133	0.0166271
0.272727	0.133333	0.290323	0.36	0.357143	0.9375	0.666667	0.305556		0.0197368	0.0434118	0.0270101	0.0663564	0.118857	0.0282365	0.0438329	0.053324
0.392857	0.171429	0.230769	0.214286	0.375	0.263158	0.333333	0.172414		0.0563135	0.0455459	0.0295107	0.0380711	0.0584919	0.0376096	0.049639	0.0298841
0.153846	0.137931	0.884615	0.808511	0.410256	0.3	0.190476	0.137931		0.0704913	0.0285944	0.0750415	0.0510271	0.0436035	0.030656	0.0176151	0.0476422
0.296296	0.133333	0.333333	0.177778	0.421053	0.257143	0.638889	0.121212		0.0324846	0.0210623	0.0898876	0.0434279	0.0089779	0.0254902	0.0196364	0.0567509
0.891892	0.151515	0.333333	0.171429	0.363636	0.25	0.297297	0.136364		0.0111023	0.0195167	0.106762	0.0470643	0.0717557	0.0279531	0.0802676	0.066047
0.129032	0.222222	0.16129	0.171429	0.348837	0.217391	0.25	0.318182		0.0240834	0.313788	0.082461	0.0681539	0.0353649	0.0184607	0.0261465	0.0786321
0.129032	0.225806	0.206897	0.133333	0.538462	0.181818	0.857143	0.227273		0.0343173	0.0980696	0.0617747	0.108679	0.0487626	0.0257353	0.0326612	0.0499533
0.962963	0.294118	0.814815	0.242424	0.315789	0.190476	0.956522	0.21875		0.024219	0.0224571	0.058036	0.0440852	0.0885742	0.0357622	0.0181037	0.0572525
0.24	0.230769	0.296296	0.634146	0.382353	0.181818	0.852941	0.142857		0.0798118	0.0635659	0.0151106	0.0458155	0.0472879	0.0417579	0.0218637	0.107208
0.172414	0.157895	0.870968	0.28	0.405405	0.259259	0.173913	0.137931		0.088729	0.0764957	0.0879652	0.0236518	0.0104603	0.0748101	0.0799584	0.0885881
0.210526	0.230769	0.135135	0.36	0.375	0.736842	0.695652	0.322581		0.0146125	0.0183767	0.0303874	0.0318641	0.0168865	0.0523887	0.0360878	0.0436659
0.222222	0.130435	0.882353	0.925	0.4	0.64	0.766667	0.322581		0.0729182	0.107087	0.0423769	0.0740464	0.0181818	0.0295728	0.174419	0.0765082
0.178571	0.130435	0.885714	0.15625	0.477273	0.36	0.709677	0.4375		0.0949099	0.0794147	0.0442193	0.0392262	0.076951	0.0662406	0.0164931	0.0376089
0.178571	0.115385	0.35	0.346154	0.425	0.228571	0.764706	0.208333		0.0726306	0.0123371	0.0904645	0.0230061	0.0364173	0.0554434	0.0517352	0.0514211
0.157895	0.2	0.233333	0.2	0.292683	0.185185	0.333333	0.193548		0.0221198	0.0196355	0.0504225	0.0642633	0.0297381	0.0306748	0.0395918	0.0457516
0.269231	0.35	0.26087	0.296296	0.421053	0.185185	0.15625	0.222222		0.127235	0.0638761	0.060794	0.0456	0.0602767	0.133981	0.0455552	0.0224853
0.28	0.153846	0.444444	0.317073	0.230769	0.192308	0.818182	0.133333		0.0293315	0.0635802	0.0292943	0.0695497	0.0910764	0.047161	0.0254237	0.00840218
0.266667	0.310345	0.142857	0.190476	0.433333	0.807692	0.821429	0.172414		0.021181	0.0762631	0.0747018	0.115192	0.0732159	0.0651034	0.0427632	0.0454545
0.173913	0.225	0.176471	0.155556	0.259259	0.8	0.8	0.354839		0.0409158	0.0300388	0.0533626	0.0760073	0.0334406	0.0694669	0.0438366	0.0394639
0.826087	0.297297	0.206897	0.121212	0.266667	0.862069	0.782609	0.34375		0.0202335	0.132747	0.0205607	0.240623	0.0891174	0.0221843	0.072324	0.0394737
0.826087	0.358974	0.21875	0.153846	0.366667	0.92	0.962963	0.111111		0.0320189	0.0713771	0.0154589	0.0606936	0.0493736	0.0197309	0.183927	0.110737
0.826087	0.307692	0.272727	0.137931	0.466667	0.8	0.28125	0.16		0.0920945	0.0635413	0.024975	0.0549505	0.0953616	0.0694678	0.0518039	0.0419568
0.15625	0.318182	0.266667	0.117647	0.2	0.857143	0.357143	0.714286		0.0463035	0.166447	0.0373679	0.0926989	0.0942441	0.0533141	0.0753181	0.386403
0.151515	0.27907	0.333333	0.333333	0.695652	0.190476	0.176471	0.136364		0.0694721	0.0428982	0.030303	0.0711075	0.0231254	0.0429799	0.0481611	0.0179104
0.178571	0.27027	0.27027	0.25	0.209302	0.2	0.266667	0.142857		0.0379464	0.0514832	0.0491904	0.0523514	3.34005	0.0218341	0.0617577	0.00963719
0.172414	0.325	0.176471	0.142857	0.162162	0.222222	0.259259	0.35		0.00723684	0.0409084	0.0381356	0.0204969	0.0323595	0.0445241	0.138098	0.0414428
0.206897	0.268293	0.190476	0.131579	0.25	0.285714	0.722222	0.148148		0.0494335	0.0766355	0.0216216	0.070368	0.0871522	0.0331393	0.0652029	0.00913621
0.121951	0.268293	0.210526	0.185185	0.177778	0.233333	0.769231	0.137931		0.0275719	0.0793777	0.0409207	0.0707761	0.0487507	0.0308027	0.0455571	0.079897
0.736842	0.26087	0.153846	0.151515	0.341463	0.225806	0.821429	0.117647		0.106147	0.0256809	0.0329204	0.0389598	0.0495327	0.0453737	0.00925564	0.0322142
0.875	0.205128	0.285714	0.193548	0.25641	0.233333	0.333333	0.212121		0.0193105	0.0669708	0.0074104	0.0595904	0.0286944	0.148231	0.047615	0.0733415
0.238095	0.230769	0.34375	0.235294	0.333333	0.882353	0.625	0.193548		0.0431602	0.0305913	0.0668157	0.091954	0.0425788	0.0312316	0.0459709	0.336957
0.192308	0.243243	0.342857	0.146341	0.238095	0.818182	0.730769	0.266667		0.0358491	0.0334928	0.0364836	0.0827517	0.0858369	0.0398551	0.0420946	0.0364515
0.157895	0.225	0.189189	0.25	0.259259	0.214286	0.173913	0.266667		0.0595829	0.0614834	0.034687	0.00956938	0.0226469	0.0159027	0.0273473	0.0445355
0.315789	0.36	0.384615	0.2	0.130435	0.222222	0.181818	0.269231		0.0585337	0.0243309	0.0229058	0.0581635	0.01221	0.0404834	0.0506786	0.0209059
0.302326	0.333333	0.384615	0.217391	0.2	0.71875	0.923077	0.7		0.0318001	0.0432146	0.0793741	0.0685062	0.0833667	0.16859	0.0250745	0.0290118
0.5	0.206897	0.384615	0.321429	0.238095	0.222222	0.206897	0.310345		0.00337507	0.042692	0.0393827	0.0331979	0.0747664	0.044111	0.03875	0.0618698
0.464286	0.2	0.277778	0.26087	0.208333	0.236842	0.862069	0.25641		0.114768	0.0183607	0.073611	0.0242248	0.0786687	3.27262	0.0233284	0.0748422
0.5	0.2	0.192308	0.25	0.192308	0.2	0.923077	0.272727		0.0477766	0.0460305	0.0137667	0.0455904	0.00944206	0.0121951	0.0215146	0.151916
0.464286	0.30303	0.37931	0.1875	0.166667	0.24	0.913043	0.25		0.0347714	0.0611561	0.0731057	0.0387858	0.0634184	0.0300661	0.0628415	0.0066305
0.208333	0.233333	0.375	0.285714	0.136364	0.208333	0.846154	0.25		0.0348267	0.0564409	0.06108	0.0411899	0.0337579	0.0138037	0.114842	0.0634328
0.193548	0.214286	0.785714	0.380952	0.294118	0.166667	0.222222	0.243902		0.0606787	0.0279975	0.0917782	0.16082	0.0407013	0.00568252	0.0365008	2.49744
0.264706	0.290323	0.916667	0.368421	0.3125	0.130435	0.155556	0.107143		0.0553353	0.0578947	0.0507505	0.0823591	0.0904799	0.0604468	0.0912073	0.0267857
0.333333	0.346154	0.916667	0.266667	0.444444	0.151515	0.807692	0.208333		0.0355191	0.0789907	0.0450295	0.0396313	0.0326633	0.0495159	0.0313167	0.0671406
0.12	0.428571	0.361111	0.25	0.444444	0.269231	0.875	0.368421		0.00952694	0.0436782	0.045755	0.0554502	0.0418468	0.0438075	0.0204353	0.0434067
0.34375	0.225806	0.424242	0.222222	0.421053	0.3	0.193548	0.642857		0.0689967	0.0564213	0.0540541	0.0112528	0.0498589	0.0696515	0.0759494	0.0703125
0.166667	0.3	0.166667	0.1875	0.4	0.555556	0.30303	0.151515		0.0497095	0.0390335	0.0331541	0.0641026	0.062458	0.068753	0.0302158	0.0227865
0.272727	0.310345	0.192308	0.25	0.307692	0.24	0.3125	0.259259		0.0839768	0.0323511	0.0629562	0.0538267	0.0380435	0.0754936	0.0558813	0.0214932
0.263158	0.185185	0.228571	0.25	0.4	0.833333	0.862069	0.289474		0.0677449	0.00887813	0.103972	0.0696992	0.0244141	0.0851852	0.0234043	0.0106383
0.304348	0.176471	0.205882	0.228571	0.208333	0.166667	0.25	0.21875		0.0327535	0.0408859	0.0640402	0.0385514	0.0350769	0.09375	0.0367972	0.0400922
0.296296	0.16129	0.309524	0.292683	0.185185	0.363636	0.952381	0.166667		0.0337182	0.0575966	0.0280025	0.0338491	0.184654	0.0454921	0.0117994	0.0712909
0.266667	0.222222	0.235294	0.333333	0.24	0.3	0.807692	0.772727		0.0460885	0.021652	0.0272843	0.037472	0.0212885	0.0858659	0.0114201	0.0348432
0.8	0.222222	0.206897	0.28125	0.212121	0.195122	0.84375	0.242424		0.069305	0.0647978	0.0643122	0.0303487	0.0574516	0.0685269	0.0462107	0.0258432
0.208333	0.36	0.172414	0.333333	0.212121	0.5	0.885714	0.285714		0.0577634	0.0829081	0.029035	0.0409396	0.0435897	0.0611651	0.0478415	0.137695
0.3	0.3125	0.208333	0.166667	0.178571	0.5	0.793103	0.105263		0.0725436	0.0234542	0.0866629	0.0538213	0.0317708	0.0959446	0.0687343	0.0593886
0.173913	0.259259	0.225806	0.8	0.15625	0.5	0.931034	0.333333		0.0621461	0.0652971	0.0477016	0.0172414	0.0519132	0.0895439	0.0216486	1.00399
0.882353	0.258065	0.228571	0.32	0.171429	0.392857	0.90025	0.121212		0.00487533	0.0298423	0.0325301	0.0374211	0.0554213	0.0773881	0.048441	0.142568
0.862069	0.225806	0.2	0.32	0.181818	0.35	0.967569	0.147059		0.054955	0.0871387	0.0165782	0.0105042	0.0769072	0.0540852	0.00783524	0.069443
0.241379	0.30303	0.766667	0.190476	0.185185	0.210526	0.75	0.185185		0.0648519	0.0114943	0.0690932	0.044361	0.0570752	0.0278897	0.0659276	0.0718012
0.173913	0.3125	0.25	0.157895	0.192308	0.181818	0.758621	0.148148		0.0898473	0.0338509	0.0354016	0.0376933	0.0401894	0.023367	0.038036	0.041541
0.833333	0.190476	0.153846	0.157895	0.230769	0.333333	0.2	0.136364		0.0908624	0.0856298	0.048677	0.0642875	0.0534639	0.0492524	0.0471269	0.0466708
0.173913	0.804878	0.157895	0.129032	0.178571	0.84	0.269231	0.368421		0.0155651	0.0525394	0.0659489	0.0196813	0.0183486	0.0110182	0.0456218	0.0259649
0.36	0.8	0.170732	0.137931	0.2	0.137931	0.875	0.538462		0.0198473	0.0430972	0.07991	0.122417	0.0480116	0.0800667	0.0112821	0.0396772
0.347826	0.928571	0.26087	0.142857	0.318182	0.151515	0.809524	0.4		0.0539588	0.0410821	0.0694598	0.0292997	0.0867294	0.0311027	0.0878701	0.0484805
0.130435	0.851852	0.129032	0.137931	0.1875	0.166667	0.944444	0.4375		0.0444231	0.0503268	0.0243902	0.0131763	0.0824074	0.105887	0.099393	0.032339
0.208333	0.1875	0.166667	0.235294	0.12	0.157895	0.944444	0.428571		0.0938053	0.0577569	0.0495706	0.0637467	0.0603372	0.0508475	0.0160116	0.0812842
0.153846	0.206897	0.24	0.222222	0.130435	0.157895	0.916667	0.291667		0.0201729	0.109306	0.0443038	0.0327869	0.0469012	0.0558324	0.0415867	0.0515549
0.15	0.190476	0.285714	0.137931	0.382353	0.166667	0.25	0.2		0.0469374	0.0219052	0.0427182	0.0718681	0.0439754	0.0599953	0.0641356	0.0677656
0.333333	0.25	0.208333	0.233333	0.658537	0.85	0.3125	0.393939		0.0663384	0.0139152	0.0349723	0.0408375	0.0570139	0.0173406	0.0163154	0.0820139
0.166667	0.212121	0.208333	0.192308	0.3	0.121212	0.666667	0.411765		0.0879415	0.0591716	0.0195293	0.0252564	0.0601926	0.0300214	0.0744804	0.0741342
0.285714	0.2	0.208333	0.2	0.294118	0.222222	0.666667	0.153846		0.0556778	0.0556813	0.0692114	0.0756376	0.0552599	0.0870575	0.0408719	0.025
0.24	0.15	0.233333	0.151515	0.133333	0.173913	0.714286	0.192308		0.0444229	0.0253906	0.0588083	0.0525833	0.0640333	0.0118946	0.0614212	0.0403265
0.315789	0.333333	0.216216	0.193548	0.222222	0.263158	0.55	0.217391		0.0540705	0.0144616	0.0633147	0.0241497	0.0146163	0.178448	0.0685621	0.0517588
0.35	0.636364	0.205882	0.261905	0.186047	0.166667	0.65	0.210526		0.0332458	0.0318888	0.0131488	0.0186833	0.0103878	0.0412551	0.0196749	0.0649954
0.272727	0.363636	0.175	0.261905	0.204545	0.769231	0.6	0.206897		0.446443	0.07393	0.0134348	0.0351817	0.120949	0.0264808	0.0438628	0.0809249
0.28125	0.16	0.277778	0.292683	0.173913	0.166667	0.5	0.148148		0.0563018	0.0123856	0.0619169	0.106341	0.0158273	0.0656728	0.0150808	0.0549915
0.363636	0.210526	0.222222	0.2	0.190476	0.173077	0.625	0.148148		0.0653733	0.0385941	0.0318021	0.0754352	0.0364847	0.0379414	0.013998	0.0439122
0.35	0.181818	0.205128	0.333333	0.645161	0.258065	0.72549	0.269231		0.0278746	0.0281273	0.0627578	0.00943396	0.0207177	0.0230326	0.0753323	0.029
0.214286	0.277778	0.166667	0.317073	0.655172	0.291667	0.972222	0.272727		0.0618312	0.0342887	0.0870337	0.127734	0.0336676	0.0310271	0.0398556	0.0512965
0.222222	0.238095	0.21875	0.361111	0.222222	0.375	0.970588	0.147059		0.0499653	0.0453554	0.0166202	0.0861498	0.0452729	0.0501044	0.0311224	0.0457698
0.130435	0.151515	0.142857	0.342857	0.192308	0.209302	0.666667	0.793103		0.0687044	0.0511432	0.0692718	0.0528145	0.0441426	0.0564468	0.0206897	0.0342615
0.136364	0.151515	0.210526	0.428571	0.222222	0.208333	0.375	0.785714		0.0924812	0.0211926	0.0493151	0.0219966	0.0487055	0.0378178	0.557288	0.11183
0.214286	0.178571	0.2	0.272727	0.272727	0.5	0.375	0.181818		0.0305652	0.0436394	0.0412196	0.0661052	0.053733	0.0415667	0.0549981	0.0832697
0.121212	0.35	0.205882	0.26087	0.153846	0.466667	0.444444	0.272727		0.0241773	0.0623467	0.0229079	0.015073	0.0543234	0.0282096	0.0134707	0.0636747
0.272727	0.115385	0.741935	0.24	0.176471	0.294118	0.111111	0.242424		0.0983832	0.0241676	0.0618253	0.018315	0.0720171	0.0302734	0.0172962	0.110455
0.2	0.25	0.210526	0.269231	0.194444	0.294118	0.178571	0.264706		0.0349839	0.0687535	0.0584192	0.0862774	0.0228945	0.0477528	0.0224455	0.0143472
0.2	0.16	0.764706	0.333333	0.26087	0.26087	0.157895	0.177778		0.0233973	0.0564827	0.0636311	0.140401	0.0400972	0.0667929	0.0623701	0.0387713
0.16	0.257143	0.352941	0.285714	0.222222	0.846154	0.904762	0.217391		0.0601824	0.0592308	0.0449288	0.0604183	0.0123518	0.0559134	0.0558993	0.0619127
0.166667	0.241379	0.3125	0.130435	0.2	0.185185	0.862069	0.193548		0.0982783	0.0746209	0.0429819	0.080204	0.0580138	0.027261	0.168216	0.0607101
0.176471	0.185185	0.285714	0.294118	0.2	0.151515	0.857143	0.193548		0.057008	0.00451652	0.0718406	0.0777861	0.0382719	0.0409401	0.0572816	0.402527
0.181818	0.857143	0.928571	0.26087	0.210526	0.171429	0.153846	0.125		0.0620525	0.054651	0.0385079	0.0492108	0.0974265	0.0199734	0.0285714	0.0322841
0.125	0.916667	0.814815	0.26087	0.363636	0.142857	0.321429	0.294118		0.0207016	0.0678314	0.0381711	0.05437	0.0741325	0.0744792	0.0526839	0.0983324
0.159091	0.933333	0.833333	0.157895	0.478261	0.173913	0.3125	0.258065		0.025013	0.057377	0.0240492	0.0510204	0.049848	0.111663	0.0560166	0.075217
0.272727	0.377778	0.192308	0.125	0.347826	0.15	0.21875	0.242424		0.0258759	0.0777506	0.0302682	0.148096	0.0431534	0.0102759	0.0196242	0.0398268
0.666667	0.318182	0.16	0.185185	0.352941	0.166667	0.214286	0.357143		0.0561313	0.0829897	0.0146367	0.046085	0.0335033	0.0643432	0.0358852	0.0247492
0.172414	0.27027	0.857143	0.166667	0.171429	0.136364	0.16129	0.216216		0.0532731	0.0289602	0.0109546	0.0465158	0.037991	0.0807114	0.10431	0.0458015
0.142857	0.292683	0.352941	0.136364	0.16	0.266667	0.709677	0.329114		0.0345322	0.0137931	0.047642	0.0361011	0.174718	0.0564323	0.077769	0.0719617
0.190476	0.25	0.333333	0.16129	0.125	0.214286	0.703704	0.282828		0.126697	0.0483206	0.0240106	0.0522453	0.0670512	0.0289395	0.0467152	0.0943695
0.25641	0.291667	0.125	0.171429	0.208333	0.8125	0.68	0.735294		0.0475267	0.0826503	0.0949612	0.0304054	0.0333333	0.044592	0.071977	0.0303318
0.28	0.25	0.133333	0.205882	0.2	0.238095	0.28125	0.222222		0.0111193	0.0619855	0.0498161	0.050104	0.123506	0.0759734	0.0923423	0.0178069
0.290323	0.971429	0.296296	0.230769	0.258065	0.238095	0.952381	0.243243		0.0274074	0.0677871	0.0614993	0.0206687	0.0162602	0.0418994	0.0257133	0.0843373
0.190476	0.944444	0.212121	0.3125	0.333333	0.26087	0.894737	0.236842		0.055547	0.0312967	0.0429389	0.0541928	0.0124528	0.0922747	0.0269841	0.0342772
0.384615	0.357143	0.28	0.290323	0.230769	0.24	0.894737	0.289474		0.0353021	0.0558767	0.0318283	0.113387	0.065394	0.0742019	0.0185841	0.0751758
0.192308	0.181818	0.28	0.290323	0.190476	0.285714	0.894737	0.309524		0.197902	0.0154639	0.047352	0.0128586	0.0656595	0.0432692	0.0533658	0.129367
0.258065	0.30303	0.333333	0.258065	0.210526	0.5	0.8	0.333333		0.0235903	0.0559727	0.0567029	0.0325374	0.0325815	0.0136392	0.0288779	0.0344582
0.1875	0.173913	0.761905	0.242424	0.25	0.444444	0.2	0.594595		0.0111675	0.0398773	0.0508146	0.0223214	0.0673487	0.0676437	0.0213877	0.00551524
0.225806	0.242424	0.190476	0.333333	0.26087	0.136364	0.2	0.222222		0.0637262	0.011036	0.107407	0.0518267	0.0606936	0.0125858	0.0196451	0.0516393
0.5	0.235294	0.266667	0.321429	0.315789	0.148148	0.137931	0.32		0.064686	0.023663	0.0654604	0.00887902	0.011041	0.053942	0.0352369	0.0232784
0.142857	0.235294	0.333333	0.36	0.3	0.3	0.304348	0.318182		0.0650655	0.0215311	0.0859827	0.0142395	0.0191489	0.0114155	0.0461059	0.030248
0.714286	0.242424	0.3	0.344828	0.297297	0.236842	0.333333	0.933333		0.0885637	0.0197657	0.0229312	0.036805	0.17032	0.0832536	0.0483821	0.0411047
0.266667	0.181818	0.34375	0.210526	0.297297	0.275	0.555556	0.230769		0.0558062	0.0390805	0.0106141	0.0373987	0.0556901	0.0943613	0.0336606	0.0129758
0.285714	0.172414	0.423077	0.136364	0.322581	0.296296	0.428571	0.2		0.0145749	0.130557	0.0673345	0.0327571	0.0755556	0.0217573	0.0487695	0.0600176
0.304348	0.185185	0.272727	0.212121	0.2	0.75	0.8	0.233333		0.0134086	0.00360701	0.0405797	0.0100587	0.0145267	0.0300533	0.0568474	0.0177421
0.666667	0.259259	0.75	0.285714	0.257143	0.5	0.2	0.243243		0.0576441	0.0350301	0.0406852	0.0101229	0.0525759	0.0118694	0.0142465	0.0129004
0.727273	0.32	0.2	0.255814	0.185185	0.285714	0.178571	0.235294		0.0528846	0.290834	0.0836685	0.0866337	0.0260723	0.084542	0.0596506	0.0798824
0.807692	0.181818	0.88	0.238095	0.222222	0.2	0.909091	0.258065		0.0194175	0.0502513	0.0714456	0.0171614	0.0767223	0.0578075	0.010989	0.0779639
0.863636	0.12	0.875	0.28125	0.139535	0.307692	0.2	0.178571		0.0368347	0.0930308	0.0751604	0.0533774	0.0717414	0.0455868	0.084456	0.0429864
0.791667	0.813953	0.884615	0.266667	0.190476	0.307692	0.178571	0.3125		0.0261038	0.021139	0.0798439	0.0305538	0.00429975	0.0375713	0.0537634	0.0721198
0.92	0.363636	0.857143	0.166667	0.2	0.153846	0.208333	0.333333		0.0182183	0.0336242	0.0537471	0.0639885	0.194737	0.123535	0.0484262	0.0670937
0.685714	0.192308	0.08	0.166667	0.2	0.304348	0.257143	0.357143		0.0504762	0.0802316	0.00143257	0.0317699	0.0826667	0.0637319	0.0437611	0.0294681
0.653846	0.176471	0.16	0.166667	0.166667	0.181818	0.235294	0.285714		0.0391804	0.0173611	0.0520341	0.0229008	0.0768463	0.019697	0.0344535	0.0944414
0.866667	0.178571	0.846154	0.172414	0.269231	0.25	0.342105	0.166667		0.0501274	0.036715	0.0305052	0.033396	0.058432	0.0467552	0.0547875	0.0578919
0.695652	0.375	0.818182	0.142857	0.259259	0.25	0.794118	0.114286		0.0619641	0.245	0.0620229	0.0367528	0.0683172	0.0410959	0.0224829	0.0565771
0.947368	0.363636	0.96	0.178571	0.25	0.324324	0.121212	0.310345		0.032316	0.0606199	0.387812	0.0830925	0.0774854	0.0446967	0.0413476	0.0587251
0.709677	0.304348	0.851852	0.194444	0.148148	0.411765	0.192308	0.375		0.0731384	0.0537975	0.116899	0.0514025	0.0678678	0.0275609	0.0796266	0.00658514
0.615385	0.151515	0.242424	0.285714	0.15	0.458333	0.185185	0.363636		0.0680219	0.0237799	0.0857143	0.0478494	0.0483234	0.0731584	0.0465141	0.0682015
0.25	0.16129	0.548387	0.282051	0.264706	0.16	0.821429	0.28		0.0642902	0.0476948	0.0722498	0.0645995	0.048132	0.0176367	0.0445963	0.104689
0.3125	0.125	0.342105	0.25641	0.148148	0.214286	0.147059	0.266667		0.0977103	0.0736105	0.0838405	0.0466926	0.0155196	0.0488274	0.0893744	0.135057
0.666667	0.193548	0.84	0.297297	0.129032	0.25	0.125	0.28125		0.096	0.0198845	0.0554199	0.0398136	0.0101167	0.059417	0.0307255	0.0904348
0.809524	0.25	0.25	0.27027	0.142857	0.285714	0.15625	0.210526		0.0458415	0.0110599	0.0207016	0.0589744	0.0297829	0.0621538	0.0958663	0.0136023
0.5	0.210526	0.769231	0.3125	0.25	0.24	0.2	0.238095		0.0582524	0.0146684	0.0345843	0.0350783	0.0513987	0.0456548	0.00942655	0.0591655
0.192308	0.1875	0.777778	0.30303	0.263158	0.225806	0.192308	0.434783		0.0299559	0.0754574	0.0487918	0.0661391	0.0539189	0.0202064	0.0173824	0.0262911
0.681818	0.272727	0.777778	0.3125	0.347826	0.225806	0.2	0.25		0.0836855	0.0268567	0.0399263	0.0283036	0.0812442	0.0898354	0.0553231	0.0307044
0.714286	0.263158	0.682927	0.2	0.384615	0.153846	0.16129	0.25		0.022604	0.0375969	0.0405855	0.0657447	0.0762211	0.0915567	0.0676873	0.0354445
0.782609	0.263158	0.818182	0.233333	0.416667	0.2	0.88	0.705882		0.0386375	0.0509461	0.00740741	0.0439815	0.0854111	0.0475113	0.026973	0.0354067
0.236842	0.3	0.857143	0.25	0.333333	0.153846	0.434783	0.241379		0.0847767	0.0507534	0.031941	0.0535791	0.0587159	0.0186418	0.044405	0.0822928
0.666667	0.321429	0.964286	0.272727	0.25	0.142857	0.526316	0.357143		0.0577157	0.0836237	0.052189	0.00288052	0.0420489	0.0447022	0.0409639	0.02589
0.666667	0.294118	0.230769	0.166667	0.178571	0.129032	0.833333	0.315789		0.0311974	0.0832517	0.0642674	0.0321176	0.042029	0.0202465	0.215517	0.0600156
0.5	0.222222	0.909091	0.142857	0.178571	0.206897	0.181818	0.27907		0.0619924	0.184127	0.0249242	0.0399557	0.0571909	0.0455337	0.0470367	0.0429224
0.666667	0.137931	0.772727	0.192308	0.129032	0.166667	0.15	0.189189		0.0763383	0.0200952	0.107704	0.0277108	0.105442	0.0549163	0.153106	0.0896984
0.666667	0.25	0.75	0.175	0.192308	0.162162	0.388889	0.142857		0.0837809	0.052506	0.0175567	0.0289503	0.046942	0.0255291	0.069881	0.056484
0.826087	0.166667	0.777778	0.153846	0.28	0.179487	0.388889	0.172414		0.00275277	0.016934	0.0723227	0.0827239	0.0814951	0.0131703	0.0618182	0.0480874
0.192308	0.171429	0.259259	0.148148	0.333333	0.259259	0.421053	0.761905		0.0608011	0.0378096	0.0698313	0.054753	0.0807289	0.0388049	0.014975	0.0801749
0.733333	0.166667	0.25	0.175	0.285714	0.411765	0.368421	0.173913		0.013986	0.020751	0.0364486	0.103399	0.0584291	0.0326797	0.0804521	0.0230377
0.769231	0.222222	0.230769	0.179487	0.290323	0.368421	0.285714	0.285714		0.0784541	0.181222	0.0406368	0.00479731	0.0350968	0.0624932	0.0235586	0.0418071
0.142857	0.222222	0.9375	0.205882	0.142857	0.411765	0.318182	0.818182		0.0838881	0.0505638	0.0327422	0.064906	0.0837881	0.0356383	0.0543755	0.0444218
0.2	0.2	0.947368	0.166667	0.230769	0.294118	0.272727	0.789474		0.0651466	0.0150808	0.0290782	0.0491762	0.0697674	0.105609	0.00939306	0.016295
0.333333	0.30303	0.909091	0.142857	0.15625	0.3	0.230769	0.166667		0.0181504	0.0314825	0.0701754	0.0468301	0.0322368	0.0483005	0.0383461	0.0256588
0.892857	0.285714	0.185185	0.32	0.264706	0.941176	0.210526	0.3125		0.0294551	0.0260374	0.0811933	0.0372439	0.0381992	0.0590433	0.0375	0.0343145
0.21875	0.3	0.148148	0.333333	0.235294	0.142857	0.217391	0.8		0.011782	0.0252427	0.0103226	0.0411552	0.0567607	0.0670597	0.0366951	0.0502533
0.916667	0.266667	0.84	0.217391	0.290323	0.173913	0.176471	0.310345		0.0250675	0.0389134	0.0763681	0.0299141	0.0490097	0.0866564	0.0130354	0.0603308
0.9	0.258065	0.142857	0.157895	0.192308	0.142857	0.212121	0.191489		0.0592152	0.063772	0.0602241	0.0893471	0.0368732	0.0955679	0.0662568	0.0745395
0.666667	0.206897	0.16	0.153846	0.25	0.785714	0.1875	0.822222		0.0865645	0.0811603	0.0556662	0.0430733	0.0417124	0.047546	0.0393082	0.0435983
0.736842	0.108108	0.153846	0.142857	0.44	0.363636	0.181818	0.157895		0.0110599	0.0307692	0.145354	0.0778078	0.0185897	0.0616656	0.105852	0.0188088
0.233333	0.15	0.894737	0.205882	0.24	0.363636	0.162162	0.175		0.0200893	0.042654	0.0304836	0.0893971	0.0289256	0.0137892	0.0552041	0.0079023
0.25	0.142857	0.833333	0.166667	0.238095	0.4	0.125	0.820513		0.0201309	0.070067	0.0683761	0.09375	0.111536	0.043959	0.0898678	0.0075543
0.333333	0.135135	0.16	0.153846	0.26087	0.444444	0.148148	0.296296		0.125084	0.0531033	0.0188333	0.0951123	0.00918964	0.0985968	0.0437015	0.0488014
0.129032	0.142857	0.75	0.192308	0.266667	0.35	0.272727	0.192308		0.0541958	0.0455293	0.0434381	0.0734641	0.0469858	0.0919905	0.0734298	0.132348
0.913043	0.16129	0.28	0.212121	0.888889	0.333333	0.714286	0.25		0.0547945	0.0494692	0.0833333	0.00741656	0.1	0.0321761	0.25301	0.0784362
0.666667	0.225806	0.24	0.694444	0.208333	0.157895	0.259259	0.172414		0.052149	0.0392453	0.0415584	0.0412668	0.0373614	0.0275772	0.0324324	0.0198456
0.702703	0.827586	0.125	0.181818	0.193548	0.357143	0.24	0.166667		0.0917431	0.0248963	0.0517395	0.0483871	0.0442478	0.0216155	0.0320303	0.00489967
0.733333	0.181818	0.16	0.212121	0.192308	0.230769	0.222222	0.272727		0.024589	0.0475162	0.0729008	0.0418381	0.0142052	0.073071	0.097521	0.0599906
0.939394	0.304348	0.354839	0.216216	0.222222	0.285714	0.142857	0.25		0.100478	0.10157	0.0434433	0.0319855	0.01341	0.0109976	0.0587719	0.0800478
0.833333	0.25	0.606061	0.230769	0.363636	0.176471	0.666667	0.25		0.0594235	0.0745981	0.0342342	0.0122399	4.56867	0.0424663	3.64772	0.0244101
0.25	0.162162	0.34375	0.272727	0.2	0.392857	0.296296	0.275862		0.0458624	0.0971705	0.052717	0.0387464	0.039749	0.014733	0.0382294	0.0476915
0.1875	0.178571	0.678571	0.151515	0.16129	0.333333	0.185185	0.266667		0.0135624	0.0109179	0.0870714	0.0526316	0.0337115	0.0599337	0.0903574	0.0380413
0.823529	0.25	0.333333	0.243243	0.222222	0.173913	0.166667	0.333333		0.061753	0.0189712	0.0256663	0.0350058	0.0504959	0.0394122	0.0170275	0.0660354
0.818182	0.192308	0.823529	0.166667	0.366667	0.666667	0.4	0.724138		0.0608604	0.0168746	0.0706726	0.070306	0.012981	0.0305949	0.0687204	0.0596893
0.142857	0.142857	0.148148	0.294118	0.344828	0.190476	0.136364	0.225		0.0537667	0.0820189	0.0932642	0.0538663	0.0834951	0.0497956	0.063508	0.0408163
0.388889	0.178571	0.12	0.235294	0.227273	0.16	0.216216	0.230769		0.0499373	0.0469606	0.216019	0.0165904	0.0328032	0.0581528	0.0361781	0.0994094
0.315789	0.185185	0.833333	0.176471	0.1875	0.16	0.135135	0.171429		0.0272284	0.048216	0.0598345	0.0439273	0.0303218	0.0537591	0.020111	0.0467422
0.266667	0.266667	0.870968	0.315789	0.176471	0.913043	0.25	0.294118		0.0304183	0.00711893	0.0978618	0.0625296	0.0451022	0.0197183	0.0614273	0.0756803
0.117647	0.931034	0.84375	0.272727	0.296296	0.192308	0.318182	0.25		0.0599565	0.0441767	0.0508571	0.0711354	0.0613254	0.0338066	0.0383964	0.0237227
0.827586	0.208333	0.857143	0.285714	0.32	0.761905	0.26087	0.137931		0.0478948	0.0847698	0.0495763	0.0766639	0.0156144	0.0131504	0.0749128	0.0521236
0.791667	0.192308	0.857143	0.227273	0.318182	0.782609	0.83871	0.184211		0.077727	0.0943857	0.0503288	0.014276	0.0653458	0.0181373	0.10114	0.0362204
0.870968	0.15	0.870968	0.371429	0.238095	0.1875	0.166667	0.805556		0.0813712	0.011213	0.013805	0.0354132	0.0292943	0.0928571	0.0755877	0.0310345
0.809524	0.142857	0.714286	0.361111	0.192308	0.259259	0.363636	0.28		0.0691602	0.0888252	0.050495	0.0176089	0.0957862	0.0359102	0.0735432	0.0131579
0.794118	0.304348	0.769231	0.351351	0.108108	0.205882	0.9	0.217391		0.0622222	0.0474318	0.047607	0.0290792	0.0148731	0.0462842	0.0635806	0.0360182
0.771429	0.28	0.153846	0.405405	0.142857	0.232558	0.181818	0.263158		0.0670864	0.0653409	0.0714708	0.0056391	0.0179727	0.0890342	0.00965845	0.0243635
0.870968	0.214286	0.730769	0.375	0.111111	0.166667	0.785714	0.181818		0.0341568	0.0768651	0.0539946	0.0100251	0.080825	0.0771672	0.0281426	0.0257511
0.75	0.24	0.833333	0.357143	0.153846	0.151515	0.28	0.130435		0.106489	0.0131827	0.0871911	0.0247876	0.0247102	0.0642239	0.159077	0.0394432
0.774194	0.296296	0.133333	0.384615	0.727273	0.125	0.137931	0.115385		0.0307988	0.0934256	0.0279376	0.0248244	0.0962822	0.068609	0.0873786	0.0206264
0.725	0.346154	0.8	0.37037	0.375	0.129032	0.185185	0.15625		0.473539	0.0661633	0.167254	0.0188492	0.0129534	0.0871244	0.0186625	0.0789834
0.657143	0.222222	0.26087	0.45	0.133333	0.138889	0.310345	0.16129		0.0898678	0.0378378	0.0195281	0.0997949	0.0364769	0.160961	0.019	0.024087
0.757576	0.148148	0.290323	0.380952	0.137931	0.151515	0.296296	0.814815		0.0328746	0.0525015	0.0523847	0.0604608	0.0382596	0.0395648	0.0493039	0.0742731
0.861111	0.208333	0.290323	0.25	0.137931	0.28125	0.227273	0.2		0.0475806	0.028051	0.075188	0.0271817	0.0301921	0.0491803	0.0531046	0.0402194
0.866667	0.2	0.173913	0.333333	0.357143	0.3	0.857143	0.272727		0.051756	0.0177866	0.0350123	0.0864825	0.0713866	0.0300455	0.0534083	0.0283333
0.863636	0.32	0.193548	0.266667	0.208333	0.230769	0.714286	0.282051		0.0517688	0.0294134	0.0302452	0.0335196	0.0137097	0.017275	0.0101868	0.0170251
0.857143	0.391304	0.217391	0.333333	0.238095	0.285714	0.789474	0.151515		0.0281671	0.0494403	0.0401338	0.0811078	0.0155039	0.0584543	0.0478495	0.051676
0.375	0.269231	0.757576	0.25	0.259259	0.230769	0.129032	0.176471		0.0710929	0.0289855	0.069381	0.0743285	0.0234742	0.0287707	0.0202448	0.0547386
0.4	0.176471	0.787879	0.185185	0.131579	0.16129	0.806452	0.259259		0.0779596	0.106936	0.0448641	0.0343284	0.0421746	0.0529148	0.0227402	0.0494208
0.4	0.241379	0.444444	0.205882	0.129032	0.15625	0.695652	0.233333		0.121264	0.0437117	0.108655	0.0133615	0.0579848	0.0329095	0.0425685	0.0600316
0.458333	0.214286	0.153846	0.243243	0.173913	0.411765	0.26087	0.28		0.0527056	0.0377107	0.0417526	0.0394412	0.0922345	0.059322	0.063021	0.0876712
0.481481	0.129032	0.733333	0.257143	0.208333	0.352941	0.26087	0.24		0.0462574	0.0133887	0.335536	0.0408774	0.0563307	0.211789	0.0591946	0.0537996
0.84	0.172414	0.869565	0.444444	0.296296	0.352941	0.21875	0.185185		0.053139	0.0311787	0.0545824	0.023176	0.0450142	0.0344149	0.027597	0.075188
0.772727	0.151515	0.6875	0.423077	0.2	0.3	0.294118	0.178571		0.0224954	0.0465995	0.0129573	0.047591	0.065944	0.0742929	0.056231	0.0220518
0.173913	0.2	0.238095	0.25	0.130435	0.333333	0.238095	0.166667		0.0185695	0.0194535	0.0206271	0.0651042	0.146988	0.039461	0.078877	0.0702069
0.85	0.176471	0.25	0.210526	0.25	0.357143	0.25	0.206897		0.0475728	0.0549961	0.0709898	0.0681988	0.0884956	0.0415501	0.0709131	0.0221066
0.857143	0.147059	0.172414	0.208333	0.772727	0.16	0.25	0.2		0.0259019	0.044186	0.0429594	0.0283822	0.0862184	0.0534539	0.0634058	0.0433604
0.5	0.171429	0.179487	0.2	0.2	0.210526	0.25	0.181818		0.0559909	0.0580456	0.0819209	0.113397	0.0356564	0.0434303	0.0690506	0.0408701
0.76	0.175	0.205128	0.2	0.318182	0.222222	0.368421	0.185185		0.0707036	0.0949979	0.0112837	0.186583	0.0832679	0.0375591	0.0671141	0.0243252
0.708333	0.170732	0.222222	0.269231	0.727273	0.294118	0.391304	0.26087		0.0563747	0.0679305	3.54866	0.0487627	0.0475309	0.0434679	0.115326	0.0289869
0.875	0.25641	0.236842	0.255814	0.138889	0.45	0.375	0.185185		0.0452247	0.0674456	0.0408919	0.0453425	0.0494881	0.0566893	0.037037	0.0578478
0.941176	0.615385	0.166667	0.206897	0.136364	0.47619	0.294118	0.142857		0.0617075	0.0247557	0.0272136	0.0580374	0.00889248	0.0631506	0.0789247	0.0430902
0.909091	0.636364	0.157895	0.206897	0.28	0.291667	0.347826	0.21875		0.010327	0.0148801	0.0488293	0.0571429	0.0763209	0.0292354	0.0145867	0.0649256
0.823529	0.363636	0.454545	0.4	0.24	0.184211	0.125	0.304348		0.022069	0.035696	0.0353955	0.0629936	0.0693136	0.0429989	0.0263789	0.0315914
0.869565	0.357143	0.230769	0.166667	0.148148	0.225806	0.882353	0.291667		0.0298324	0.0847315	0.0669448	0.0695538	0.0951542	0.0833333	0.0334884	0.0397314
0.84	0.857143	0.285714	0.181818	0.208333	0.75	0.84375	0.354839		0.0271528	0.0583103	0.0394417	0.0766501	0.204682	0.0132682	0.066918	0.0298755
0.826087	0.857143	0.368421	0.25	0.230769	0.136364	0.826087	0.371429		0.0826855	0.0114367	0.04	0.0234973	0.0440186	0.0361305	0.0243363	0.0620296
0.785714	0.7	0.391304	0.166667	0.25	0.9	0.227273	0.3		0.0509238	0.0304499	0.0309218	0.0110922	0.0253116	0.0978102	0.0543011	0.0335454
0.941176	0.636364	0.347826	0.25	0.228571	0.266667	0.714286	0.857143		0.0432318	0.0327103	0.0401786	0.0172306	0.0361233	0.0377358	0.152648	0.136516
0.933333	0.692308	0.238095	0.236842	0.186047	0.21875	0.266667	0.172414		0.0339921	0.038602	0.041574	0.0881226	0.0757143	0.0519288	0.0396236	0.015887
0.933333	0.136364	0.210526	0.266667	0.190476	0.233333	0.227273	0.181818		0.0447943	3.62663	0.0439481	0.0618393	0.0568522	0.0339506	0.0124594	0.0412906
0.809524	0.857143	0.333333	0.142857	0.956522	0.176471	0.272727	0.833333		0.0788207	0.0558036	0.0698529	0.0485313	0.116197	0.0587055	0.0132404	0.048412
0.782609	0.964286	0.181818	0.151515	0.2	0.166667	0.735294	0.388889		0.435262	0.023166	0.0112755	0.023219	0.00900901	0.0118765	0.0436681	0.073241
0.764706	0.964286	0.130435	0.147059	0.181818	0.731707	0.142857	0.2		0.0681847	0.0318065	0.0104244	0.0260631	0.0624254	0.0122549	0.0322321	0.0673212
0.766667	0.166667	0.130435	0.15	0.25	0.933333	0.1875	0.764706		0.0602131	0.0610778	0.0361144	0.0294957	0.070054	0.049132	0.0487373	0.0417869
0.681818	0.241379	0.148148	0.875	0.238095	0.230769	0.151515	0.115385		0.0422713	0.0658284	0.0299103	0.0558268	0.0490119	0.0197802	0.0340964	0.0236776
0.681818	0.354839	0.133333	0.25	0.185185	0.272727	0.4	0.9		0.0665266	0.0483739	0.0401189	0.065996	0.439067	0.0758214	0.0486212	0.0652375
0.785714	0.3	0.272727	0.411765	0.166667	0.272727	0.7	0.166667		0.270068	0.0128205	0.0750559	0.0901503	0.0446602	0.0585054	0.0521547	0.0147149
0.785714	0.7	0.291667	0.411765	0.28	0.214286	0.241379	0.1875		0.0279503	0.020649	2.98277	0.043183	0.0443276	0.0813084	0.0654459	0.0371241
0.294118	0.3	0.314286	0.4	0.333333	0.272727	0.2	0.192308		0.196449	0.0582822	0.259352	0.124764	0.0431184	0.0469897	0.0316456	0.0320999
0.277778	0.612903	0.314286	0.4	0.212121	0.214286	0.172414	0.264706		0.061354	0.0276633	0.0267955	0.0543478	0.0533146	0.0314397	0.0418004	0.0615903
0.368421	0.6	0.277778	0.314286	0.162162	0.133333	0.142857	0.185185		0.0212219	0.0327056	0.0463627	0.0230115	0.051505	0.0447761	0.101961	0.0231904
0.75	0.6	0.2	0.233333	0.193548	0.222222	0.142857	0.233333		0.055558	0.0133333	0.0959565	0.0839874	0.104826	0.049456	0.215545	0.0219014
0.75	0.4	0.75	0.172414	0.142857	0.148148	0.392857	0.275862		0.0587189	0.0401914	0.0208478	0.0732636	0.0381059	0.0208877	0.0568312	0.0486656
0.880952	0.782609	0.736842	0.172414	0.15	0.205882	0.387097	0.357143		0.0129231	0.104836	0.0793201	0.0379551	0.0671165	0.0230263	0.0642451	0.0774254
0.833333	0.84	0.222222	0.242424	0.192308	0.130435	0.666667	0.4		0.00205304	0.0252739	0.103279	0.0893588	0.0563758	0.0763251	0.0416599	0.0347826
0.875	0.833333	0.333333	0.173913	0.230769	0.16	0.208333	0.3		0.0583171	0.0120275	0.0662489	0.0158898	0.00829445	0.0317765	0.072213	0.016
0.9	0.818182	0.178571	0.173913	0.227273	0.179487	0.34375	0.25		0.0542773	0.107656	0.0609319	0.0653395	0.0158371	0.0666486	0.0266187	0.0126354
0.818182	0.5	0.272727	0.25	0.230769	0.2	0.363636	0.1875		3.02187	0.0107242	0.0248566	0.0360639	0.0486726	0.0488136	0.0897285	0.0322206
0.774194	0.6	0.277778	0.241379	0.25	0.192308	0.357143	0.2		0.033538	0.0156322	0.0453044	0.0116054	0.0118694	0.0450477	0.190963	0.0424277
0.714286	0.807692	0.305556	0.2	0.1875	0.24	0.37931	0.166667		0.0567979	0.02133	0.076362	0.0333925	0.11127	0.0168067	0.0352657	0.0266904
0.833333	0.7	0.2	0.227273	0.206897	0.36	0.291667	0.2		0.0764543	0.0300353	0.0546584	0.0945995	0.0168986	0.0471753	0.0295082	0.0116383
0.636364	0.25	0.185185	0.318182	0.210526	0.366667	0.608696	0.3125		0.0229244	0.0179254	0.0685053	0.0866142	0.0227033	0.0730994	0.043309	0.0196429
0.636364	0.758621	0.222222	0.333333	0.25	0.344828	0.307692	0.533333		0.0204529	0.0316056	0.0397933	0.0443169	0.00719424	0.0260723	0.0406941	0.0728121
0.655172	0.806452	0.227273	0.3	0.210526	0.32	0.291667	0.181818		0.0603598	0.0367163	0.0234522	0.0646837	0.042186	0.0150044	0.0607936	0.0531052
0.689655	0.206897	0.2	0.25	0.227273	0.225	0.441176	0.25		0.0715613	0.0402645	0.143697	0.0262902	0.0875912	0.023225	0.0526229	0.0602871
0.7	0.310345	0.269231	0.222222	0.304348	0.176471	0.384615	0.241379		0.00239286	0.0332532	0.0178827	0.0838826	0.0220472	0.0903527	0.020794	0.0974843
0.783784	0.264706	0.238095	0.166667	0.166667	0.166667	0.227273	0.818182		0.00934164	0.0847359	0.0363771	0.0829335	0.0540709	0.0323767	0.0592713	0.0356104
0.783784	0.227273	0.84	0.208333	0.12	0.157895	0.137931	0.225		0.00630504	0.047619	0.0530046	0.0824152	0.0230515	0.04947	0.012234	0.0400239
0.809524	0.175	0.230769	0.863636	0.266667	0.166667	0.851852	0.25		0.0799556	0.0648056	0.0340136	0.0383178	0.0285459	0.034331	0.0190347	0.011976
0.833333	0.153846	0.263158	0.916667	0.21875	0.15	0.25	0.25		0.0625	0.0527961	0.0273839	0.132492	0.0106383	0.052043	0.0336488	0.0558219
0.894737	0.291667	0.315789	0.9375	0.206897	0.142857	0.928571	0.258065		0.0305556	0.0388207	0.0562061	0.0580973	0.0665423	0.0666897	0.00876201	0.0494569
0.913043	0.375	0.3125	0.933333	0.241379	0.130435	0.625	0.16129		0.0216411	0.044348	0.0869841	0.0464363	0.0457892	0.0966899	0.0213919	0.0235897
0.888889	0.346154	0.217391	0.714286	0.28125	0.166667	0.611111	0.25		0.0161812	0.0303819	0.0621359	0.0603378	0.0449078	0.0651077	0.0960666	0.0365927
0.892857	0.32	0.272727	0.842105	0.181818	0.133333	0.785714	0.136364		0.0530289	0.0621955	0.0839398	0.0294388	0.0152466	0.0655495	0.0603348	0.0261997
0.84	0.296296	0.222222	0.923077	0.205882	0.148148	0.185185	0.16		0.110451	0.0129983	0.0184195	0.0636011	0.103275	0.0542944	0.041502	0.0719683
0.772727	0.269231	0.142857	0.190476	0.25	0.227273	0.172414	0.153846		0.0537564	0.107943	0.046847	0.0331633	0.0463944	0.0820651	0.0156098	0.0405608
0.761905	0.25	0.142857	0.2	0.291667	0.194444	0.642857	0.166667		0.00853933	0.0143522	0.127978	0.04329	0.0547209	0.00512438	0.0522124	0.0391791
0.681818	0.3	0.28	0.1875	0.291667	0.228571	0.333333	0.206897		0.0484027	0.0350877	0.0466143	0.0522128	0.046941	0.0174954	0.102553	0.0305824
0.65	0.242424	0.68	0.2	0.185185	0.264706	0.25	0.241379		0.0143541	0.060841	0.0555957	0.0416976	0.0449176	0.0660129	0.0403701	0.0577304
0.684211	0.193548	0.870968	0.166667	0.166667	0.285714	0.2	0.233333		0.0227511	0.0140028	0.0433071	0.0673575	0.0734361	0.026393	0.0187668	0.0697359
0.583333	0.45	0.192308	0.241379	0.339623	0.307692	0.2	0.37037		0.0409384	0.0603675	0.0451249	0.061657	0.0357143	0.00931677	0.0339257	0.125
0.545455	0.238095	0.3	0.772727	0.375	0.263158	0.225806	0.28		0.0263566	0.0473888	0.021544	0.0521797	0.100311	0.00929944	0.0376428	0.0522034
0.625	0.192308	0.317073	0.227273	0.375	0.136364	0.184211	0.347826		0.0993421	0.0223735	0.0561313	0.0455824	0.0883219	0.056677	0.0713166	0.0633307
0.76	0.142857	0.181818	0.296296	0.444444	0.157895	0.961538	0.222222		0.0553525	0.0335821	0.0439331	0.0598319	0.029796	0.079	0.0696839	0.045268
0.862069	0.230769	0.153846	0.3125	0.4	0.166667	0.947368	0.16		0.014892	0.0945858	0.0609203	0.0206767	0.0370177	0.1024	0.0419689	0.0185133
0.896552	0.272727	0.222222	0.228571	0.342105	0.282051	0.666667	0.230769		0.120467	0.0245642	0.0894176	0.0500879	0.0539817	0.078727	0.0704744	0.0722783
0.133333	0.25	0.263158	0.176471	0.342857	0.292683	0.9	0.208333		0.0612828	0.0159858	0.0443669	0.0467296	0.0674324	0.0705968	0.0541796	0.0497599
0.692308	0.153846	0.571429	0.307692	0.285714	0.285714	0.133333	0.285714		0.0932722	0.0469548	0.0190007	0.0183522	0.0647705	0.119911	0.0160622	0.0455252
0.666667	0.259259	0.545455	0.84	0.272727	0.27907	0.8	0.21875		0.023919	0.0249785	0.0164835	0.0155026	0.0299817	0.0292553	0.113408	0.0502208
0.611111	0.266667	0.26087	0.222222	0.222222	0.384615	0.181818	0.222222		0.0387469	0.022108	0.044191	0.0195936	0.0404881	0.0506127	0.0106641	0.0345395
0.695652	0.264706	0.291667	0.206897	0.228571	0.375	0.782609	0.266667		0.0188867	0.017982	0.0235682	0.0649533	0.0606949	0.0151261	0.0401623	0.0183867
0.727273	0.294118	0.866667	0.15625	0.233333	0.548387	0.84	0.206897		0.0534884	0.0191693	0.0474198	0.0467487	0.0393343	0.0588871	0.0243178	0.0307571
0.4	0.305556	0.375	0.142857	0.21875	0.357143	0.157895	0.21875		0.0346039	0.100265	0.0413534	0.0535117	0.0467544	0.0718133	0.0705698	0.0784579
0.4	0.21875	0.744681	0.162791	0.21875	0.321429	0.857143	0.225806		0.0129702	0.0311089	0.0417495	0.0788555	0.0456036	0.0672313	0.0536896	0.0436048
0.384615	0.233333	0.217391	0.2	0.159091	0.230769	0.857143	0.241379		0.0925197	0.02644	0.0125442	0.0576491	0.0620854	0.0673128	0.0287433	0.0563752
0.583333	0.266667	0.296296	0.206897	0.212121	0.230769	0.846154	0.885714		0.0743073	0.0695364	0.0495146	0.102356	0.0363364	0.0597723	0.0447761	0.0813128
0.583333	0.25	0.205882	0.285714	0.28125	0.269231	0.862069	0.176471		0.027972	0.106858	0.0657238	0.055714	0.0490904	0.0250614	0.0668954	0.00936569
0.892857	0.204545	0.233333	0.419355	0.419355	0.277778	0.862069	0.157895		0.0131387	0.0714286	0.0102881	0.0261076	0.0593744	0.0409889	0.0102524	0.0292587
0.576923	0.6	0.222222	0.444444	0.5	0.416667	0.846154	0.272727		0.0319361	0.0226378	0.047081	0.0841083	0.0380464	0.0666667	0.0726409	0.6
0.56	0.333333	0.32	0.354839	0.3	0.285714	0.85	0.166667		0.0042065	0.0168651	0.0382199	0.0674074	0.0348259	0.0367946	0.0154723	0.0292956
0.809524	0.423077	0.259259	0.357143	0.241379	0.3125	0.15	0.333333		0.0588041	0.0735765	0.0333681	0.0579741	0.0460067	0.0888889	0.084058	0.0568831
0.913043	0.428571	0.259259	0.275862	0.3	0.263158	0.916667	0.272727		0.0504025	0.0930233	0.0324737	0.022972	0.0741879	0.0598619	0.0509518	0.0463158
0.783784	0.351351	0.71875	0.275862	0.352941	0.363636	0.147059	0.236842		0.31781	0.0419352	0.130228	0.0371601	0.04811	0.101351	0.032021	0.0520318
0.777778	0.292683	0.666667	0.194444	0.714286	0.307692	0.157895	0.294118		0.0272059	0.038	0.0487484	0.0258359	0.0348624	0.0130719	0.0581326	0.0542235
0.769231	0.204545	0.694444	0.212121	0.296296	0.296296	0.157895	0.5		0.0662824	0.0612026	0.0672601	0.0457247	0.0438401	0.00912548	0.15333	0.0427933
0.724138	0.157895	0.277778	0.181818	0.285714	0.208333	0.75	0.590909		0.0416813	0.0164234	0.0194601	0.0488842	0.0549042	0.0463847	0.0856224	0.0923843
0.724138	0.307692	0.297297	0.242424	0.228571	0.217391	0.5	0.25		0.0749008	0.0980545	0.0882066	0.0100167	0.0810529	0.0505194	0.095987	0.0125554
0.652174	0.357143	0.678571	0.235294	0.257143	0.217391	0.928571	0.242424		0.0392943	0.0152905	0.0519802	0.0440882	0.0233986	0.0912183	0.0397112	0.084726
0.5	0.384615	0.28	0.258065	0.310345	0.208333	0.25	0.25		0.00657212	0.0402906	0.0655877	0.101213	0.0322027	0.0356247	0.0745938	0.0477538
0.565217	0.388889	0.681818	0.27027	0.238095	0.185185	0.833333	0.264706		0.17643	0.0787977	0.0599803	0.0452756	0.0593997	0.0608229	0.017734	0.0384256
0.705882	0.363636	0.153846	0.257143	0.15	0.151515	0.428571	0.241379		0.112245	0.0248796	0.0362053	0.0643807	0.0436469	0.0118969	0.068364	0.0121257
0.8	0.32	0.857143	0.210526	0.153846	0.151515	0.7	0.214286		0.0410959	0.0796266	0.0523979	0.0474943	0.114738	0.138189	0.0610413	0.0696332
0.722222	0.25	0.16129	0.138889	0.16	0.12	0.384615	0.26087		0.0350485	0.0186741	0.0441035	0.0502646	0.0508381	0.0710383	0.0204461	0.0114236
0.24	0.272727	0.178571	0.217391	0.277778	0.3125	0.277778	0.206897		0.149099	0.0168539	0.033921	0.100161	0.0399244	0.108411	0.010979	0.0448133
0.428571	0.666667	0.238095	0.238095	0.2	0.625	0.714286	0.827586		0.0470935	0.0276046	0.00970149	0.0691288	0.0795981	0.0874513	0.038531	0.0291962
0.391304	0.259259	0.24	0.217391	0.166667	0.242424	0.8	0.3		0.0490267	0.0948767	0.0672381	0.0288303	0.0447857	0.0450523	0.0262681	0.0309278
0.37037	0.16129	0.782609	0.230769	0.15	0.153846	0.724138	0.642857		0.0253456	0.0757305	0.0408341	0.0413386	0.0523165	0.0671441	0.0579904	0.0639368
0.344828	0.24	0.136364	0.236842	0.148148	0.15	0.3	0.283582		0.0230216	0.0427435	0.0256359	0.0743001	0.0459854	0.0327685	0.0283359	0.0246582
0.8	0.25	0.166667	0.176471	0.21875	0.285714	0.818182	0.975		0.0504065	0.0397661	0.100911	0.0734604	0.0867157	0.117925	0.0524059	0.0180141
0.862069	0.130435	0.173913	0.2	0.185185	0.285714	0.263158	0.972222		0.114688	0.0640978	0.0355336	0.0342533	0.0512245	0.0184073	0.0424886	0.0420136
0.85	0.185185	0.176471	0.206897	0.235294	0.310345	0.736842	0.259259		0.0752	0.00970149	0.0357698	0.080591	0.036258	0.0428663	0.080847	0.0218723
0.75	0.125	0.2	0.1875	0.166667	0.310345	0.75	0.272727		0.147737	0.0149007	0.0320891	0.020462	0.0438482	0.0511811	0.0131004	0.0567202
0.407407	0.125	0.269231	0.166667	0.315789	0.314286	0.75	0.272727		0.117853	0.0235595	0.0706737	0.0136766	0.0446843	0.104195	0.0223642	0.0244444
0.653846	0.210526	0.189189	0.147059	0.25	0.2	0.76	0.242424		0.0990385	0.0332566	0.0258365	0.0598626	0.0803436	0.0154556	0.0567327	0.0269038
0.666667	0.142857	0.142857	0.863636	0.95	0.214286	0.870968	0.212121		0.072376	0.00777512	0.0571949	0.0802895	0.0278964	0.0167425	0.0128205	0.0444536
0.884615	0.153846	0.26087	0.172414	0.192308	0.214286	0.862069	0.2		0.0409836	0.0733608	0.0726444	0.0601799	0.0313486	0.107443	0.102804	0.0629556
0.115385	0.153846	0.181818	0.147059	0.190476	0.153846	0.956522	0.259259		0.00554723	0.0602434	0.0462737	0.122578	0.0193793	0.047142	0.0931639	0.026878
0.95	0.294118	0.333333	0.133333	0.857143	0.2	0.8125	0.166667		0.0293542	0.0176211	0.0301464	0.0811502	0.0328309	0.0181624	0.0135364	0.0668576
0.730769	0.185185	0.166667	0.275862	0.181818	0.85	0.954545	0.166667		0.0358566	0.0331061	0.132365	0.0633452	0.0286051	0.0754717	0.109615	0.0251397
0.730769	0.142857	0.166667	0.227273	0.266667	0.173913	0.952381	0.333333		0.13575	0.0341739	0.0656864	0.0344262	0.0338094	0.060779	0.0345781	0.0625395
0.681818	0.190476	0.208333	0.269231	0.342857	0.25	0.818182	0.153846		0.151326	0.0408601	0.0552655	0.0527859	0.071633	0.0670968	0.0602911	0.082906
0.727273	0.166667	0.137931	0.285714	0.275	0.263158	0.27027	0.142857		0.0534483	0.0657527	0.0503428	0.0298507	0.0446651	0.0908265	0.0648789	0.0335662
0.727273	0.173913	0.272727	0.433333	0.243243	0.1875	0.972222	0.384615		0.0490097	2.44899	0.0509496	0.0474665	0.140805	0.0490033	0.0408005	0.019052
0.727273	0.214286	0.121212	0.424242	0.243902	0.176471	0.820513	0.733333		0.0491202	0.0536232	0.0634417	0.0287012	0.0358419	0.0396189	0.0473104	0.0139487
0.73913	0.222222	0.157895	0.428571	0.166667	0.478261	0.135135	0.2		0.0236486	0.0389123	0.152875	0.0398676	0.0486399	0.0144681	0.0552995	0.0465615
0.72	0.115385	0.25	0.230769	0.166667	0.636364	0.826087	0.192308		0.070814	0.0310993	0.0179402	0.0432002	0.047064	0.0507534	0.0103912	0.0463997
0.761905	0.137931	0.913043	0.26087	0.208333	0.409091	0.241379	0.315789		0.0171429	0.0409248	0.047619	0.0483253	1.54331	0.0516176	0.0445158	0.06356
0.736842	0.25	0.148148	0.227273	0.227273	0.428571	0.736842	0.35		0.0132979	0.0296651	0.0789385	0.051046	0.0362258	0.0582818	0.0296033	0.121857
0.608696	0.28	0.25	0.263158	0.2	0.3	0.875	0.266667		0.048062	0.0600772	0.040783	0.0201159	0.0195838	0.059207	0.0125413	0.028169
0.619048	0.409091	0.125	0.785714	0.227273	0.135135	0.181818	0.243243		0.016422	0.0413026	0.0666504	0.0601894	0.0331724	0.0618278	0.0268027	0.03634
0.666667	0.217391	0.837838	0.275	0.233333	0.28	0.125	0.257143		0.0583359	0.0355659	0.0333333	0.0370697	0.024603	0.0460434	0.0537668	0.0374883
0.615385	0.25	0.15625	0.311111	0.242424	0.311111	0.785714	0.228571		0.0230947	0.0408285	0.0565536	0.0503959	0.0358032	0.0418182	0.0274241	0.0654639
0.454545	0.214286	0.176471	0.311111	0.285714	0.421053	0.736842	0.28		0.0262942	0.0485437	0.0670259	0.0691088	0.0505263	0.0235367	0.0401251	0.0524039
0.153846	0.32	0.171429	0.162162	0.333333	0.45	0.277778	0.181818		0.0356798	0.0438922	0.0572019	0.043341	0.0652408	0.0343866	0.0176574	0.0887097
0.846154	0.192308	0.185185	0.205882	0.333333	0.45	0.133333	0.294118		0.0527804	0.0444988	0.0260034	0.0497379	0.0855589	0.0394818	0.0300506	0.0145161
0.923077	0.185185	0.153846	0.257143	0.354839	0.391304	0.857143	0.263158		0.030082	0.0512796	0.0638403	0.019042	0.0343378	0.0257627	0.0417881	0.0651212
0.741935	0.210526	0.178571	0.238095	0.363636	0.357143	0.866667	0.416667		0.0551779	0.0620483	0.0564506	0.0554914	0.0830065	0.0442561	0.0371533	0.102092
0.305556	0.208333	0.178571	0.25	0.393939	0.368421	0.911765	0.363636		0.0682135	0.0519316	0.0217929	0.0444464	0.0629882	0.100498	0.0674419	0.101673
0.222222	0.208333	0.166667	0.236842	0.194444	0.375	0.939394	0.3		0.0226562	0.0330961	0.0672934	0.0441408	0.0306122	0.0373172	0.0390738	0.0436044
0.909091	0.185185	0.846154	0.111111	0.166667	0.130435	0.846154	0.16		0.0324954	0.0185874	0.0731648	0.115732	0.0432752	0.0241561	0.0185389	0.0753132
0.952381	0.203704	0.166667	0.181818	0.3	0.25	0.193548	0.133333		0.0593726	0.0329643	0.0390801	0.029185	0.0401082	0.0612121	0.0146189	0.0416549
0.8	0.813953	0.25	0.173913	0.3	0.333333	0.208333	0.2		0.061008	0.0439701	0.0624826	0.0151372	0.05	0.0408273	0.0426484	0.0476644
0.848485	0.1875	0.238095	0.3	0.290323	0.3125	0.222222	0.151515		0.0953924	0.0513527	0.0645305	0.0379753	0.0456951	0.0303924	0.0426718	0.0162999
0.78125	0.304348	0.166667	0.28	0.272727	0.185185	0.24	0.178571		0.0167247	0.0464292	0.0920848	0.0307942	0.0360934	0.0315471	0.0175936	0.0585024
0.787879	0.95	0.228571	0.233333	0.28125	0.3	0.73913	0.111111		0.0159959	0.0566886	0.0700674	0.0499703	0.0204082	0.0377161	0.0474109	0.0724833
0.794118	0.352941	0.241379	0.181818	0.272727	0.384615	0.705882	0.148148		0.0381316	0.0330602	0.0689577	0.0747901	0.0111628	0.0653846	0.0372162	0.0185915
0.794118	0.2	0.25	0.275862	0.222222	0.4	0.782609	0.176471		0.0806255	0.0214682	0.0521228	0.0361817	0.0834857	0.0510495	0.0271022	0.0495569
0.28	0.25	0.304348	0.25	0.235294	0.344828	0.782609	0.166667		0.142767	0.0719165	0.0651448	0.0582984	0.01657	0.0504765	0.000416556	0.0512363
0.807692	0.318182	0.136364	0.225806	0.242424	0.269231	0.791667	0.16129		0.0918442	0.0958525	0.0559656	0.0393804	0.0855615	0.0505881	0.0550725	0.0101758
0.83871	0.208333	0.25	0.142857	0.225806	0.269231	0.24	0.3125		0.0147493	0.126434	0.0616895	0.0429175	0.0490354	0.0500617	0.0445574	0.119787
0.84375	0.818182	0.230769	0.193548	0.28125	0.2	0.833333	0.30303		0.0373483	0.0531566	0.0355487	0.0193576	0.0454193	0.17078	0.110894	0.096564
0.121212	0.166667	0.214286	0.258065	0.461538	0.219512	0.375	0.357143		0.0359848	0.036695	0.0439515	0.0744741	0.0160386	0.0254478	0.0360219	0.0663934
0.896552	0.1875	0.12	0.243243	0.46875	0.216216	0.652174	0.181818		0.0884872	0.0439289	0.0474122	0.0427419	0.0728863	0.0236295	0.0423315	0.0656759
0.95	0.235294	0.3125	0.233333	0.451613	0.135135	0.173913	0.8		0.00893471	0.0887246	0.0758097	0.0498354	0.0168658	0.0517593	0.0533319	0.0532075
0.866667	0.258065	0.26087	0.2	0.354839	0.37037	0.176471	0.2		0.0199818	0.0512136	0.0443769	0.0330781	0.0348958	0.0315052	0.0562959	0.0535551
0.166667	0.32	0.133333	0.172414	0.266667	0.321429	0.214286	0.333333		0.315042	0.0608114	0.0768588	0.0401483	0.0235525	0.0303241	0.0185029	0.0309278
0.151515	0.117647	0.241379	0.178571	0.259259	0.321429	0.823529	0.333333		0.0420889	0.0185634	0.0413281	0.0801925	0.0869565	0.0152074	0.045077	0.0476705
0.21875	0.117647	0.3	0.206897	0.333333	0.208333	0.75	0.333333		0.0442733	0.30795	0.0489306	0.0818533	0.0498762	0.00776144	0.0659955	0.0245288
0.242424	0.241379	0.366667	0.25	0.290323	0.185185	0.764706	0.4		0.0136337	0.0635522	0.0608394	0.0249256	0.0498365	0.0682925	0.0297866	0.0356461
0.235294	0.166667	0.30303	0.30303	0.212121	0.25	0.368421	0.428571		0.0706134	0.050173	0.110577	0.0469086	0.0423251	0.0344086	0.0541619	0.060603
0.212121	0.115385	0.333333	0.157895	0.21875	0.157895	0.434783	0.357143		0.0881777	0.0700389	0.0458774	0.0358137	0.0853323	0.044407	0.0199578	0.0280656
0.264706	0.12	0.189189	0.37037	0.1875	0.138889	0.434783	0.333333		0.0303879	0.0396772	0.0194432	0.0947183	0.0443959	0.0278269	0.0263902	0.0581779
0.25	0.285714	0.3	0.222222	0.130435	0.135135	0.541667	0.214286		0.0278632	0.0171091	0.0911481	0.0962477	0.0610766	0.0322581	0.0190097
0.178571	0.285714	0.222222	0.216216	0.142857	0.185185	0.642857	0.16		0.0371586	0.100655	0.0449113	0.08441	0.0528566	0.0725095	0.044642
0.166667	0.214286	0.166667	0.125	0.2	0.153846	0.526316	0.222222		0.0438206	0.177507	0.0262258	0.0414747	0.0703076	0.0379845	0.035929
0.137931	0.26087	0.714286	0.230769	0.178571	0.148148	0.526316	0.777778		0.0543998	0.0702585	0.0202684	0.0455696	0.0110032	0.0294677	0.0353079
0.166667	0.238095	0.294118	0.230769	0.129032	0.142857	0.5	0.269231		0.0953471	0.0801867	0.0590121	0.143891	0.0163652	0.0503288	0.0522388
0.136364	0.133333	0.263158	0.904762	0.315789	0.148148	0.72	0.28		0.0477381	0.0305841	0.0918775	0.190635	0.0347363	0.0312699	0.059238
0.30303	0.21875	0.277778	0.322581	0.315789	0.157895	0.217391	0.409091		0.0330162	0.0684474	0.0391775	0.184093	0.0332989	0.051045	0.0668968
0.291667	0.133333	0.228571	0.175	0.305556	0.190476	0.740741	0.5		0.0797723	0.0690496	0.0366189	0.070634	0.0512532	0.0344626	0.062529
0.26087	0.153846	0.153846	0.153846	0.2	0.210526	0.863636	0.545455		0.0612129	0.0933989	3.14605	0.0409552	0.0273058	0.0581842	0.0492254
0.24	0.2	0.85	0.16	0.208333	0.148148	0.85	0.380952		0.0495698	0.0547556	0.026845	0.0781893	0.109469	0.0271879	0.0288662
0.2	0.157895	0.735294	0.181818	0.208333	0.269231	0.809524	0.391304		0.022542	0.0422602	0.0422011	0.0459478	0.0187201	0.0357607	0.0394016
0.194444	0.16	0.242424	0.151515	0.173913	0.242424	0.315789	0.166667		0.0392632	0.0425291	0.0560316	0.0479675	0.0956211	0.0598608	0.040223
0.216216	0.235294	0.310345	0.153846	0.263158	0.205882	0.285714	0.8		0.0494033	0.0453032	0.0669337	0.043855	0.0650513	0.0435268	0.074364
0.216216	0.368421	0.321429	0.290323	0.277778	0.166667	0.291667	0.290323		0.0555725	0.0537585	0.0795848	0.00762389	0.0308333	0.036685	0.0633111
0.214286	0.368421	0.291667	0.235294	0.25	0.210526	0.617647	0.307692		0.0261593	0.00496708	0.014	0.0255058	0.0436388	0.0423569	0.00869025
0.12	0.368421	0.25	0.241379	0.266667	0.217391	0.411765	0.214286		0.0426942	0.0713235	0.0557558	0.0847185	0.0363636	0.058032	0.0443429
0.214286	0.275862	0.238095	0.232558	0.266667	0.230769	0.606061	0.428571		0.052543	0.045798	0.0567986	0.0536627	0.0152905	0.0254777	0.0692866
0.206897	0.30303	0.178571	0.666667	0.833333	0.214286	0.241379	0.291667		0.0245295	0.0679487	0.0589855	0.0325088	0.058447	0.058364	0.0359485
0.192308	0.354839	0.181818	0.285714	0.227273	0.236842	0.25	0.304348		0.0456845	0.0166311	0.00889328	0.0556471	0.0314342	0.0674291	0.0554989
0.25	0.357143	0.192308	0.15	0.227273	0.190476	0.241379	0.473684		0.0423587	0.0299	0.0370047	0.0524245	0.080284	0.0471927	0.0881739
0.68	0.25	0.259259	0.157895	0.222222	0.347826	0.233333	0.230769		0.0518707	0.0377907	0.0735215	0.0534255	0.0640576	0.0368726	0.0328966
0.217391	0.210526	0.230769	0.192308	0.24	0.375	0.608696	0.296296		0.0921248	0.0430508	0.0212578	0.0526811	0.0597566	0.059872	0.0467589
0.217391	0.125	0.230769	0.230769	0.214286	0.157895	0.5	0.125		0.0459137	0.0457589	0.0748963	0.0262467	0.053386	0.0654072	0.0755932
0.269231	0.15	0.136364	0.15625	0.24	0.128205	0.666667	0.217391		0.105133	0.0383598	0.043672	0.0502959	0.0329502	0.0538779	0.0383523
0.259259	0.185185	0.142857	0.318182	0.419355	0.166667	0.705882	0.354839		0.0698464	0.0611916	0.0160843	0.0475494	0.034606	0.0645246	0.0605934
0.375	0.178571	0.151515	0.304348	0.314286	0.16129	0.588235	0.28		0.053858	0.0223614	0.0453284	0.039148	0.0458543	0.0630153	0.0514425
0.388889	0.242424	0.178571	0.304348	0.264706	0.181818	0.588235	0.185185		3.15991	0.0413721	0.0488434	0.0473114	0.0234616	0.0361239	0.0421692
0.642857	0.21875	0.258065	0.208333	0.285714	0.259259	0.461538	0.142857		0.0397198	0.0191476	0.0241352	0.0419608	0.0509488	0.0523215	0.116717
0.666667	0.275862	0.391304	0.176471	0.238095	0.333333	0.208333	0.142857		0.0467186	0.0255143	0.0623248	0.0204255	0.0660277	0.0995215	0.373798
0.25	0.210526	0.24	0.222222	0.190476	0.323529	0.208333	0.16129		0.0464947	0.0289017	0.0709822	0.0375218	0.107187	0.0160796	0.0358981
0.363636	0.157895	0.16	0.214286	0.8	0.333333	0.761905	0.166667		0.0348837	0.0239631	0.0114898	0.0514142	0.0419103	0.0608073	0.104536
0.363636	0.851852	0.2	0.269231	0.16129	0.314286	0.833333	0.178571		0.0349097	0.0436709	0.0620567	0.0218579	0.0237557	0.0365528	0.0363985
0.384615	0.227273	0.189189	0.382353	0.15625	0.323529	0.772727	0.827586		0.0580461	0.0274481	0.074746	0.0725076	0.0422765	0.0554911	0.0336384
0.3	0.227273	0.206897	0.342105	0.75	0.333333	0.461538	0.212121		0.0521658	0.060443	0.0642202	0.073425	0.0202952	0.033638	0.0293427
0.272727	0.214286	0.24	0.333333	0.758621	0.3125	0.217391	0.2		0.0432357	0.0205219	0.0157019	0.0615355	0.0630292	0.0383202	0.028169
0.272727	0.2	0.272727	0.324324	0.166667	0.294118	0.241379	0.296296		0.01678	0.085014	0.0357619	0.0395016	0.063208	0.0641589	0.031802
0.217391	0.322581	0.173913	0.315789	0.259259	0.266667	0.833333	0.3125		0.0693155	0.0120586	0.0426376	0.0559703	0.0379328	0.0562718	0.0163488
0.166667	0.322581	0.2	0.315789	0.16	0.222222	0.789474	0.28		0.0452871	0.0562829	0.0211232	0.0576458	0.0270092	0.0356798	0.0393818
0.259259	0.25	0.411765	0.15625	0.15	0.130435	0.25	0.142857		0.0765517	0.0348068	0.0326755	0.0702417	0.0486329	0.0610421	0.0272887
0.4375	0.227273	0.25	0.193548	0.15	0.285714	0.4375	0.148148		0.0163148	0.0517136	0.0759276	0.0344938	0.058008	0.0553119	0.0582822
0.8	0.241379	0.238095	0.1875	0.157895	0.25	0.666667	0.193548		0.0247027	0.0302635	0.0175207	0.0348571	0.0626236	0.0430403	0.0522125
0.233333	0.266667	0.178571	0.16129	0.227273	0.241379	0.636364	0.137931		0.0389249	0.0433547	0.0570969	0.0590433	0.0733932	0.033241	0.104597
0.684211	0.217391	0.212121	0.114286	0.138889	0.192308	0.727273	0.178571		0.0161398	0.0517624	0.0489918	0.0390263	0.0443445	0.022963	0.0484567
0.171429	0.153846	0.285714	0.195122	0.142857	0.2	0.136364	0.172414		0.0555096	0.0426767	0.0374704	0.0392589	0.0264766	0.0500335	0.0540727
0.121212	0.242424	0.208333	0.133333	0.241379	0.25	0.857143	0.136364		0.0274758	0.04405	0.0829406	0.0711485	0.0848886	0.049348	0.0529994
0.230769	0.2	0.136364	0.172414	0.151515	0.263158	0.478261	0.146341		0.0392149	0.0440297	0.0601217	0.0510806	0.0707157	0.060482	0.0489319
0.266667	0.205882	0.115385	0.166667	0.15625	0.263158	0.9375	0.121951		0.0303685	0.00985761	0.0921723	0.0511723	0.0441845	0.039977	0.0337242
0.741935	0.21875	0.148148	0.354839	0.291667	0.235294	0.444444	0.153846		0.0912666	0.042679	0.104317	0.0586081	0.0686591	0.071618	0.0364471
0.242424	0.21875	0.153846	0.483871	0.333333	0.428571	0.606557	0.192308		0.0495835	0.0608529	0.0772266	0.057117	0.0441059	0.0446537	0.0485246
0.75	0.151515	0.153846	0.40625	0.275862	0.24	0.508772	0.25		0.0143502	0.0221528	0.0540219	0.0423226	0.0467619	0.0606358	0.061461
0.689655	0.225806	0.242424	0.393939	0.137931	0.78125	0.369565	0.128205		0.0829988	0.168132	0.0886991	0.0355458	0.0542005	0.0363475	0.0568568
0.692308	0.2	0.225806	0.371429	0.137931	0.212121	0.381818	0.206897		0.00660052	0.0368296	0.0272	0.0626469	0.0379747	0.030559	0.0607689
0.705882	0.208333	0.15625	0.21875	0.16	0.766667	0.403846	0.214286		0.0615054	0.025477	0.0647767	0.0751242	0.0577857	0.0189125	0.0226904
0.888889	0.172414	0.2	0.172414	0.16	0.241379	0.396226	0.25		0.0700169	0.0979499	0.071887	0.00686595	0.051012	0.0631308	0.0627484
0.166667	0.290323	0.172414	0.194444	0.235294	0.823529	0.490196	0.257143		0.0187747	0.0163043	0.0366748	0.0360624	0.0336029	0.0736404	0.0584314
0.95	0.28125	0.166667	0.238095	0.26087	0.825	0.25	0.166667		0.046323	0.0349345	0.0901564	0.0390964	0.0702656	0.037321	0.055852
0.952381	0.241379	0.391304	0.232558	0.269231	0.162162	0.377778	0.266667		0.0650649	0.111782	0.0443301	0.0329778	0.0492865	0.0444243	0.0253373
0.904762	0.166667	0.4	0.210526	0.333333	0.763158	0.318182	0.36		0.10559	0.0427397	0.0673575	0.0198212	0.0676786	0.0636739	0.0490409
0.5625	0.153846	0.4	0.3	0.285714	0.766667	0.277778	0.375		0.0729411	0.0117012	0.0944993	0.0794224	0.0421053	0.0941896	0.143552
0.393939	0.4	0.416667	0.310345	0.352941	0.21875	0.304348	0.307692		0.0619331	0.0540354	0.0431379	0.0557232	0.0118958	0.0148632	0.0157168
0.30303	0.363636	0.434783	0.24	0.194444	0.75	0.277778	0.307692		0.0640489	0.00464618	0.0559563	0.0619534	0.0586737	0.0139588	0.0266014
0.382353	0.380952	0.375	0.222222	0.178571	0.869565	0.27027	0.214286		0.00669242	0.0517334	0.0311203	0.0525444	0.130975	0.0532544	0.0438015
0.208333	0.142857	0.416667	0.15	0.192308	0.136364	0.909091	0.25		0.0297203	0.0422139	0.0224185	0.0467856	0.0150943	0.024248	0.0621003
0.375	0.714286	0.333333	0.217391	0.142857	0.294118	0.586207	0.212121		0.0676487	0.213505	0.0624858	0.0599049	0.00491545	0.0310642	0.0499912
0.241379	0.304348	0.318182	0.3125	0.970588	0.290323	0.619048	0.16129		0.0565186	0.0364656	0.0574257	0.0399595	0.0713112	0.0809741	0.054218
0.774194	0.333333	0.235294	0.363636	0.818182	0.277778	0.956522	0.16129		0.065466	0.131215	0.12188	0.0384009	0.00954198	0.0597209	0.0397062
0.225806	0.28	0.166667	0.208333	0.871795	0.407407	0.16129	0.192308		0.0436895	0.0463659	0.0745033	0.0643719	0.0657144	0.01215	0.0245428
0.25	0.352941	0.173913	0.214286	0.16129	0.6	0.212121	0.26087		0.04736	0.0396217	0.031905	0.113305	0.0770958	0.0237288	0.0302073
0.962963	0.361111	0.166667	0.291667	0.147059	0.714286	0.766667	0.257143		0.0691123	0.0518495	0.0330357	0.0143124	0.0439032	0.0625958	0.0510381
0.851852	0.15	0.173913	0.227273	0.864865	0.863636	0.793103	0.357143		0.0695548	0.0740911	0.0458686	0.023628	0.090824	0.0521479	0.0617199
0.888889	0.208333	0.217391	0.272727	0.16	0.904762	0.142857	0.342105		0.0651458	0.0564388	0.0432697	0.0407125	0.00798176	0.0581553	0.00961803
0.136364	0.434783	0.166667	0.2	0.190476	0.736842	0.826087	0.24		0.0123161	0.105305	0.0238888	0.0824794	0.00968523	0.0213604	0.252823
0.4	0.478261	0.4	0.227273	0.217391	0.823529	0.777778	0.307692		0.0383585	0.0431046	0.0760092	0.0828516	0.0855978	0.0353982	0.0584462
0.666667	0.368421	0.214286	0.318182	0.214286	0.857143	0.655172	0.113636		0.042502	0.0238836	0.0389838	0.0582524	0.0193624	0.0322569	0.0631365
0.875	0.285714	0.176471	0.269231	0.285714	0.933333	0.655172	0.159091		0.0360765	0.0236088	0.0712985	0.0563991	0.029304	0.0166338	0.0237533
0.866667	0.173913	0.4	0.285714	0.357143	0.833333	0.30303	0.142857		0.0644992	0.0736634	0.0235369	0.0296136	0.0480784	0.0506329	0.0340861
0.6	0.148148	0.363636	0.291667	0.333333	0.821429	0.88	0.178571		0.02346	0.0336205	0.050519	0.107567	0.0426707	0.0368235	0.0463774
0.5	0.16	0.333333	0.272727	0.30303	0.814815	0.857143	0.210526		0.00991609	0.0145175	0.0306513	0.0190056	0.045622	0.0397	0.049163
0.583333	0.166667	0.368421	0.193548	0.235294	0.8	0.1875	0.16129		0.0319787	0.0600119	0.0446001	0.0542484	0.0349187	0.0401366	0.0602481
0.266667	0.210526	0.775	0.294118	0.135135	0.65625	0.444444	0.222222		0.0375265	0.0560018	0.0889968	0.0573679	0.0271248	0.028945	0.03612
0.75	0.153846	0.192308	0.214286	0.121212	0.65625	0.3	0.227273		0.0716376	0.0525367	0.0583842	0.0614525	0.0305755	0.0674794	0.0454337
0.823529	0.153846	0.3125	0.3	0.3	0.547619	0.241379	0.192308		0.0378058	0.0354785	0.0613962	0.0756369	0.0578879	0.070936	0.0926518
0.851852	0.190476	0.37037	0.318182	0.190476	0.52381	0.789474	0.2		0.035837	0.0252077	0.0230052	0.0916884	0.0276151	0.0184672	0.0608181
0.909091	0.148148	0.36	0.363636	0.190476	0.527778	0.285714	0.375		0.0487922	0.0229202	0.0417497	0.0594629	0.05849	0.0257317	0.0116834
0.84375	0.2	0.321429	0.333333	0.2	0.447368	0.285714	0.217391		0.0476491	0.0384307	0.0379147	0.053714	0.115957	0.100372	0.0767974
0.84375	0.2	0.333333	0.2	0.2	0.30303	0.9	0.222222		0.0633619	0.0578881	0.120638	0.0770935	0.018772	0.0064575	0.0516811
0.833333	0.16129	0.12	0.206897	0.176471	0.714286	0.384615	0.25		0.0434783	0.0414374	0.0414035	0.0498192	0.0424873	0.0447648	0.0277442
0.793103	0.16129	0.388889	0.25	0.1875	0.153846	0.952381	0.9375		0.033859	0.0516587	0.0848586	0.0112657	0.0262152	0.0312154	0.0213045
0.821429	0.205882	0.185185	0.266667	0.37931	0.875	0.95	0.153846		0.0576385	0.0574666	0.0185615	0.0092075	0.0222473	0.0578165	0.0648186
0.73913	0.216216	0.222222	0.214286	0.133333	0.125	0.95	0.166667		0.042002	0.0559571	0.0669447	0.0496509	0.00409406	0.0546911	0.039505
0.315789	0.171429	0.181818	0.173913	0.115385	0.193548	0.75	0.173913		0.0309434	0.0457439	0.069649	0.0380855	0.0401811	0.054537	0.0780809
0.705882	0.2	0.2	0.210526	0.142857	0.8	0.740741	0.181818		0.0589588	0.0506455	0.0644601	0.0686124	0.0453858	0.278517	0.0317807
0.266667	0.25	0.178571	0.2	0.25	0.653846	0.3	0.181818		0.119117	0.0536671	0.0452153	0.0513595	0.0572069	0.0413306	0.0260509
0.266667	0.195122	0.172414	0.230769	0.3	0.666667	0.722222	0.208333		0.0324523	0.0587855	0.0176236	0.0522244	0.0430446	0.0668563	0.0387565
0.764706	0.194444	0.148148	0.555556	0.190476	0.692308	0.28	0.192308		0.0986175	0.0475362	0.0213777	0.0146067	0.135922	0.0177984	0.0217452
0.75	0.171429	0.204545	0.470588	0.166667	0.307692	0.88	0.88		0.0265974	0.0434953	0.0849211	0.0164034	0.035633	0.027969	0.0711538
0.833333	0.304348	0.204545	0.533333	0.136364	0.65	0.826087	0.178571		0.016239	0.0272813	0.0497272	0.152347	0.0163934	0.0313907	0.0404976
0.695652	0.409091	0.204545	0.4	0.185185	0.115385	0.371429	0.25		0.049034	0.0806375	0.0926352	0.0656162		0.0621782	0.0204066
0.681818	0.4	0.222222	0.310345	0.129032	0.851852	0.78125	0.391304		0.0326633	0.00994537	0.0268166	0.0367212		0.00777113	0.0489662
0.695652	0.416667	0.2	0.285714	0.129032	0.16	0.285714	0.142857		0.0186625	0.046215	0.0552036	0.088581		0.100368	0.0519783
0.73913	0.380952	0.225	0.703704	0.133333	0.818182	0.142857	0.296296		0.0661553	0.0872667	0.0670077	0.000461947		0.0389388	0.0411732
0.73913	0.391304	0.35	0.36	0.135135	0.190476	0.157895	0.142857		0.0265082	0.0803832	0.0542678	0.0781109		0.0105954	0.0458465
0.727273	0.357143	0.333333	0.291667	0.15625	0.142857	0.869565	0.115385		0.0471272	0.0945163	0.01893	0.0512962		0.0660933	0.0631912
0.925926	0.32	0.888889	0.346154	0.2	0.15	0.863636	0.111111		0.0410673	0.0896414	0.0142194	0.0901343		0.0650069	0.0716302
0.9	0.25	0.35	0.387097	0.166667	0.809524	0.821429	0.185185		0.0670698	0.0637534	0.0159696	0.0454221		0.0377907	0.007768
0.714286	0.212121	0.318182	0.419355	0.142857	0.826087	0.2	0.208333		0.0517549	0.0512195	0.0721976	0.0271771		0.0348214	0.0287885
0.814815	0.21875	0.208333	0.40625	0.136364	0.2	0.928571	0.185185		0.0505415	0.0439716	0.0349918	0.0745213		0.143967	0.0620666
0.777778	0.2	0.208333	0.375	0.433333	0.75	0.162162	0.185185		0.0390791	0.0418132	0.0648756	0.0332262		0.0553429	0.0295143
0.8	0.181818	0.26087	0.666667	0.448276	0.807692	0.321429	0.291667		0.0341341	0.015493	0.0267352	0.0721519		0.0468612	0.0546436
0.862069	0.130435	0.227273	0.32	0.310345	0.173913	0.285714	0.26087		0.058898	0.0242347	0.0273582	0.0379278		0.0439087	0.071305
0.884615	0.166667	0.45	0.291667	0.321429	0.208333	0.214286	0.137931		0.0509907	0.0391595	0.0398967	0.129969		0.0434626	0.0375548
0.190476	0.291667	0.392857	0.454545	0.266667	0.291667	0.37037	0.172414		0.0379673	0.0821999	0.0643154	0.0716346		0.0292227	0.0612896
0.777778	0.222222	0.363636	0.333333	0.28125	0.171429	0.4	0.148148		0.0197322	0.0120148	0.0403551	0.0389518		0.0321596	0.0252492
0.166667	0.214286	0.263158	0.259259	0.310345	0.1875	0.423077	0.142857		0.0258989	0.0977394	0.0630722	0.0766548		0.104154	0.0158835
0.862069	0.290323	0.2	0.261905	0.266667	0.2	0.4	0.24		0.0229885	0.0545467	0.0161725	0.020468		0.0548193	0.0308304
0.928571	0.322581	0.285714	0.23913	0.266667	0.25	0.148148	0.37931		0.0673854	0.0104384	0.0665643	0.0529156		0.0358099	0.0490092
0.137931	0.25	0.241379	0.227273	0.470588	0.916667	0.208333	0.384615		0.0348088	0.0394896	0.0399229	0.0171017		0.0679947	0.0596154
0.137931	0.310345	0.25	0.227273	0.411765	0.827586	0.238095	0.32		0.100913	0.0572849	0.0428212	0.0405539		0.0735069	0.0604185
0.833333	0.4	0.266667	0.954545	0.26087	0.923077	0.227273	0.37037		0.0556962	0.0251938	0.5	0.137876		0.0462452	0.0397934
0.185185	0.40625	0.225806	0.192308	0.37037	0.148148	0.875	0.153846		0.050203	0.0529801	0.0520073	0.0319879		0.0164448	0.0101875
0.214286	0.371429	0.21875	0.176471	0.65	0.258065	0.625	0.15625		0.0831982	0.0498383	0.0508281	0.0369012		0.104497	0.0341365
0.148148	0.342857	0.241379	0.818182	0.7	0.148148	0.571429	0.176471		0.0557894	0.0107047	0.0718457	0.072568		2.56051	0.0288351
0.142857	0.25	0.257143	0.225806	0.32	0.315789	0.78125	0.166667		0.0330645	0.0181818	0.0365854	0.0552632		0.0372678	0.0102828
0.727273	0.214286	0.3	0.222222	0.904762	0.421053	0.954545	0.121951		0.0790213	0.108621	0.0690778	0.0124187		0.0592834	0.0458278
0.208333	0.291667	0.3	0.307692	0.9	0.421053	0.125	0.16129		0.0602696	0.0767824	0.0892857	0.00988924		0.0105342	0.0509709
0.21875	0.157895	0.25	0.242424	0.233333	0.272727	0.257143	0.28		0.0489561	0.0384696	0.0794674	0.176416		0.0189943	0.133333
0.9	0.230769	0.258065	0.206897	0.241379	0.114286	0.72	0.242424		0.0693287	0.0569116	0.0301932	0.0247036		0.0638536	0.0217871
0.666667	0.181818	0.2	0.173913	0.37931	0.344828	0.606061	0.242424		0.0696486	0.0508431	0.0435332	0.0468198		0.0271003	0.0343183
0.515625	0.235294	0.264706	0.45	0.653846	0.322581	0.705882	0.193548		0.020555	0.0514597	0.041155	0.0368714		0.0698966	0.0377532
0.692308	0.235294	0.206897	0.214286	0.333333	0.296296	0.444444	0.193548		0.040618	0.070992	0.0970732	0.0107469		0.0597403	0.0424172
0.296296	0.235294	0.241379	0.142857	0.705882	0.25	0.285714	0.961538		3.26687	0.0618099	0.0562221	0.0427041		0.0383921	0.0582677
0.266667	0.272727	0.222222	0.210526	0.615385	0.772727	0.333333	0.173913		0.098434	0.03483	0.0710114	0.0408601		0.0331707	0.0390717
0.633333	0.181818	0.16	0.821429	0.384615	0.692308	0.166667	0.166667		0.0387027	0.285423	0.0184843	0.0347801		0.0595238	0.0443841
0.322581	0.26087	0.133333	0.466667	0.5	0.611111	0.769231	0.148148		0.0259656	0.0839349	0.0277778	0.0451128		0.0507812	0.00887265
0.266667	0.318182	0.166667	0.230769	0.428571	0.611111	0.193548	0.175		0.0421743	0.0594457	0.056474	0.0450368		0.0466716	0.085225
0.258065	0.333333	0.16129	0.192308	0.428571	0.588235	0.2	0.172414		0.0614477	0.015233		0.0460074		0.0435464	0.0513051
0.138889	0.157895	0.2	0.344828	0.461538	0.333333	0.133333	0.192308		0.0197605	0.0391969		0.0391265		0.0457516	0.0966045
0.190476	0.157895	0.6	0.333333	0.375	0.176471	0.6	0.222222		0.0146789	0.107428		0.034513		0.0413369	0.0389493
0.181818	0.348837	0.133333	0.230769	0.913043	0.789474	0.857143	0.133333		0.0640913	0.0297843		0.0228735		0.0525909	0.0674516
0.181818	0.294118	0.896552	0.214286	0.958333	0.235294	0.846154	0.178571		0.0384031	0.102432		0.0319767		0.0719512	0.0613599
0.64	0.5	0.185185	0.1875	0.125	0.8	0.153846	0.285714		0.0185321	0.03386		0.0602453		0.0395651	0.0438273
0.263158	0.4	0.185185	0.181818	0.75	0.90625	0.2	0.3		0.0682088			0.0919118		0.0664988	0.0678337
0.9	0.296296	0.222222	0.272727	0.777778	0.1875	0.818182	0.363636		0.0767564					0.0619553	0.02692
0.888889	0.333333	0.157895	0.40625	0.68	0.705882	0.8	0.285714		0.0697279					0.0409124	0.0535551
0.32	0.185185	0.16	0.725	0.7	0.3125	0.3125	0.37037		0.027137					0.0156601	0.0440852
0.296296	0.121212	0.151515	0.233333	0.888889	0.210526	0.761905	0.5		0.077733					0.0548837	0.0417767
0.26087	0.171429	0.230769	0.243243	0.888889	0.789474	0.789474	0.569231		0.0595745					0.0365854	0.0409194
0.269231	0.15	0.2	0.163265	0.941176	0.826087	0.285714	0.521739		0.0650212					0.0650547	0.0238516
0.2	0.333333	0.25	0.416667	0.266667	0.166667	0.5	0.979167		0.0758539					0.014876	0.0936819
0.192308	0.333333	0.166667	0.4	0.259259	0.310345	0.461538	0.5		0.0534899					0.0612202	0.0748345
0.16	0.238095	0.285714	0.4	0.178571	0.36	0.2	0.84375		0.0655072					0.054812	0.0568795
0.166667	0.25	0.147059	0.285714	0.178571	0.72	0.923077	0.375		0.0708375					0.0576923	0.0412564
0.3125	0.130435	0.222222	0.176471	0.162162	0.25	0.916667	0.375		0.0604002					0.0675764	0.0705164
0.285714	0.916667	0.27027	0.846154	0.171429	0.782609	0.176471	0.428571		0.0351589					0.0639101	0.0127563
0.190476	0.277778	0.90625	0.136364	0.911765	0.958333	0.2	0.172414		0.0428264					0.0687301	0.0338769
0.333333	0.178571	0.8	0.263158	0.26087	0.142857	0.92	0.178571		0.0566179					0.0313895	0.02727
0.5	0.15625	0.242424	0.25	0.257143	0.3	0.73913	0.285714		0.0619598					0.0111619	0.0281474
0.272727	0.15625	0.225806	0.285714	0.257143	0.148148	0.75	0.166667		0.0112554					0.0468004	0.037037
0.277778	0.181818	0.233333	0.238095	0.16	0.678571	0.857143	0.12		0.0736498					0.0678414	0.0422466
0.25	0.195652	0.258065	0.3	0.736842	0.133333	0.631579	0.190476		0.0690423					0.0203915	0.0716466
0.214286	0.162791	0.266667	0.16	0.277778	0.117647	0.368421	0.294118		0.0684316					0.0565125	0.0257921
0.2	0.173913	0.214286	0.148148	0.727273	0.151515	0.923077	0.277778		0.0167205					0.0245726	0.0477387
0.176471	0.2	0.25	0.205882	0.166667	0.848485	0.888889	0.166667		0.115122					0.0499906	0.0550336
0.789474	0.133333	0.227273	0.225	0.16129	0.833333	0.809524	0.136364		0.048827					0.0560201	0.00711292
0.818182	0.189189	0.238095	0.21875	0.322581	0.176471	0.157895	0.26087		0.0512626					0.0262325	0.034387
0.666667	0.282051	0.342857	0.78125	0.296296	0.878788	0.85	0.2		0.0115607					0.0610559	0.0449369
0.666667	0.375	0.323529	0.193548	0.16	0.885714	0.142857	0.25		0.010815					0.0281207	0.0869183
0.863636	0.40625	0.214286	0.206897	0.15	0.885714	0.205882	0.744186		0.179905					0.0188022	0.0341267
0.657143	0.185185	0.869565	0.178571	0.176471	0.151515	0.296296	0.238095		0.0501877					0.0333651	0.0135512
0.657895	0.388889	0.1875	0.8	0.171429	0.84375	0.368421	0.219512		0.0500293					0.0555642	0.0583483
0.74359	0.3	0.1875	0.931034	0.3125	0.9	0.666667	0.258065		0.0574095					0.0297236	0.0570547
0.894737	0.411765	0.181818	0.944444	0.30303	0.818182	0.24	0.136364		0.0274779					0.0469504	0.0656934
0.9	0.352941	0.12	0.944444	0.37037	0.818182	0.314286	0.344828		0.0338721					0.0477067	0.0322997
0.906977	0.484848	0.4	0.8125	0.37037	0.37037	0.25	0.333333		0.0234735					0.0503641	0.0759669
0.974359	0.432432	0.388889	0.222222	0.230769	0.346154	0.363636	0.333333		0.0132132					0.0578196	0.0954424
0.95	0.418605	0.380952	0.217391	0.236842	0.2	0.59375	0.333333							0.0556362	0.023622
0.304348	0.368421	0.363636	0.782609	0.212121	0.15625	0.382353	0.285714							0.0190301	0.0365169
0.304348	0.257143	0.129032	0.264706	0.766667	0.166667	0.647059	0.230769							0.0321953	0.0662943
0.318182	0.21875	0.947368	0.358974	0.16	0.12	0.380952	0.115385							0.0583862	0.209012
0.291667	0.16129	0.130435	0.384615	0.212121	0.181818	0.35	0.125							0.0499326	0.0126227
0.380952	0.214286	0.15	0.428571	0.241379	0.25	0.454545	0.863636							0.0514834	0.0438467
0.4	0.32	0.26087	0.4375	0.928571	0.233333	0.413793	0.285714							0.0625245	0.0252639
0.363636	0.291667	0.243243	0.34375	0.904762	0.266667	0.428571	0.225806							0.0562122	0.054576
0.333333	0.217391	0.25641	0.214286	0.7	0.333333	0.434783	0.15							0.253372	0.0473893
0.205882	0.238095	0.135135	0.111111	0.84	0.133333	0.310345	0.184211							0.0285541	0.0115836
0.212121	0.238095	0.92	0.16129	0.842105	0.259259	0.482759	0.2							0.0422078	0.00199908
0.212121	0.241379	0.304348	0.277778	0.935484	0.121951	0.394737	0.192308							0.0357724	0.040856
0.212121	0.26087	0.1875	0.288889	0.214286	0.157895	0.294118	0.208333							0.0677284	0.0319385
0.1875	0.3	0.185185	0.311111	0.206897	0.176471	0.857143	0.217391							0.00939702	0.056902
0.2	0.166667	0.333333	0.297872	0.285714	0.210526	0.473684	0.217391							0.0409578	0.0521021
0.2	0.45	0.821429	0.272727	0.233333	0.36	0.692308	0.166667							0.0382396	0.0465656
0.782609	0.444444	0.821429	0.27027	0.241379	0.62963	0.962963	0.217391							0.085002	0.111511
0.136364	0.323529	0.821429	0.393939	0.83871	0.241379	0.866667	0.25							0.0521086	0.0617068
0.15	0.12	0.26087	0.371429	0.28125	0.741935	0.866667	0.235294							0.0229885	0.0252904
0.314286	0.25	0.25	0.216216	0.266667	0.25	0.217391	0.153846							0.0891142	0.0274233
0.714286	0.227273	0.259259	0.222222	0.258065	0.2	0.73913	0.931034							0.11354	0.0142836
0.28125	0.208333	0.333333	0.181818	0.263158	0.214286	0.227273	0.217391							0.0279036	0.0632086
0.814815	0.178571	0.322581	0.242424	0.263158	0.178571	0.8	0.227273							0.040576	0.0435313
0.235294	0.28	0.366667	0.264706	0.259259	0.714286	0.793103	0.21875							0.0809281	0.0313445
0.195122	0.296296	0.181818	0.162162	0.285714	0.233333	0.727273	0.222222							0.0695903	0.00317749
0.2	0.242424	0.25	0.171429	0.166667	0.25	0.333333	0.72							0.0351906
0.176471	0.258065	0.125	0.761905	0.266667	0.84375	0.625	0.162162							0.0530085
0.294118	0.193548	0.193548	0.235294	0.227273	0.214286	0.666667	0.166667
0.318182	0.28	0.652174	0.3125	0.241379	0.875	0.454545	0.238095
0.25	0.28	0.736842	0.4375	0.166667	0.88	0.478261	0.392857
0.133333	0.28	0.3	0.136364	0.210526	0.12	0.461538	0.392857
0.129032	0.285714	0.3	0.157895	0.869565	0.909091	0.466667	0.291667
0.269231	0.214286	0.925926	0.24	0.25	0.153846	0.947368	0.307692
0.242424	0.24	0.133333	0.258065	0.26087	0.205128	0.62963	0.217391
0.181818	0.259259	0.125	0.233333	0.242424	0.275862	0.64	0.36
0.333333	0.291667	0.833333	0.296296	0.222222	0.321429	0.75	0.333333
0.133333	0.72	0.26087	0.291667	0.2	0.222222	0.571429	0.258065
0.1875	0.259259	0.416667	0.291667	0.190476	0.285714	0.636364	0.258065
0.181818	0.342105	0.333333	0.230769	0.12	0.352941	0.526316	0.258065
0.962963	0.342105	0.275862	0.266667	0.258065	0.277778	0.608696	0.170732
0.236842	0.324324	0.266667	0.266667	0.206897	0.189189	0.666667	0.166667
0.189189	0.357143	0.133333	0.212121	0.107143	0.285714	0.206897	0.153846
0.772727	0.37037	0.172414	0.25	0.185185	0.2	0.45	0.1875
0.791667	0.296296	0.26087	0.291667	0.178571	0.2	0.45	0.148148
0.277778	0.318182	0.193548	0.166667	0.290323	0.216216	0.333333	0.15
0.16	0.333333	0.193548	0.135135	0.333333	0.166667	0.352941	0.178571
0.166667	0.333333	0.173913	0.25	0.142857	0.394737	0.625	0.37931
0.178571	0.315789	0.142857	0.25	0.84	0.4	0.304348	0.724138
0.821429	0.352941	0.125	0.333333	0.166667	0.325581	0.730769	0.212121
0.290323	0.24	0.153846	0.333333	0.214286	0.325	0.2	0.25
0.241379	0.257143	0.227273	0.333333	0.257143	0.217391	0.363636	0.30303
0.388889	0.25	0.275862	0.314286	0.233333	0.225806	0.323529	0.30303
0.611111	0.176471	0.28	0.323529	0.15	0.257143	0.222222	0.314286
0.148148	0.222222	0.210526	0.25	0.294118	0.214286	0.888889	0.181818
0.28125	0.310345	0.272727	0.24	0.866667	0.21875	0.222222	0.25
0.216216	0.307692	0.26087	0.153846	0.928571	0.290323	0.185185	0.35
0.195122	0.185185	0.809524	0.307692	0.2	0.580645	0.173913	0.230769
0.195122	0.222222	0.185185	0.190476	0.222222	0.592593	0.823529	0.28
0.15	0.230769	0.3125	0.2	0.285714	0.344828	0.736842	0.2
0.923077	0.26087	0.289474	0.321429	0.142857	0.366667	0.84	0.4
0.228571	0.25	0.307692	0.285714	0.217391	0.387097	0.25	0.368421
0.242424	0.285714	0.290323	0.238095	0.26087	0.771429	0.25	0.421053
0.166667	0.333333	0.333333	0.217391	0.444444	0.823529	0.25	0.137931
0.25	0.354839	0.428571	0.285714	0.357143	0.666667	0.833333	0.296296
0.64	0.264706	0.333333	0.3125	0.285714	0.4375	0.285714	0.321429
0.703704	0.263158	0.666667	0.324324	0.545455	0.309524	0.8	0.142857
0.785714	0.259259	0.3125	0.259259	0.521739	0.238095	0.263158	0.235294
0.709677	0.266667	0.833333	0.259259	0.411765	0.292683	0.25	0.266667
0.709677	0.2	0.842105	0.333333	0.25	0.825	0.208333	0.157895
0.703704	0.192308	0.315789	0.242424	0.259259	0.206897	0.16	0.882353
0.7	0.173913	0.214286	0.2	0.212121	0.242424	0.119048	0.153846
0.722222	0.208333	0.416667	0.21875	0.117647	0.242424	0.146341	0.25
0.68	0.172414	0.384615	0.756757	0.903226	0.304348	0.125	0.724138
0.703704	0.16	0.285714	0.225	0.178571	0.333333	0.166667	0.322581
0.703704	0.833333	0.909091	0.236842	0.185185	0.16	0.238095	0.184211
0.727273	0.142857	0.142857	0.25	0.2	0.888889	0.232143	0.243243
0.272727	0.171429	0.142857	0.170732	0.2	0.235294	0.214286	0.16129
0.75	0.702703	0.162162	0.307692	0.185185	0.194444	0.24	0.916667
0.730769	0.9	0.162162	0.378378	0.230769	0.162162	0.209302	0.315789
0.705882	0.9	0.166667	0.323529	0.230769	0.791667	0.225	0.315789
0.8	0.137931	0.212121	0.266667	0.233333	0.133333	0.263158	0.823529
0.785714	0.111111	0.142857	0.25	0.193548	0.6	0.241379	0.176471
0.764706	0.190476	0.148148	0.184211	0.242424	0.652174	0.222222	0.3125
0.95	0.113636	0.916667	0.2	0.21875	0.857143	0.292683	0.285714
0.952381	0.714286	0.230769	0.192308	0.791667	0.266667	0.214286	0.307692
0.317073	0.714286	0.25	0.192308	0.208333	0.272727	0.163265	0.3
0.162162	0.625	0.26087	0.434783	0.21875	0.243902	0.142857	0.1875
0.928571	0.84	0.625	0.384615	0.758621	0.12	0.3	0.230769
0.125	0.84	0.3	0.461538	0.235294	0.206897	0.15	0.26087
0.73913	0.75	0.292683	0.461538	0.194444	0.2	0.709677	0.2
0.217391	0.416667	0.342105	0.5	0.205128	0.230769	0.387097	0.225806
0.151515	0.416667	0.292683	0.272727	0.304348	0.217391	0.28125	0.16129
0.151515	0.454545	0.181818	0.333333	0.333333	0.242424	0.470588	0.129032
0.294118	0.380952	0.227273	0.2	0.25	0.257143	0.916667	0.16129
0.291667	0.85	0.75	0.181818	0.26087	0.27027	0.909091	0.129032
0.15625	0.12	0.764706	0.333333	0.206897	0.25	0.15625	0.111111
0.275	0.238095	0.210526	0.375	0.185185	0.146341	0.192308	0.291667
0.151515	0.25	0.148148	0.4	0.185185	0.2	0.26087	0.259259
0.8125	0.15	0.153846	0.323529	0.208333	0.26087	0.647059	0.214286
0.222222	0.210526	0.178571	0.357143	0.185185	0.3	0.277778	0.588235
0.166667	0.153846	0.142857	0.285714	0.233333	0.225806	0.277778	0.12
0.85	0.193548	0.148148	0.2	0.32	0.30303	0.25	0.151515
0.209302	0.184211	0.178571	0.2	0.190476	0.297297	0.26087	0.16129
0.142857	0.275	0.235294	0.242424	0.227273	0.27027	0.391304	0.153846
0.125	0.294118	0.157895	0.148148	0.222222	0.3125	0.25	0.857143
0.125	0.285714	0.175	0.181818	0.176471	0.352941	0.173913	0.192308
0.142857	0.2	0.210526	0.291667	0.210526	0.25	0.157895	0.185185
0.153846	0.222222	0.184211	0.241379	0.238095	0.210526	0.342857	0.192308
0.153846	0.142857	0.193548	0.171429	0.28	0.2	0.142857	0.192308
0.125	0.285714	0.176471	0.138889	0.681818	0.259259	0.142857	0.3
0.178571	0.153846	0.318182	0.21875	0.32	0.285714	0.380952	0.272727
0.178571	0.25	0.285714	0.8	0.32	0.238095	0.354839	0.794872
0.818182	0.230769	0.333333	0.192308	0.730769	0.347826	0.264706	0.744186
0.482759	0.21875	0.428571	0.181818	0.962963	0.333333	0.72	0.333333
0.454545	0.193548	0.37037	0.357143	0.259259	0.32	0.24	0.205128
0.277778	0.205882	0.210526	0.3125	0.272727	0.206897	0.28	0.157895
0.416667	0.212121	0.190476	0.772727	0.26087	0.25	0.190476	0.185185
0.125	0.193548	0.172414	0.227273	0.166667	0.296296	0.153846	0.206897
0.227273	0.222222	0.178571	0.5	0.185185	0.208333	0.166667	0.222222
0.24	0.275862	0.166667	0.205128	0.222222	0.241379	0.272727	0.236842
0.318182	0.214286	0.25	0.6	0.12	0.266667	0.758621	0.95
0.35	0.15	0.318182	0.840909	0.34375	0.214286	0.125	0.2
0.157895	0.166667	0.206897	0.458333	0.387097	0.185185	0.653846	0.314286
0.181818	0.136364	0.257143	0.416667	0.121212	0.285714	0.192308	0.27027
0.214286	0.25	0.125	0.407407	0.173913	0.296296	0.25	0.194444
0.315789	0.272727	0.83871	0.27027	0.307692	0.346154	0.387097	0.16
0.631579	0.24	0.823529	0.589744	0.32	0.2	0.8	0.2
0.210526	0.166667	0.282051	0.413793	0.185185	0.190476	0.833333	0.21875
0.190476	0.166667	0.264706	0.238095	0.297297	0.190476	0.8	0.16129
0.318182	0.16	0.257143	0.171429	0.961538	0.263158	0.888889	0.190476
0.681818	0.166667	0.272727	0.214286	0.157895	0.25	0.176471	0.772727
0.285714	0.153846	0.178571	0.2	0.157895	0.227273	0.791667	0.761905
0.909091	0.3125	0.185185	0.166667	0.173913	0.208333	0.709677	0.291667
0.75	0.137931	0.272727	0.235294	0.242424	0.314286	0.290323	0.275862
0.346154	0.242424	0.263158	0.259259	0.2	0.151515	0.225806	0.354839
0.851852	0.296296	0.285714	0.222222	0.333333	0.166667	0.28	0.545455
0.842105	0.296296	0.272727	0.233333	0.233333	0.192308	0.9375	0.676471
0.875	0.171429	0.30303	0.181818	0.125	0.192308	0.16129	0.28
0.875	0.205882	0.333333	0.129032	0.333333	0.2	0.307692	0.25
0.125	0.222222	0.235294	0.241379	0.333333	0.166667	0.2	0.9375
0.757576	0.25	0.2	0.241379	0.194444	0.407407	0.204545	0.588235
0.78125	0.714286	0.857143	0.233333	0.787879	0.257143	0.15625	0.95
0.83871	0.210526	0.357143	0.241379	0.275862	0.28125	0.151515	0.391304
0.269231	0.181818	0.357143	0.181818	0.423077	0.714286	0.25	0.75
0.869565	0.219512	0.357143	0.230769	0.166667	0.24	0.888889	0.217391
0.208333	0.190476	0.416667	0.222222	0.138889	0.2	0.870968	0.782609
0.269231	0.179487	0.391304	0.269231	0.136364	0.217391	0.333333	0.8
0.214286	0.175	0.157895	0.37931	0.190476	0.225806	0.818182	0.615385
0.708333	0.142857	0.9	0.354839	0.190476	0.307692	0.217391	0.35
0.90625	0.184211	0.210526	0.297297	0.208333	0.111111	0.333333	0.35
0.139535	0.119048	0.190476	0.171429	0.3125	0.153846	0.391304	0.333333
0.868421	0.208333	0.192308	0.16	0.363636	0.26087	0.380952	0.190476
0.137931	0.228571	0.192308	0.16	0.363636	0.28	0.259259	0.705882
0.153846	0.133333	0.2	0.25	0.233333	0.318182	0.2	0.714286
0.130435	0.147059	0.137931	0.205882	0.28	0.217391	0.181818	0.866667
0.16	0.206897	0.666667	0.193548	0.266667	0.217391	0.24	0.1875
0.8	0.206897	0.2	0.176471	0.241379	0.171429	0.2	0.259259
0.85	0.172414	0.323529	0.176471	0.115385	0.2	0.206897	0.296296
0.85	0.192308	0.296296	0.125	0.16129	0.189189	0.172414	0.347826
0.863636	0.216216	0.296296	0.185185	0.258065	0.233333	0.166667	0.655172
0.913043	0.15625	0.37037	0.172414	0.179487	0.214286	0.315789	0.8
0.166667	0.222222	0.36	0.181818	0.244444	0.21875	0.25	0.866667
0.166667	0.269231	0.321429	0.12	0.227273	0.1875	0.176471	0.833333
0.83871	0.380952	0.258065	0.142857	0.295455	0.1875	0.222222	0.769231
0.193548	0.470588	0.2	0.275862	0.265306	0.189189	0.380952	0.333333
0.268293	0.315789	0.238095	0.222222	0.341463	0.228571	0.173913	0.193548
0.261905	0.315789	0.307692	0.25	0.264706	0.212121	0.782609	0.26087
0.266667	0.5	0.32	0.151515	0.230769	0.235294	0.166667	0.166667
0.769231	0.178571	0.37037	0.269231	0.205128	0.129032	0.148148	0.153846
0.365854	0.2	0.44	0.272727	0.210526	0.117647	0.933333	0.285714
0.363636	0.205882	0.4	0.25	0.307692	0.235294	0.227273	0.409091
0.263158	0.142857	0.354839	0.28	0.25	0.285714	0.346154	0.4
0.695652	0.178571	0.27027	0.142857	0.222222	0.230769	0.227273	0.333333
0.777778	0.433333	0.352941	0.24	0.233333	0.114286	0.25	0.363636
0.857143	0.275862	0.322581	0.25641	0.16	0.12	0.794118	0.375
0.75	0.275862	0.344828	0.285714	0.225806	0.210526	0.212121	0.333333
0.7	0.125	0.25641	0.292683	0.0434783	0.173913	0.333333	0.3125
0.333333	0.181818	0.263158	0.322581	0.171429	0.461538	0.4	0.242424
0.4	0.173913	0.857143	0.771429	0.212121	0.266667	0.142857	0.74359
0.208333	0.142857	0.681818	0.228571	0.222222	0.137931	0.210526	0.27027
0.137931	0.185185	0.384615	0.2	0.257143	0.148148	0.2	0.142857
0.216216	0.259259	0.363636	0.153846	0.148148	0.185185	0.227273	0.125
0.214286	0.392857	0.392857	0.181818	0.315789	0.125	0.190476	0.230769
0.243243	0.28125	0.37037	0.217391	0.153846	0.230769	0.181818	0.269231
0.3125	0.25	0.292683	0.217391	0.130435	0.192308	0.2	0.272727
0.291667	0.285714	0.391304	0.255319	0.25	0.206897	0.789474	0.2
0.304348	0.172414	0.380952	0.304348	0.24	0.206897	0.692308	0.357143
0.137931	0.142857	0.333333	0.325	0.24	0.34375	0.692308	0.72
0.2	0.151515	0.272727	0.195122	0.25	0.333333	0.692308	0.285714
0.16	0.15	0.272727	0.243902	0.115385	0.382353	0.666667	0.185185
0.16	0.153846	0.238095	0.230769	0.304348	0.342105	0.194444	0.178571
0.181818	0.25	0.208333	0.230769	0.291667	0.3125	0.727273	0.178571
0.190476	0.307692	0.2	0.28125	0.304348	0.276596	0.148148	0.214286
0.16	0.310345	0.208333	0.178571	0.333333	0.26087	0.227273	0.185185
0.153846	0.285714	0.275862	0.114286	0.461538	0.181818	0.241379	0.266667
0.130435	0.769231	0.2	0.142857	0.470588	0.173913	0.185185	0.30303
0.16	0.875	0.727273	0.172414	0.186047	0.26087	0.178571	0.735294
0.277778	0.9	0.32	0.148148	0.314286	0.653846	0.205128	0.272727
0.815789	0.902439	0.869565	0.190476	0.314286	0.3	0.775	0.357143
0.25	0.333333	0.636364	0.222222	0.352941	0.3	0.208333	0.322581
0.35	0.1875	0.5	0.227273	0.814815	0.344828	0.290323	0.333333
0.25	0.193548	0.666667	0.384615	0.785714	0.28	0.318182	0.173913
0.26087	0.241379	0.733333	0.307692	0.206897	0.2	0.217391	0.310345
0.24	0.258065	0.733333	0.307692	0.212121	0.208333	0.217391	0.333333
0.173913	0.142857	0.733333	0.307692	0.806452	0.296296	0.190476	0.307692
0.2	0.185185	0.25	0.1875	0.806452	0.148148	0.222222	0.32
0.235294	0.172414	0.714286	0.136364	0.225806	0.192308	0.2	0.321429
0.416667	0.166667	0.25	0.16	0.3	0.153846	0.227273	0.277778
0.84	0.2	0.416667	0.26087	0.3	0.235294	0.2	0.807692
0.869565	0.878049	0.75	0.142857	0.315789	0.230769	0.2	0.444444
0.25	0.880952	0.235294	0.172414	0.75	0.228571	0.227273	0.409091
0.285714	0.848485	0.25	0.15625	0.681818	0.216216	0.925926	0.266667
0.3125	0.777778	0.714286	0.25	0.68	0.216216	0.884615	0.222222
0.285714	0.225	0.325	0.25	0.26087	0.296296	0.878788	0.227273
0.272727	0.208333	0.306122	0.236842	0.681818	0.25	0.814815	0.342857
0.735294	0.206897	0.263158	0.25641	0.4	0.25	0.84	0.352941
0.75	0.434783	0.190476	0.243902	0.375	0.166667	0.84	0.387097
0.727273	0.388889	0.136364	0.205128	0.75	0.173913	0.357143	0.354839
0.25	0.391304	0.818182	0.212121	0.25	0.136364	0.15	0.179487
0.192308	0.32	0.72	0.176471	0.805556	0.304348	0.190476	0.210526
0.130435	0.333333	0.37931	0.2	0.783784	0.131579	0.26087	0.210526
0.1875	0.318182	0.346154	0.2	0.848485	0.21875	0.190476	0.217391
0.153846	0.961538	0.36	0.258065	0.892857	0.241379	0.2	0.176471
0.193548	0.947368	0.297297	0.21875	0.235294	0.291667	0.2	0.178571
0.193548	0.111111	0.315789	0.2	0.214286	0.291667	0.2	0.1875
0.235294	0.2	0.315789	0.394737	0.266667	0.230769	0.190476	0.333333
0.37931	0.206897	0.307692	0.384615	0.290323	0.269231	0.290323	0.321429
0.407407	0.236842	0.28125	0.305556	0.272727	0.304348	0.642857	0.142857
0.56	0.75	0.3	0.307692	0.28125	0.285714	0.333333	0.125
0.392857	0.266667	0.35	0.26087	0.28125	0.227273	0.384615	0.21875
0.233333	0.275862	0.266667	0.157895	0.290323	0.227273	0.448276	0.142857
0.888889	0.285714	0.272727	0.294118	0.25	0.170732	0.464286	0.346154
0.916667	0.689655	0.16	0.230769	0.190476	0.851852	0.433333	0.291667
0.837209	0.933333	0.92	0.214286	0.3125	0.125	0.4375	0.793103
0.642857	0.857143	0.894737	0.21875	0.333333	0.2	0.25	0.184211
0.809524	0.771429	0.947368	0.192308	0.192308	0.205882	0.823529	0.212121
0.697674	0.545455	0.95	0.192308	0.333333	0.166667	0.153846	0.25
0.757576	0.142857	0.25	0.227273	0.409091	0.230769	0.153846	0.733333
0.695652	0.153846	0.3	0.296296	0.380952	0.742857	0.214286	0.172414
0.888889	0.742857	0.285714	0.318182	0.388889	0.243243	0.85	0.307692
0.2	0.724138	0.315789	0.392857	0.368421	0.270833	0.190476	0.413793
0.171429	0.806452	0.296296	0.5	0.375	0.136364	0.217391	0.37931
0.203704	0.848485	0.227273	0.538462	0.193548	0.146341	0.208333	0.310345
0.803571	0.131579	0.148148	0.222222	0.153846	0.233333	0.272727	0.285714
0.211538	0.848485	0.909091	0.28	0.186047	0.5	0.142857	0.212121
0.810811	0.852941	0.178571	0.242424	0.152174	0.444444	0.142857	0.185185
0.153846	0.891892	0.130435	0.210526	0.162791	0.222222	0.875	0.259259
0.184211	0.833333	0.230769	0.222222	0.159091	0.133333	0.227273	0.2
0.21875	0.833333	0.291667	0.290323	0.181818	0.884615	0.791667	0.2
0.225806	0.833333	0.28	0.333333	0.275862	0.178571	0.85	0.24
0.181818	0.904762	0.322581	0.47619	0.64	0.173913	0.923077	0.25
0.15625	0.947368	0.357143	0.28	0.25	0.3125	0.15	0.24
0.736842	0.904762	0.315789	0.391304	0.307692	0.214286	0.846154	0.208333
0.666667	0.692308	0.310345	0.371429	0.290323	0.266667	0.866667	0.217391
0.333333	0.5	0.15	0.34375	0.205882	0.263158	0.192308	0.388889
0.344828	0.791667	0.181818	0.354839	0.2	0.181818	0.142857	0.421053
0.625	0.769231	0.136364	0.4	0.142857	0.192308	0.16	0.380952
0.277778	0.166667	0.857143	0.4	0.214286	0.208333	0.166667	0.333333
0.8	0.259259	0.351351	0.366667	0.25	0.24	0.222222	0.28
0.238095	0.285714	0.848485	0.2	0.192308	0.166667	0.222222	0.304348
0.16	0.848485	0.772727	0.190476	0.190476	0.151515	0.1875	0.296296
0.92	0.135135	0.28125	0.264706	0.235294	0.151515	0.789474	0.304348
0.26087	0.230769	0.275	0.25	0.136364	0.151515	0.291667	0.310345
0.333333	0.766667	0.366667	0.235294	0.121212	0.225	0.375	0.297297
0.333333	0.894737	0.333333	0.8	0.172414	0.176471	0.952381	0.305556
0.25	0.871795	0.333333	0.15	0.310345	0.222222	0.964286	0.294118
0.266667	0.148936	0.217391	0.178571	0.866667	0.166667	0.352941	0.258065
0.888889	0.833333	0.870968	0.323529	0.363636	0.230769	0.347826	0.3125
0.6	0.157895	0.111111	0.275	0.305556	0.296296	0.36	0.285714
0.666667	0.205882	0.928571	0.185185	0.314286	0.409091	0.178571	0.275862
0.25	0.935484	0.962963	0.208333	0.233333	0.375	0.421053	0.275862
0.25	0.823529	0.171429	0.333333	0.230769	0.5	0.37931	0.296296
0.21875	0.15	0.162162	0.75	0.631579	0.5	0.416667	0.28
0.172414	0.852941	0.206897	0.258065	0.642857	0.470588	0.590909	0.259259
0.758621	0.828571	0.142857	0.307692	0.857143	0.964286	0.342857	0.208333
0.806452	0.172414	0.194444	0.166667	0.896552	0.785714	0.35	0.230769
0.75	0.185185	0.171429	0.266667	0.12	0.142857	0.217391	0.230769
0.583333	0.809524	0.125	0.25	0.12	0.25	0.190476	0.285714
0.388889	0.826087	0.142857	0.194444	0.9	0.821429	0.190476	0.285714
0.875	0.219512	0.259259	0.194444	0.904762	0.209302	0.227273	0.285714
0.259259	0.25	0.217391	0.176471	0.947368	0.181818	0.235294	0.269231
0.171429	0.243243	0.25	0.428571	0.904762	0.217391	0.242424	0.307692
0.157895	0.242424	0.16	0.2	0.9	0.208333	0.184211	0.24
0.171429	0.25	0.181818	0.227273	0.888889	0.322581	0.230769	0.28
0.2	0.135135	0.176471	0.206897	0.916667	0.277778	0.193548	0.421053
0.259259	0.172414	0.25	0.130435	0.857143	0.368421	0.264706	0.318182
0.3	0.771429	0.222222	0.448276	0.444444	0.321429	0.272727	0.333333
0.25	0.15625	0.142857	0.294118	0.321429	0.333333	0.21875	0.35
0.37037	0.28	0.925926	0.228571	0.733333	0.25	0.212121	0.304348
0.357143	0.666667	0.222222	0.117647	0.266667	0.243902	0.291667	0.304348
0.380952	0.892857	0.291667	0.146341	0.896552	0.230769	0.243243	0.304348
0.388889	0.794118	0.333333	0.157895	0.230769	0.826087	0.222222	0.304348
0.285714	0.208333	0.4	0.205882	0.727273	0.318182	0.15625	0.173913
0.241379	0.7	0.794118	0.16	0.742857	0.269231	0.619048	0.153846
0.923077	0.823529	0.764706	0.190476	0.272727	0.263158	0.210526	0.15
0.178571	0.347826	0.217391	0.2	0.733333	0.236842	0.26087	0.190476
0.114286	0.636364	0.208333	0.227273	0.733333	0.296296	0.272727	0.25
0.2	0.636364	0.2	0.208333	0.703704	0.263158	0.76	0.26087
0.171429	0.703704	0.147059	0.310345	0.740741	0.285714	0.225806	0.307692
0.131579	0.172414	0.129032	0.227273	0.642857	0.3	0.217391	0.4375
0.764706	0.225806	0.2	0.208333	0.382353	0.259259	0.142857	0.424242
0.317073	0.291667	0.1875	0.238095	0.366667	0.307692	0.277778	0.441176
0.28	0.269231	0.176471	0.175	0.346154	0.238095	0.15	0.4375
0.9	0.724138	0.16129	0.307692	0.9	0.217391	0.142857	0.484848
0.277778	0.741935	0.236842	0.363636	0.903226	0.772727	0.137931	0.466667
0.217391	0.75	0.236842	0.318182	0.809524	0.8	0.888889	0.466667
0.142857	0.72973	0.277778	0.1875	0.8	0.392857	0.44	0.346154
0.25	0.705882	0.25	0.176471	0.263158	0.333333	0.230769	0.1875
0.333333	0.6	0.166667	0.25	0.828571	0.285714	0.192308	0.21875
0.238095	0.6	0.212121	0.225	0.8	0.30303	0.333333	0.166667
0.4	0.666667	0.181818	0.148148	0.923077	0.3125	0.347826	0.16129
0.5625	0.411765	0.212121	0.166667	0.666667	0.323529	0.25	0.15
0.481481	0.533333	0.1875	0.2	0.2	0.352941	0.24	0.222222
0.481481	0.4	0.181818	0.2	0.214286	0.2	0.15625	0.173913
0.357143	0.222222	0.846154	0.263158	0.75	0.1875	0.173913	0.153846
0.85	0.736842	0.25	0.263158	0.263158	0.1875	0.173913	0.171429
0.214286	0.833333	0.25	0.296296	0.282051	0.368421	0.257143	0.151515
0.272727	0.833333	0.25	0.333333	0.314286	0.230769	0.176471	0.210526
0.25	0.928571	0.407407	0.25	0.65625	0.230769	0.133333	0.333333
0.1875	0.857143	0.392857	0.185185	0.733333	0.166667	0.222222	0.142857
0.368421	0.8125	0.344828	0.333333	0.294118	0.136364	0.15	0.269231
0.352941	0.8125	0.583333	0.380952	0.692308	0.179487	0.238095	0.405405
0.392857	0.235294	0.304348	0.363636	0.2	0.171429	0.190476	0.25
0.409091	0.235294	0.318182	0.307692	0.789474	0.769231	0.210526	0.25
0.296296	0.185185	0.190476	0.275862	0.16	0.263158	0.3	0.238095
0.25	0.214286	0.241379	0.275862	0.84375	0.222222	0.206897	0.15
0.192308	0.8	0.125	0.392857	0.216216	0.952381	0.173913	0.136364
0.208333	0.818182	0.173913	0.392857	0.192308	0.194444	0.137931	0.16129
0.259259	0.291667	0.181818	0.392857	0.166667	0.268293	0.230769	0.108108
0.296296	0.391304	0.2	0.333333	0.172414	0.259259	0.193548	0.16129
0.352941	0.928571	0.222222	0.323529	0.230769	0.888889	0.454545	0.16129
0.185185	0.5	0.228571	0.342857	0.26087	0.347826	0.26087	0.375
0.3	0.533333	0.222222	0.297297	0.533333	0.315789	0.166667	0.25
0.714286	0.533333	0.129032	0.30303	0.444444	0.291667	0.185185	0.194444
0.28	0.333333	0.26087	0.2	0.285714	0.269231	0.2	0.170732
0.2	0.5	0.227273	0.2	0.384615	0.217391	0.242424	0.175
0.181818	0.939394	0.272727	0.214286	0.321429	0.304348	0.210526	0.25
0.142857	0.909091	0.888889	0.2	0.380952	0.236842	0.28125	0.266667
0.148148	0.909091	0.965517	0.269231	0.318182	0.135135	0.310345	0.266667
0.16	0.75	0.761905	0.179487	0.2	0.217391	0.157895	0.142857
0.153846	0.214286	0.782609	0.146341	0.257143	0.782609	0.181818	0.852941
0.32	0.5	0.1875	0.125	0.193548	0.16	0.2	0.837838
0.269231	0.5	0.193548	0.225806	0.875	0.173913	0.2	0.833333
0.238095	0.913043	0.193548	0.214286	0.12	0.875	0.333333	0.882353
0.2	0.925926	0.228571	0.241379	0.227273	0.25	0.238095	0.977273
0.227273	0.851852	0.185185	0.272727	0.190476	0.2	0.3	0.766667
0.12	0.230769	0.2	0.173913	0.153846	0.264706	0.157895	0.242424
0.142857	0.206897	0.192308	0.190476	0.148148	0.25	0.142857	0.75
0.137931	0.243243	0.25	0.190476	0.333333	0.166667	0.15	0.380952
0.151515	0.243243	0.272727	0.217391	0.363636	0.166667	0.142857	0.944444
0.129032	0.2	0.285714	0.208333	0.391304	0.25	0.166667	0.714286
0.208333	0.1875	0.333333	0.173913	0.37037	0.25	0.166667	0.285714
0.230769	0.212121	0.26087	0.181818	0.37037	0.233333	0.222222	0.6875
0.259259	0.3	0.227273	0.181818	0.242424	0.130435	0.25	0.225806
0.230769	0.25	0.1875	0.2	0.225806	0.153846	0.25	0.206897
0.347826	0.176471	0.222222	0.166667	0.233333	0.258065	0.269231	0.3
0.142857	0.217391	0.272727	0.173913	0.25	0.357143	0.269231	0.391304
0.222222	0.217391	0.351351	0.193548	0.25	0.642857	0.214286	0.391304
0.151515	0.181818	0.133333	0.2	0.178571	0.214286	0.774194	0.21875
0.142857	0.227273	0.135135	0.285714	0.21875	0.666667	0.5	0.787879
0.133333	0.2	0.206897	0.235294	0.285714	0.4	0.222222	0.809524
0.206897	0.918919	0.192308	0.263158	0.411765	0.347826	0.625	0.8
0.193548	0.15625	0.217391	0.238095	0.526316	0.2	0.25	0.227273
0.1875	0.2	0.217391	0.210526	0.526316	0.894737	0.28	0.219512
0.264706	0.310345	0.185185	0.2	0.36	0.263158	0.217391	0.289474
0.275862	0.307692	0.227273	0.2	0.333333	0.761905	0.681818	0.842105
0.758621	0.366667	0.28	0.212121	0.36	0.222222	0.666667	0.85
0.214286	0.172414	0.291667	0.16129	0.294118	0.923077	0.173913	0.969697
0.222222	0.823529	0.68	0.266667	0.16129	0.888889	0.28125	0.96875
0.24	0.85	0.75	0.323529	0.129032	0.857143	0.305556	0.96875
0.16	0.9	0.242424	0.172414	0.166667	0.857143	0.305556	0.888889
0.153846	0.913043	0.185185	0.178571	0.172414	0.228571	0.210526	0.75
0.2	0.909091	0.3	0.172414	0.2	0.219512	0.857143	0.863636
0.142857	0.909091	0.466667	0.258065	0.181818	0.243902	0.25	0.869565
0.272727	0.944444	0.166667	0.157895	0.259259	0.255814	0.242424	0.3
0.321429	0.941176	0.333333	0.35	0.346154	0.255814	0.277778	0.954545
0.285714	0.941176	0.321429	0.333333	0.62963	0.236842	0.285714	0.277778
0.230769	0.944444	0.263158	0.277778	0.37037	0.243243	0.243243	0.26087
0.214286	0.947368	0.294118	0.192308	0.37037	0.25	0.771429	0.666667
0.214286	0.952381	0.307692	0.142857	0.333333	0.833333	0.56	0.583333
0.208333	0.909091	0.318182	0.181818	0.352941	0.75	0.40625	0.363636
0.894737	0.894737	0.285714	0.142857	0.393939	0.205882	0.489362	0.894737
0.8	0.733333	0.173913	0.193548	0.40625	0.333333	0.740741	0.76
0.875	0.952381	0.192308	0.166667	0.354839	0.642857	0.8125	0.727273
0.136364	0.952381	0.238095	0.26087	0.357143	0.666667	0.264706	0.25
0.181818	0.166667	0.25	0.26087	0.333333	0.636364	0.208333	0.75
0.789474	0.758621	0.76	0.428571	0.133333	0.652174	0.142857	0.541667
0.8	0.216216	0.24	0.4	0.222222	0.25	0.866667	0.46875
0.882353	0.689655	0.826087	0.166667	0.25	0.777778	0.125	0.96875
0.941176	0.166667	0.517241	0.205882	0.333333	0.214286	0.16129	0.96
0.789474	0.769231	0.216216	0.142857	0.212121	0.9	0.1875	0.717949
0.88	0.8	0.257143	0.25	0.142857	0.903226	0.172414	0.851852
0.851852	0.222222	0.297297	0.235294	0.171429	0.9	0.2	0.956522
0.846154	0.647059	0.171429	0.142857	0.15625	0.90625	0.264706	0.95
0.84	0.571429	0.375	0.227273	0.205128	0.911765	0.208333	0.32
0.821429	0.578947	0.722222	0.323529	0.25	0.974359	0.185185	0.269231
0.777778	0.689655	0.142857	0.333333	0.16129	0.97619	0.194444	0.190476
0.736842	0.777778	0.769231	0.291667	0.142857	0.941176	0.2	0.772727
0.243243	0.727273	0.866667	0.380952	0.333333	0.714286	0.263158	0.928571
0.827586	0.735294	0.888889	0.3	0.304348	0.444444	0.176471	0.740741
0.884615	0.526316	0.157895	0.310345	0.214286	0.461538	0.121212	0.969697
0.310345	0.62963	0.25	0.21875	0.227273	0.647059	0.235294	0.705882
0.592593	0.333333	0.933333	0.785714	0.2	0.625	0.222222	0.7
0.15	0.9	0.181818	0.25	0.181818	0.933333	0.212121	0.826087
0.25	0.8	0.3	0.217391	0.206897	0.333333	0.205882	0.653846
0.368421	0.818182	0.333333	0.3	0.258065	0.642857	0.28	0.727273
0.708333	0.785714	0.409091	0.3125	0.194444	0.642857	0.25	0.826087
0.291667	0.666667	0.25	0.138889	0.833333	0.642857	0.3	0.772727
0.25	0.695652	0.2	0.193548	0.37037	0.318182	0.243902	0.782609
0.291667	0.695652	0.153846	0.175	0.296296	0.785714	0.189189	0.785714
0.666667	0.75	0.2	0.227273	0.25	0.6	0.125	0.777778
0.214286	0.75	0.2	0.392857	0.16129	0.461538	0.782609	0.8
0.172414	0.864865	0.16129	0.37931	0.818182	0.461538	0.791667	0.857143
0.272727	0.95	0.181818	0.24	0.147059	0.242424	0.73913	0.857143
0.296296	0.75	0.115385	0.291667	0.176471	0.741935	0.166667	0.290323
0.277778	0.782609	0.928571	0.214286	0.2	0.222222	0.176471	0.342857
0.2	0.615385	0.2	0.171429	0.25	0.285714	0.875	0.323529
0.2	0.809524	0.269231	0.228571	0.178571	0.823529	0.894737	0.225806
0.181818	0.428571	0.269231	0.176471	0.814815	0.8	0.111111	0.21875
0.130435	0.217391	0.269231	0.242424	0.178571	0.882353	0.269231	0.2
0.214286	0.272727	0.230769	0.233333	0.178571	0.166667	0.304348	0.774194
0.75	0.769231	0.28	0.208333	0.192308	0.214286	0.333333	0.151515
0.310345	0.241379	0.428571	0.291667	0.275862	0.21875	0.315789	0.185185
0.32	0.8125	0.142857	0.208333	0.68	0.162162	0.296296	0.192308
0.73913	0.142857	0.863636	0.291667	0.166667	0.142857	0.241379	0.178571
0.175	0.857143	0.212121	0.291667	0.142857	0.131579	0.241379	0.967742
0.783784	0.75	0.210526	0.26087	0.185185	0.285714	0.137931	0.142857
0.741935	0.230769	0.205882	0.192308	0.238095	0.266667	0.266667	0.25
0.125	0.230769	0.242424	0.192308	0.351351	0.310345	0.194444	0.225
0.666667	0.131579	0.242424	0.15	0.194444	0.32	0.783784	0.228571
0.648649	0.217391	0.285714	0.16	0.148148	0.225806	0.125	0.25
0.294118	0.380952	0.208333	0.205882	0.137931	0.194444	0.133333	0.238095
0.30303	0.1875	0.16	0.1875	0.142857	0.147059	0.235294	0.384615
0.241379	0.677419	0.2	0.357143	0.9	0.230769	0.333333	0.291667
0.241379	0.933333	0.192308	0.392857	0.888889	0.230769	0.333333	0.333333
0.233333	0.9375	0.178571	0.419355	0.9375	0.227273	0.222222	0.333333
0.708333	0.916667	0.230769	0.162791	0.846154	0.25	0.192308	0.391304
0.684211	0.470588	0.214286	0.173913	0.181818	0.277778	0.307692	0.368421
0.258065	0.238095	0.214286	0.142857	0.142857	0.285714	0.307692	0.178571
0.258065	0.857143	0.722222	0.137931	0.777778	0.225806	0.230769	0.192308
0.28125	0.136364	0.764706	0.153846	0.6875	0.212121	0.230769	0.176471
0.125	0.794118	0.25	0.153846	0.705882	0.216216	0.35	0.205882
0.291667	0.37037	0.75	0.28125	0.375	0.210526	0.264706	0.176471
0.25	0.333333	0.846154	0.264706	0.714286	0.193548	0.257143	0.15
0.242424	0.83871	0.705882	0.238095	0.6875	0.212121	0.258065	0.26087
0.21875	0.76	0.733333	0.130435	0.333333	0.21875	0.235294	0.409091
0.30303	0.866667	0.69697	0.285714	0.35	0.21875	0.1875	0.307692
0.222222	0.615385	0.742857	0.225806	0.583333	0.241379	0.2	0.37037
0.733333	0.555556	0.742857	0.241379	0.333333	0.241379	0.227273	0.310345
0.709677	0.526316	0.735294	0.15	0.1875	0.166667	0.136364	0.170732
0.384615	0.65	0.257143	0.142857	0.8	0.190476	0.166667	0.820513
0.318182	0.666667	0.21875	0.166667	0.863636	0.272727	0.176471	0.317073
0.285714	0.576923	0.225806	0.285714	0.842105	0.318182	0.222222	0.341463
0.282051	0.576923	0.789474	0.181818	0.833333	0.347826	0.142857	0.297297
0.216216	0.592593	0.789474	0.181818	0.666667	0.416667	0.2	0.285714
0.625	0.666667	0.733333	0.136364	0.9	0.28	0.184211	0.3
0.807692	0.676471	0.227273	0.171429	0.396825	0.357143	0.138889	0.3
0.833333	0.714286	0.678571	0.166667	0.948276	0.36	0.857143	0.285714
0.92	0.714286	0.655172	0.210526	0.62069	0.190476	0.230769	0.904762
0.92	0.166667	0.655172	0.294118	0.846154	0.151515	0.193548	0.823529
0.192308	0.241379	0.269231	0.235294	0.771429	0.15	0.272727	0.181818
0.227273	0.259259	0.72	0.142857	0.825	0.2	0.310345	0.205128
0.26087	0.222222	0.857143	0.190476	0.857143	0.2	0.266667	0.975
0.909091	0.137931	0.153846	0.190476	0.944444	0.259259	0.290323	0.222222
0.133333	0.75	0.828571	0.235294	0.956522	0.285714	0.147059	0.185185
0.708333	0.806452	0.766667	0.2	0.909091	0.285714	0.16129	0.263158
0.73913	0.806452	0.3	0.208333	0.714286	0.24	0.137931	0.318182
0.772727	0.333333	0.733333	0.136364	0.625	0.24	0.214286	0.321429
0.833333	0.344828	0.272727	0.214286	0.96	0.208333	0.24	0.285714
0.833333	0.2	0.71875	0.238095	0.75	0.233333	0.222222	0.214286
0.826087	0.222222	0.181818	0.363636	0.866667	0.24	0.214286	0.333333
0.142857	0.204082	0.130435	0.16	0.866667	0.26087	0.1875	0.346154
0.820513	0.204082	0.16	0.153846	0.204545	0.233333	0.342857	0.3
0.8	0.2	0.133333	0.272727	0.214286	0.16129	0.236842	0.833333
0.705882	0.15625	0.851852	0.190476	0.166667	0.214286	0.15625	0.85
0.869565	0.263158	0.869565	0.277778	0.162791	0.142857	0.166667	0.863636
0.645161	0.85	0.875	0.407407	0.366667	0.136364	0.37037	0.227273
0.290323	0.428571	0.882353	0.37037	0.333333	0.2	0.333333	0.214286
0.689655	0.272727	0.884615	0.32	0.363636	0.230769	0.166667	0.25
0.733333	0.566667	0.90625	0.307692	0.263158	0.166667	0.5	0.285714
0.733333	0.576923	0.885714	0.217391	0.315789	0.833333	0.264706	0.25
0.789474	0.181818	0.5	0.352941	0.322581	0.26087	0.833333	0.208333
0.783784	0.16	0.5	0.821429	0.3	0.184211	0.294118	0.210526
0.805556	0.606061	0.176471	0.129032	0.526316	0.181818	0.193548	0.230769
0.735294	0.297297	0.823529	0.3	0.347826	0.166667	0.242424	0.142857
0.323529	0.25	0.764706	0.3	0.15	0.228571	0.151515	0.190476
0.305556	0.25	0.85	0.233333	0.142857	0.216216	0.222222	0.296296
0.722222	0.238095	0.954545	0.206897	0.136364	0.176471	0.28125	0.233333
0.694444	0.933333	0.85	0.3	0.193548	0.190476	0.115385	0.166667
0.642857	0.16	0.692308	0.272727	0.222222	0.257143	0.333333	0.195122
0.666667	0.85	0.37037	0.333333	0.272727	0.26087	0.714286	0.238095
0.62963	0.8	0.384615	0.368421	0.307692	0.210526	0.27027	0.219512
0.928571	0.16	0.26087	0.294118	0.230769	0.208333	0.318182	0.2
0.5	0.153846	0.76	0.294118	0.186047	0.208333	0.142857	0.333333
0.470588	0.891892	0.294118	0.3125	0.184211	0.227273	0.666667	0.346154
0.526316	0.891892	0.909091	0.294118	0.264706	0.185185	0.444444	0.333333
0.555556	0.8	0.478261	0.294118	0.117647	0.166667	0.230769	0.227273
0.555556	0.741935	0.461538	0.333333	0.25	0.166667	0.947368	0.181818
0.259259	0.772727	0.903226	0.263158	0.25	0.181818	0.166667	0.266667
0.810811	0.789474	0.931034	0.111111	0.925926	0.166667	0.176471	0.266667
0.909091	0.695652	0.882353	0.153846	0.208333	0.15	0.192308	0.434783
0.888889	0.777778	0.825	0.148148	0.304348	0.142857	0.192308	0.28
0.888889	0.826087	0.166667	0.257143	0.333333	0.228571	0.208333	0.153846
0.857143	0.857143	0.157895	0.15625	0.24	0.236842	0.208333	0.190476
0.923077	0.166667	0.205882	0.15625	0.321429	0.205882	0.222222	0.16
0.263158	0.166667	0.75	0.206897	0.25	0.230769	0.235294	0.171429
0.666667	0.2	0.277778	0.297297	0.346154	0.157895	0.233333	0.204545
0.666667	0.205882	0.722222	0.27027	0.68	0.130435	0.157895	0.166667
0.833333	0.322581	0.705882	0.263158	0.416667	0.130435	0.166667	0.176471
0.636364	0.903226	0.25	0.206897	0.28	0.1875	0.228571	0.129032
0.466667	0.896552	0.75	0.130435	0.3	0.24	0.266667	0.230769
0.470588	0.9	0.25	0.24	0.375	0.290323	0.212121	0.333333
0.473684	0.90625	0.238095	0.195652	0.409091	0.310345	0.28	0.35
0.473684	0.9	0.875	0.8	0.136364	0.241379	0.26087	0.25
0.47619	0.848485	0.827586	0.204545	0.294118	0.285714	0.181818	0.230769
0.428571	0.75	0.166667	0.111111	0.263158	0.212121	0.25	0.206897
0.5	0.758621	0.185185	0.142857	0.166667	0.172414	0.263158	0.178571
0.533333	0.785714	0.8	0.222222	0.333333	0.172414	0.269231	0.318182
0.56	0.785714	0.125	0.210526	0.157895	0.166667	0.315789	0.333333
0.34375	0.785714	0.96	0.304348	0.25	0.96	0.227273	0.333333
0.787879	0.810811	0.92	0.333333	0.238095	0.259259	0.310345	0.346154
0.259259	0.828571	0.909091	0.318182	0.147059	0.259259	0.2	0.21875
0.269231	0.774194	0.9	0.2	0.193548	0.142857	0.166667	0.15625
0.8	0.807692	0.9	0.157895	0.138889	0.217391	0.214286	0.171429
0.192308	0.392857	0.846154	0.266667	0.208333	0.266667	0.25	0.2
0.185185	0.5	0.9	0.272727	0.136364	0.275862	0.12	0.1875
0.947368	0.347826	0.75	0.25	0.190476	0.724138	0.192308	0.205882
0.636364	0.304348	0.2	0.257143	0.25	0.275862	0.176471	0.181818
0.695652	0.121212	0.25	0.275	0.2	0.3125	0.166667	0.21875
0.5	0.157895	0.678571	0.282609	0.277778	0.25	0.166667	0.15
0.869565	0.162162	0.384615	0.311111	0.296296	0.147059	0.181818	0.212121
0.862069	0.142857	0.615385	0.243243	0.388889	0.222222	0.147059	0.241379
0.178571	0.272727	0.909091	0.166667	0.277778	0.266667	0.809524	0.25
0.8	0.333333	0.642857	0.189189	0.185185	0.166667	0.25	0.227273
0.894737	0.230769	0.592593	0.15625	0.5	0.25	0.193548	0.242424
0.928571	0.333333	0.291667	0.138889	0.931034	0.35	0.16	0.235294
0.166667	0.34375	0.36	0.16129	0.16	0.217391	0.172414	0.257143
0.153846	0.184211	0.375	0.15625	0.833333	0.142857	0.351351	0.257143
0.333333	0.296296	0.258065	0.151515	0.235294	0.136364	0.214286	0.266667
0.285714	0.2	0.296296	0.25	0.25	0.142857	0.142857	0.230769
0.733333	0.28125	0.322581	0.2	0.210526	0.130435	0.136364	0.275
0.740741	0.709677	0.421053	0.333333	0.25	0.166667	0.185185	0.25
0.846154	0.172414	0.26087	0.375	0.217391	0.173913	0.192308	0.28
0.222222	0.173913	0.170732	0.166667	0.25	0.2	0.208333	0.716981
0.318182	0.965517	0.2	0.285714	0.233333	0.380952	0.178571	0.262295
0.666667	0.875	0.189189	0.153846	0.277778	0.2	0.322581	0.710526
0.782609	0.8125	0.794118	0.190476	0.257143	0.272727	0.304348	0.366667
0.84375	0.888889	0.382353	0.304348	0.272727	0.277778	0.722222	0.28
0.129032	0.3	0.387097	0.26087	0.21875	0.25	0.454545	0.291667
0.83871	0.190476	0.938776	0.304348	0.25	0.217391	0.5	0.291667
0.766667	0.157895	0.921569	0.291667	0.166667	0.217391	0.357143	0.2
0.75	0.16	0.916667	0.266667	0.347826	0.28125	0.125	0.25
0.733333	0.16	0.913043	0.212121	0.363636	0.222222	0.181818	0.277778
0.952381	0.966667	0.382353	0.21875	0.285714	0.25	0.130435	0.333333
0.944444	0.111111	0.727273	0.285714	0.294118	0.294118	0.384615	0.16
0.894737	0.37037	0.130435	0.25	0.266667	0.28125	0.2	0.142857
0.8	0.357143	0.88	0.2	0.176471	0.344828	0.233333	0.192308
0.818182	0.62963	0.533333	0.171429	0.16	0.357143	0.142857	0.233333
0.8	0.62963	0.285714	0.241379	0.178571	0.15625	0.181818	0.32
0.136364	0.607143	0.846154	0.25	0.166667	0.176471	0.228571	0.227273
0.954545	0.777778	0.75	0.181818	0.16129	0.285714	0.228571	0.227273
0.875	0.243243	0.2	0.205882	0.217391	0.307692	0.290323	0.3125
0.666667	0.90625	0.71875	0.378378	0.166667	0.189189	0.28125	0.875
0.333333	0.72	0.692308	0.451613	0.2	0.179487	0.272727	0.956522
0.583333	0.653846	0.269231	0.34375	0.2	0.212121	0.555556	0.170732
0.636364	0.62963	0.217391	0.181818	0.222222	0.125	0.25	0.416667
0.695652	0.285714	0.142857	0.2	0.243902	0.125	0.2	0.8125
0.833333	0.791667	0.2	0.2	0.176471	0.193548	0.44	0.941176
0.173913	0.777778	0.28125	0.210526	0.125	0.148148	0.3	0.724138
0.178571	0.25641	0.84375	0.210526	0.212121	0.25	0.282051	0.757576
0.777778	0.162791	0.615385	0.190476	0.241379	0.25641	0.277778	0.285714
0.142857	0.2	0.666667	0.5	0.241379	0.214286	0.272727	0.84
0.1875	0.236842	0.34375	0.909091	0.294118	0.137931	0.264706	0.90625
0.3125	0.266667	0.84	0.977778	0.181818	0.116279	0.323529	0.133333
0.291667	0.307692	0.791667	0.53125	0.322581	0.190476	0.314286	0.153846
0.310345	0.4	0.807692	0.5	0.354839	0.208333	0.323529	0.269231
0.173913	0.34375	0.842105	0.958333	0.40625	0.263158	0.206897	0.259259
0.304348	0.393939	0.266667	0.333333	0.266667	0.227273	0.214286	0.296296
0.24	0.333333	0.806452	0.285714	0.172414	0.2	0.115385	0.25
0.193548	0.194444	0.151515	0.25	0.259259	0.275862	0.162162	0.233333
0.259259	0.2	0.758621	0.75	0.272727	0.275862	0.153846	0.266667
0.26087	0.227273	0.692308	0.25	0.916667	0.444444	0.333333	0.266667
0.285714	0.695652	0.692308	0.928571	0.24	0.5	0.363636	0.304348
0.258065	0.2	0.321429	0.24	0.28	0.391304	0.310345	0.178571
0.129032	0.125	0.708333	0.76	0.285714	0.173913	0.428571	0.24
0.166667	0.21875	0.846154	0.695652	0.285714	0.16	0.454545	0.208333
0.129032	0.142857	0.76	0.636364	0.65625	0.421053	0.173913	0.208333
0.131579	0.153846	0.166667	0.714286	0.363636	0.846154	0.304348	0.310345
0.125	0.285714	0.814815	0.321429	0.225806	0.857143	0.32	0.333333
0.184211	0.285714	0.814815	0.266667	0.15	0.205882	0.358974	0.363636
0.181818	0.346154	0.608696	0.828571	0.233333	0.793103	0.365854	0.272727
0.208333	0.333333	0.36	0.870968	0.259259	0.818182	0.365854	0.238095
0.785714	0.352941	0.657143	0.84375	0.225806	0.92	0.322581	0.25
0.15625	0.461538	0.638889	0.230769	0.25	0.90625	0.217391	0.157895
0.21875	0.5	0.666667	0.236842	0.368421	0.875	0.185185	0.193548
0.296296	0.5	0.454545	0.214286	0.368421	0.157895	0.214286	0.184211
0.241379	0.333333	0.5	0.214286	0.368421	0.72973	0.307692	0.153846
0.214286	0.3125	0.5	0.2	0.388889	0.21875	0.357143	0.184211
0.233333	0.666667	0.5	0.192308	0.24	0.210526	0.130435	0.184211
0.323529	0.222222	0.5	0.142857	0.24	0.878788	0.153846	0.176471
0.428571	0.171429	0.416667	0.8	0.296296	0.933333	0.173913	0.1875
0.473684	0.264706	0.583333	0.708333	0.2	0.857143	0.206897	0.25
0.407407	0.941176	0.615385	0.266667	0.2	0.714286	0.135135	0.25
0.318182	0.2	0.545455	0.368421	0.21875	0.821429	0.131579	0.176471
0.222222	0.230769	0.75	0.272727	0.181818	0.7	0.214286	0.914286
0.210526	0.210526	0.75	0.958333	0.193548	0.75	0.214286	0.909091
0.24	0.25	0.833333	0.8	0.793103	0.75	0.318182	0.151515
0.25	0.73913	0.833333	0.263158	0.181818	0.75	0.26087	0.147059
0.318182	0.791667	0.833333	0.727273	0.147059	0.96	0.217391	0.95
0.137931	0.269231	0.333333	0.227273	0.702703	0.958333	0.392857	0.333333
0.2	0.259259	0.5	0.208333	0.305556	0.894737	0.291667	0.324324
0.190476	0.285714	0.857143	0.173913	0.2	0.444444	0.28	0.297297
0.1875	0.34375	0.789474	0.75	0.263158	0.315789	0.25	0.268293
0.769231	0.222222	0.818182	0.166667	0.3	0.73913	0.272727	0.292683
0.291667	0.24	0.172414	0.185185	0.333333	0.708333	0.321429	0.263158
0.304348	0.333333	0.827586	0.178571	0.363636	0.28	0.28	0.263158
0.413793	0.307692	0.774194	0.791667	0.315789	0.259259	0.269231	0.242424
0.294118	0.357143	0.225806	0.238095	0.272727	0.8125	0.222222	0.242424
0.272727	0.321429	0.263158	0.307692	0.333333	0.26087	0.137931	0.333333
0.225806	0.291667	0.7	0.964286	0.272727	0.166667	0.133333	0.191489
0.275862	0.296296	0.181818	0.185185	0.230769	0.787879	0.166667	0.189189
0.264706	0.296296	0.291667	0.230769	0.233333	0.189189	0.185185	0.230769
0.290323	0.346154	0.72	0.2	0.238095	0.815789	0.210526	0.25
0.28125	0.481481	0.821429	0.238095	0.217391	0.85	0.8	0.263158
0.333333	0.461538	0.210526	0.6875	0.210526	0.175	0.625	0.263158
0.206897	0.4	0.333333	0.25	0.259259	0.176471	0.818182	0.684211
0.258065	0.214286	0.730769	0.740741	0.272727	0.193548	0.28	0.95
0.296296	0.258065	0.166667	0.258065	0.310345	0.818182	0.363636	0.65
0.5	0.275862	0.16	0.258065	0.357143	0.181818	0.181818	0.7
0.294118	0.225806	0.25	0.354839	0.346154	0.882353	0.28125	0.257143
0.294118	0.1875	0.75	0.25	0.259259	0.210526	0.242424	0.333333
0.434783	0.2	0.75	0.137931	0.241379	0.96875	0.230769	0.357143
0.941176	0.212121	0.714286	0.166667	0.291667	0.833333	0.230769	0.296296
0.222222	0.258065	0.263158	0.25	0.136364	0.833333	0.28	0.294118
0.263158	0.227273	0.809524	0.233333	0.136364	0.888889	0.25	0.15
0.181818	0.266667	0.137931	0.25	0.192308	0.304348	0.230769	0.142857
0.2	0.966667	0.913043	0.818182	0.2	0.321429	0.269231	0.222222
0.208333	0.214286	0.888889	0.2	0.25	0.344828	0.26087	0.28
0.285714	0.194444	0.884615	0.204545	0.285714	0.307692	0.142857	0.291667
0.25	0.285714	0.684211	0.175	0.3	0.225806	0.157895	0.35
0.222222	0.3	0.3125	0.206897	0.3	0.210526	0.24	0.363636
0.814815	0.310345	0.636364	0.222222	0.233333	0.195122	0.285714	0.35
0.129032	0.344828	0.5	0.222222	0.259259	0.2	0.78125	0.380952
0.954545	0.28125	0.4	0.222222	0.238095	0.214286	0.25641	0.230769
0.695652	0.2	0.266667	0.25	0.269231	0.210526	0.205882	0.375
0.742857	0.214286	0.222222	0.416667	0.225806	0.235294	0.176471	0.363636
0.238095	0.172414	0.818182	0.25	0.241379	0.242424	0.205882	0.4
0.227273	0.263158	0.3	0.16	0.9	0.314286	0.236842	0.809524
0.238095	0.208333	0.269231	0.166667	0.153846	0.25641	0.333333	0.766667
0.277778	0.166667	0.857143	0.166667	0.153846	0.25641	0.176471	0.846154
0.294118	0.173913	0.875	0.285714	0.176471	0.166667	0.333333	0.125
0.285714	0.181818	0.375	0.259259	0.176471	0.16129	0.2	0.833333
0.354839	0.3	0.380952	0.208333	0.233333	0.172414	0.176471	0.875
0.307692	0.28	0.346154	0.25	0.178571	0.178571	0.130435	0.2
0.289474	0.269231	0.146341	0.263158	0.192308	0.269231	0.25	0.766667
0.212121	0.214286	0.190476	0.206897	0.227273	0.185185	0.263158	0.88
0.147059	0.292683	0.190476	0.178571	0.2	0.185185	0.130435	0.869565
0.176471	0.325581	0.210526	0.185185	0.178571	0.157895	0.206897	0.25
0.458333	0.222222	0.166667	0.172414	0.12	0.219512	0.28125	0.851852
0.3	0.272727	0.216216	0.388889	0.192308	0.184211	0.233333	0.217391
0.26087	0.257143	0.216216	0.428571	0.25	0.25641	0.241379	0.157895
0.26087	0.264706	0.2	0.361111	0.258065	0.25	0.153846	0.166667
0.24	0.272727	0.172414	0.222222	0.322581	0.193548	0.210526	0.882353
0.2	0.2	0.947368	0.230769	0.30303	0.176471	0.227273	0.807692
0.296296	0.2	0.25	0.16	0.166667	0.171429	0.238095	0.708333
0.307692	0.2	0.285714	0.193548	0.92	0.184211	0.26087	0.85
0.259259	0.241379	0.266667	0.142857	0.913043	0.157895	0.28	0.583333
0.190476	0.192308	0.272727	0.130435	0.928571	0.192308	0.241379	0.642857
0.26087	0.36	0.266667	0.106383	0.875	0.192308	0.178571	0.208333
0.277778	0.405405	0.24	0.321429	0.918919	0.192308	0.159091	0.888889
0.3125	0.465116	0.354839	0.321429	0.9	0.192308	0.162791	0.807692
0.351351	0.25	0.375	0.25	0.846154	0.185185	0.179487	0.68
0.323529	0.238095	0.393939	0.291667	0.833333	0.243243	0.888889	0.8
0.214286	0.242424	0.121212	0.214286	0.733333	0.275	0.30303	0.666667
0.321429	0.216216	0.25	0.259259	0.235294	0.257143	0.354839	0.666667
0.291667	0.205128	0.25	0.241379	0.319149	0.259259	0.333333	0.214286
0.172414	0.210526	0.255814	0.108108	0.302326	0.16	0.125	0.764706
0.3	0.189189	0.269231	0.30303	0.176471	0.2	0.185185	0.761905
0.366667	0.214286	0.105263	0.277778	0.176471	0.242424	0.263158	0.8125
0.344828	0.25	0.238095	0.136364	0.176471	0.310345	0.181818	0.870968
0.36	0.241379	0.208333	0.521739	0.2	0.272727	0.192308	0.741935
0.157895	0.809524	0.266667	0.461538	0.138889	0.157895	0.25	0.793103
0.176471	0.809524	0.433333	0.375	0.2	0.481481	0.12	0.4
0.157895	0.227273	0.464286	0.269231	0.172414	0.5	0.136364	0.166667
0.25	0.173913	0.444444	0.557377	0.25	0.227273	0.266667	0.866667
0.266667	0.857143	0.428571	0.436364	0.222222	0.3	0.3125	0.173913
0.84	0.885714	0.464286	0.532468	0.259259	0.243243	0.268293	0.76087
0.16	0.866667	0.25	0.609375	0.363636	0.892857	0.225	0.1875
0.16	0.173913	0.285714	0.272727	0.388889	0.25	0.829268	0.235294
0.222222	0.861111	0.285714	0.44186	0.454545	0.25	0.173913	0.736842
0.166667	0.827586	0.3	0.208333	0.5	0.178571	0.215686	0.789474
0.157895	0.178571	0.275862	0.507937	0.307692	0.148148	0.277778	0.789474
0.142857	0.846154	0.181818	0.666667	0.521739	0.173913	0.26087	0.782609
0.444444	0.875	0.46875	0.342857	0.409091	0.21875	0.208333	0.7
0.321429	0.857143	0.153846	0.342857	0.6875	0.322581	0.217391	0.684211
0.153846	0.1875	0.166667	0.706667	0.75	0.3	0.928571	0.533333
0.714286	0.642857	0.222222	0.666667	0.7	0.208333	0.15	0.714286
0.15	0.642857	0.185185	0.328947	0.684211	0.190476	0.24	0.423077
0.233333	0.615385	0.238095	0.755814	0.269231	0.3	0.137931	0.541667
0.222222	0.736842	0.238095	0.740741	0.68	0.294118	0.147059	0.428571
0.777778	0.217391	0.285714	0.439024	0.347826	0.166667	0.189189	0.608696
0.541667	0.782609	0.347826	0.698795	0.909091	0.173913	0.266667	0.764706
0.4	0.73913	0.363636	0.255814	0.809524	0.380952	0.366667	0.714286
0.227273	0.73913	0.296296	0.642857	0.785714	0.421053	0.34375	0.821429
0.782609	0.73913	0.230769	0.189655	0.866667	0.533333	0.25	0.83871
0.138889	0.227273	0.166667	0.52381	0.923077	0.55	0.290323	0.166667
0.232558	0.26087	0.269231	0.541667	0.315789	0.454545	0.323529	0.16
0.232558	0.8	0.148148	0.6	0.205882	0.318182	0.285714	0.304348
0.268293	0.206897	0.16	0.616438	0.178571	0.333333	0.25	0.304348
0.193548	0.823529	0.157895	0.597222	0.28	0.277778	0.117647	0.318182
0.793103	0.833333	0.2	0.695122	0.88	0.176471	0.114286	0.291667
0.2	0.842105	0.16129	0.7125	0.21875	0.176471	0.25	0.818182
0.173913	0.821429	0.190476	0.715909	0.805556	0.26087	0.285714	0.25
0.166667	0.178571	0.352941	0.397727	0.166667	0.307692	0.741935	0.272727
0.210526	0.851852	0.315789	0.758621	0.795455	0.344828	0.193548	0.133333
0.26087	0.142857	0.333333	0.758621	0.813953	0.16	0.30303	0.25
0.133333	0.0952381	0.296296	0.756098	0.363636	0.277778	0.2	0.92
0.133333	0.102564	0.16129	0.367089	0.83871	0.193548	0.176471	0.95
0.862069	0.102564	0.175	0.666667	0.84375	0.2	0.166667	0.928571
0.190476	0.138889	0.121951	0.25	0.147059	0.206897	0.136364	0.142857
0.269231	0.205128	0.121212	0.647059	0.9	0.153846	0.28	0.233333
0.346154	0.228571	0.166667	0.26087	0.742857	0.157895	0.217391	0.692308
0.3	0.272727	0.172414	0.292308	0.709677	0.105263	0.25	0.285714
0.333333	0.789474	0.178571	0.671642	0.233333	0.170732	0.2	0.740741
0.333333	0.190476	0.153846	0.279412	0.25	0.242424	0.24	0.740741
0.3	0.26087	0.363636	0.6875	0.25	0.181818	0.25	0.75
0.290323	0.24	0.407407	0.65625	0.2	0.222222	0.225806	0.285714
0.222222	0.727273	0.382353	0.305556	0.142857	0.190476	0.3	0.75
0.142857	0.68	0.178571	0.60274	0.125	0.166667	0.285714	0.4375
0.625	0.68	0.2	0.240964	0.192308	0.724138	0.315789	0.823529
0.214286	0.344828	0.230769	0.630137	0.217391	0.25	0.3	0.75
0.233333	0.344828	0.222222	0.2125	0.181818	0.125	0.230769	0.533333
0.181818	0.375	0.16	0.215054	0.8	0.384615	0.2	0.333333
0.285714	0.136364	0.307692	0.772727	0.842105	0.40625	0.172414	0.678571
0.285714	0.933333	0.166667	0.322222	0.727273	0.393939	0.148148	0.1
0.3	0.185185	0.263158	0.744186	0.774194	0.363636	0.272727	0.842105
0.3	0.888889	0.148148	0.274725	0.939394	0.4	0.208333	0.227273
0.142857	0.8	0.263158	0.678161	0.172414	0.4	0.217391	0.222222
0.190476	0.304348	0.157895	0.744444	0.15625	0.344828	0.571429	0.172414
0.190476	0.793103	0.269231	0.694118	0.193548	0.894737	0.586207	0.866667
0.2	0.777778	0.125	0.693333	0.2	0.147059	0.333333	0.769231
0.258065	0.296296	0.190476	0.362319	0.178571	0.243243	0.9375	0.26087
0.2	0.791667	0.166667	0.557692	0.205128	0.258065	0.928571	0.72
0.28	0.833333	0.173913	0.54	0.162162	0.4	0.941176	0.173913
0.307692	0.185185	0.2	0.5625	0.785714	0.296296	0.714286	0.428571
0.37037	0.192308	0.277778	0.508475	0.766667	0.2	0.2	0.571429
0.357143	0.115385	0.227273	0.571429	0.181818	0.192308	0.666667	0.733333
0.730769	0.882353	0.222222	0.475	0.333333	0.238095	0.185185	0.827586
0.181818	0.769231	0.285714	0.178571	0.818182	0.217391	0.181818	0.862069
0.166667	0.769231	0.285714	0.733333	0.826087	0.24	0.2	0.12
0.821429	0.769231	0.241379	0.633333	0.173913	0.269231	0.257143	0.157895
0.294118	0.75	0.294118	0.827586	0.944444	0.25	0.290323	0.142857
0.176471	0.769231	0.290323	0.193548	0.842105	0.2	0.322581	0.913043
0.193548	0.4	0.28	0.2	0.15	0.193548	0.344828	0.941176
0.1875	0.4	0.28	0.263158	0.625	0.771429	0.851852	0.684211
0.173913	0.590909	0.25	0.35	0.692308	0.296296	0.142857	0.214286
0.861111	0.538462	0.5	0.285714	0.307692	0.27027	0.147059	0.206897
0.114286	0.576923	0.484848	0.954545	0.944444	0.323529	0.157895	0.212121
0.966667	0.5	0.5	0.888889	0.791667	0.235294	0.157895	0.157895
0.26087	0.290323	0.47619	0.913043	0.807692	0.115385	0.157895	0.857143
0.25	0.163265	0.3125	0.9	0.133333	0.268293	0.16	0.852941
0.230769	0.135593	0.121212	0.892857	0.166667	0.851852	0.185185	0.192308
0.242424	0.25	0.264706	0.866667	0.866667	0.178571	0.2	0.863636
0.814815	0.190476	0.666667	0.9375	0.173913	0.375	0.3125	0.842105
0.294118	0.461538	0.625	0.75	0.181818	0.916667	0.285714	0.2
0.421053	0.733333	0.933333	0.6	0.772727	0.4	0.25641	0.333333
0.470588	0.925926	0.625	0.4	0.24	0.4	0.277778	0.461538
0.470588	0.285714	0.625	0.428571	0.730769	0.238095	0.294118	0.75
0.681818	0.805556	0.571429	0.444444	0.259259	0.709677	0.277778	0.4375
0.703704	0.3125	0.7	0.692308	0.766667	0.923077	0.36	0.375
0.333333	0.304348	0.72	0.75	0.266667	0.923077	0.382353	0.555556
0.452381	0.275862	0.176471	0.818182	0.619048	0.956522	0.351351	0.225
0.190476	0.275862	0.258065	0.846154	0.714286	0.625	0.147059	0.189189
0.408163	0.428571	0.833333	0.210526	0.821429	0.852941	0.146341	0.258065
0.359375	0.4	0.2	0.285714	0.772727	0.857143	0.194444	0.125
0.344828	0.37931	0.235294	0.631579	0.444444	0.272727	0.212121	0.8
0.677419	0.28125	0.766667	0.34375	0.733333	0.290323	0.242424	0.857143
0.278689	0.242424	0.21875	0.333333	0.8	0.217391	0.133333	0.458333
0.28866	0.16129	0.787879	0.866667	0.857143	0.125	0.863636	0.36
0.320988	0.212121	0.222222	0.894737	0.777778	0.818182	0.217391	0.272727
0.142857	0.194444	0.125	0.9	0.866667	0.24	0.217391	0.380952
0.207547	0.189189	0.878788	0.866667	0.962963	0.185185	0.25	0.347826
0.939394	0.16129	0.758621	0.272727	0.948718	0.153846	0.857143	0.217391
0.243902	0.16129	0.694444	0.193548	0.933333	0.823529	0.777778	0.217391
0.25	0.117647	0.789474	0.193548	0.931818	0.8125	0.210526	0.230769
0.263158	0.25	0.75	0.892857	0.930233	0.294118	0.904762	0.236842
0.285714	0.26087	0.363636	0.25	0.153846	0.333333	0.307692	0.111111
0.285714	0.26087	0.333333	0.875	0.851852	0.333333	0.133333	0.75
0.233333	0.259259	0.619048	0.888889	0.8125	0.3125	0.833333	0.809524
0.225806	0.333333	0.619048	0.961538	0.8125	0.428571	0.176471	0.882353
0.257143	0.857143	0.612903	0.966667	0.233333	0.727273	0.714286	0.842105
0.310345	0.625	0.612903	0.851852	0.24	0.807692	0.703704	0.842105
0.230769	0.893617	0.615385	0.851852	0.304348	0.88	0.5	0.85
0.142857	0.571429	0.653846	0.8	0.833333	0.166667	0.777778	0.8125
0.28125	0.454545	0.653846	0.75	0.892857	0.925926	0.571429	0.666667
0.242424	0.631579	0.666667	0.785714	0.151515	0.925926	0.666667	0.666667
0.28125	0.76	0.615385	0.789474	0.375	0.272727	0.666667	0.357143
0.2	0.2	0.655172	0.766667	0.272727	0.24	0.75	0.666667
0.68	0.73913	0.238095	0.296296	0.321429	0.3	0.7	0.588235
0.296296	0.791667	0.269231	0.785714	0.310345	0.454545	0.5	0.625
0.35	0.76	0.740741	0.878788	0.333333	0.538462	0.25	0.576923
0.275862	0.793103	0.787879	0.958333	0.275862	0.909091	0.2	0.47619
0.193548	0.806452	0.827586	0.958333	0.357143	0.772727	0.888889	0.5
0.785714	0.806452	0.866667	0.965517	0.428571	0.266667	0.833333	0.5
0.212121	0.851852	0.84	0.965517	0.448276	0.7	0.833333	0.411765
0.675676	0.866667	0.828571	0.962963	0.73913	0.722222	0.666667	0.538462
0.333333	0.851852	0.828571	0.964286	0.583333	0.285714	0.444444	0.384615
0.333333	0.857143	0.148148	0.964286	0.24	0.277778	0.444444	0.8
0.277778	0.318182	0.884615	0.964286	0.162162	0.257143	0.782609	0.75
0.125	0.2	0.88	0.9375	0.666667	0.257143	0.814815	0.461538
0.125	0.36	0.826087	0.923077	0.214286	0.296296	0.684211	0.833333
0.225806	0.3	0.857143	0.857143	0.461538	0.904762	0.869565	0.444444
0.357143	0.189189	0.193548	0.8	0.775	0.85	0.84	0.444444
0.266667	0.166667	0.233333	0.2	0.2	0.807692	0.775	0.916667
0.705882	0.135135	0.233333	0.269231	0.179487	0.166667	0.787879	0.9
0.76	0.27027	0.32	0.28	0.852941	0.774194	0.814815	0.8
0.235294	0.258065	0.375	0.222222	0.277778	0.724138	0.75	0.75
0.939394	0.178571	0.608696	0.62963	0.236842	0.2	0.68	0.75
0.4	0.241379	0.866667	0.652174	0.172414	0.142857	0.69697	0.538462
0.428571	0.230769	0.428571	0.652174	0.833333	0.826087	0.757576	0.307692
0.428571	0.214286	0.608696	0.36	0.181818	0.166667	0.733333	0.153846
0.413793	0.166667	0.444444	0.615385	0.266667	0.78125	0.774194	0.214286
0.2	0.222222	0.794118	0.636364	0.3125	0.785714	0.862069	0.8
0.227273	0.16	0.181818	0.217391	0.758621	0.791667	0.76	0.666667
0.146341	0.296296	0.805556	0.869565	0.2	0.235294	0.652174	0.5
0.230769	0.1875	0.242424	0.851852	0.176471	0.34375	0.608696	0.285714
0.75	0.225806	0.923077	0.84375	0.235294	0.606061	0.933333	0.285714
0.258065	0.264706	0.916667	0.214286	0.210526	0.333333	0.933333	0.285714
0.2	0.264706	0.840909	0.205882	0.1875	0.333333	0.866667	0.285714
0.647059	0.264706	0.85	0.391304	0.5	0.333333	0.78125	0.791667
0.666667	0.257143	0.85	0.416667	0.232558	0.642857	0.264706	0.217391
0.85	0.809524	0.837838	0.285714	0.242424	0.909091	0.136364	0.75
0.857143	0.851852	0.862069	0.241379	0.269231	0.333333	0.6875	0.2
0.857143	0.166667	0.727273	0.794118	0.25	0.78125	0.272727	0.791667
0.923077	0.16	0.724138	0.771429	0.235294	0.655172	0.88	0.95
0.851852	0.217391	0.384615	0.243243	0.333333	0.666667	0.129032	0.923077
0.821429	0.25	0.384615	0.71875	0.208333	0.16	0.727273	0.807692
0.647059	0.2	0.6	0.9375	0.217391	0.138889	0.758621	0.814815
0.75	0.172414	0.571429	0.181818	0.190476	0.189189	0.866667	0.814815
0.8	0.230769	0.4	0.6	0.2	0.258065	0.806452	0.307692
0.818182	0.285714	0.242424	0.6	0.208333	0.266667	0.807692	0.380952
0.869565	0.15	0.866667	0.8	0.238095	0.375	0.758621	0.3
0.947368	0.148148	0.25	0.818182	0.2	0.92	0.807692	0.6
0.333333	0.227273	0.861111	0.809524	0.26087	0.210526	0.821429	0.6
0.25	0.380952	0.941176	0.84	0.3	0.173913	0.733333	0.947368
0.272727	0.227273	0.928571	0.814815	0.37931	0.173913	0.24	0.9
0.125	0.428571	0.923077	0.857143	0.354839	0.142857	0.346154	0.9375
0.133333	0.310345	0.9	0.896552	0.208333	0.181818	0.933333	0.965517
0.210526	0.782609	0.25	0.789474	0.208333	0.190476	0.25	0.916667
0.25641	0.666667	0.263158	0.810811	0.189189	0.190476	0.173913	0.944444
0.243902	0.666667	0.263158	0.228571	0.170732	0.238095	0.863636	0.925926
0.173913	0.322581	0.384615	0.8	0.179487	0.2	0.125	0.862069
0.26087	0.30303	0.678571	0.71875	0.125	0.233333	0.888889	0.72973
0.2	0.294118	0.789474	0.807692	0.133333	0.233333	0.333333	0.827586
0.2	0.733333	0.5	0.730769	0.148148	0.25	0.333333	0.954545
0.136364	0.4	0.88	0.133333	0.2	0.302326	0.35	0.818182
0.225806	0.655172	0.95	0.833333	0.307692	0.184211	0.272727	0.205882
0.24	0.714286	0.153846	0.2	0.321429	0.193548	0.413793	0.25
0.166667	0.818182	0.928571	0.34375	0.275862	0.333333	0.413793	0.243243
0.225806	0.636364	0.904762	0.619048	0.275862	0.333333	0.323529	0.742857
0.225806	0.608696	0.16	0.6	0.275862	0.242424	0.258065	0.794118
0.333333	0.857143	0.173913	0.588235	0.318182	0.363636	0.352941	0.74359
0.296296	0.928571	0.3	0.361111	0.304348	0.30303	0.315789	0.325581
0.368421	0.666667	0.7	0.333333	0.214286	0.666667	0.315789	0.657895
0.25	0.769231	0.296296	0.615385	0.230769	0.153846	0.272727	0.393939
0.241379	0.947368	0.307692	0.666667	0.1875	0.173913	0.454545	0.566667
0.16	0.833333	0.416667	0.833333	0.238095	0.275862	0.583333	0.12
0.235294	0.793103	0.458333	0.863636	0.1875	0.259259	0.848485	0.777778
0.153846	0.964286	0.56	0.190476	0.1875	0.272727	0.214286	0.181818
0.35	0.789474	0.75	0.304348	0.26087	0.842105	0.222222	0.1875
0.28	0.263158	0.741935	0.954545	0.272727	0.166667	0.230769	0.290323
0.307692	0.809524	0.666667	0.958333	0.210526	0.157895	0.315789	0.322581
0.230769	0.741935	0.275862	0.956522	0.823529	0.173913	0.354839	0.608696
0.173913	0.807692	0.304348	0.958333	0.176471	0.133333	0.214286	0.346154
0.172414	0.769231	0.666667	0.952381	0.181818	0.242424	0.366667	0.619048
0.157895	0.5	0.35	0.833333	0.3	0.205882	0.290323	0.590909
0.173913	0.85	0.684211	0.233333	0.285714	0.25641	0.264706	0.727273
0.166667	0.904762	0.28	0.821429	0.142857	0.682927	0.352941	0.782609
0.178571	0.882353	0.894737	0.74359	0.259259	0.227273	0.214286	0.772727
0.230769	0.9	0.290323	0.227273	0.21875	0.212121	0.222222	0.782609
0.142857	0.92	0.243243	0.883721	0.21875	0.15	0.178571	0.76
0.178571	0.88	0.777778	0.179487	0.193548	0.166667	0.12	0.75
0.166667	0.846154	0.241379	0.137931	0.205882	0.777778	0.181818	0.756757
0.791667	0.833333	0.5	0.791667	0.15	0.24	0.212121	0.228571
0.210526	0.85	0.571429	0.791667	0.166667	0.24	0.233333	0.3
0.208333	0.16	0.428571	0.208333	0.24	0.230769	0.3125	0.689655
0.15625	0.153846	0.428571	0.782609	0.176471	0.24	0.114286	0.205128
0.347826	0.846154	0.428571	0.782609	0.851852	0.318182	0.16129	0.269231
0.578947	0.863636	0.444444	0.466667	0.192308	0.259259	0.208333	0.3125
0.347826	0.208333	0.857143	0.368421	0.125	0.307692	0.208333	0.291667
0.347826	0.136364	0.78125	0.388889	0.178571	0.16	0.136364	0.269231
0.347826	0.869565	0.275862	0.318182	0.904762	0.133333	0.266667	0.32
0.259259	0.863636	0.304348	0.72	0.842105	0.652174	0.272727	0.217391
0.269231	0.85	0.333333	0.24	0.809524	0.32	0.25	0.5625
0.227273	0.909091	0.214286	0.24	0.75	0.310345	0.166667	0.421053
0.227273	0.78125	0.266667	0.24	0.171429	0.344828	0.178571	0.346154
0.238095	0.233333	0.25	0.217391	0.137931	0.272727	0.241379	0.222222
0.272727	0.708333	0.85	0.190476	0.185185	0.277778	0.1875	0.230769
0.291667	0.25	0.28	0.266667	0.24	0.225806	0.263158	0.264706
0.392857	0.217391	0.26087	0.230769	0.227273	0.217391	0.26087	0.264706
0.333333	0.230769	0.285714	0.2	0.137931	0.208333	0.136364	0.333333
0.357143	0.777778	0.153846	0.142857	0.137931	0.2	0.2	0.740741
0.444444	0.8	0.16	0.181818	0.864865	0.137931	0.294118	0.8
0.272727	0.827586	0.666667	0.305556	0.114286	0.294118	0.315789	0.807692
0.222222	0.969697	0.391304	0.323529	0.131579	0.258065	0.176471	0.807692
0.257143	0.956522	0.333333	0.371429	0.344828	0.26	0.190476	0.814815
0.212121	0.764706	0.833333	0.3	0.526316	0.255319	0.297297	0.821429
0.222222	0.823529	0.852941	0.3	0.769231	0.255814	0.166667	0.821429
0.243243	0.842105	0.83871	0.428571	0.2	0.261905	0.277778	0.88
0.236842	0.916667	0.83871	0.166667	0.761905	0.289474	0.30303	0.153846
0.233333	0.782609	0.809524	0.111111	0.25	0.193548	0.363636	0.178571
0.416667	0.136364	0.684211	0.12	0.285714	0.212121	0.15625	0.882353
0.722222	0.809524	0.411765	0.148148	0.285714	0.230769	0.193548	0.233333
0.16129	0.85	0.6	0.148148	0.5	0.173913	0.16129	0.225806
0.176471	0.153846	0.545455	0.12	0.555556	0.153846	0.185185	0.939394
0.875	0.24	0.666667	0.24	0.5	0.193548	0.16	0.851852
0.142857	0.217391	0.454545	0.193548	0.5	0.117647	0.222222	0.769231
0.214286	0.238095	0.5	0.205882	0.454545	0.136364	0.277778	0.76
0.238095	0.25	0.538462	0.2	0.318182	0.347826	0.210526	0.28
0.8	0.307692	0.714286	0.230769	0.142857	0.2	0.130435	0.222222
0.263158	0.346154	0.756757	0.285714	0.136364	0.181818	0.318182	0.8
0.190476	0.212121	0.714286	0.4375	0.944444	0.181818	0.75	0.76
0.384615	0.21875	0.25641	0.392857	0.882353	0.172414	0.214286	0.8125
0.217391	0.21875	0.192308	0.153846	0.875	0.153846	0.193548	0.78125
0.107143	0.233333	0.26087	0.212121	0.823529	0.1875	0.194444	0.724138
0.2	0.192308	0.272727	0.15625	0.681818	0.214286	0.384615	0.73913
0.185185	0.206897	0.285714	0.171429	0.533333	0.172414	0.25	0.896552
0.222222	0.214286	0.285714	0.189189	0.533333	0.222222	0.2	0.870968
0.357143	0.222222	0.230769	0.205882	0.533333	0.2	0.130435	0.69697
0.230769	0.148148	0.76	0.153846	0.52	0.222222	0.857143	0.28125
0.178571	0.827586	0.192308	0.290323	0.565217	0.333333	0.75	0.277778
0.166667	0.230769	0.8	0.321429	0.466667	0.310345	0.296296	0.777778
0.235294	0.741935	0.807692	0.285714	0.466667	0.3	0.321429	0.833333
0.208333	0.785714	0.266667	0.409091	0.416667	0.25	0.136364	0.84375
0.2	0.807692	0.333333	0.347826	0.545455	0.25	0.142857	0.8125
0.205882	0.925926	0.259259	0.217391	0.481481	0.25	0.3	0.375
0.228571	0.875	0.8	0.277778	0.5	0.272727	0.2	0.771429
0.257143	0.166667	0.178571	0.227273	0.538462	0.25641	0.2	0.875
0.84	0.296296	0.272727	0.173913	0.555556	0.297297	0.2	0.7
0.842105	0.321429	0.24	0.272727	0.619048	0.294118	0.310345	0.611111
0.310345	0.344828	0.210526	0.272727	0.782609	0.333333	0.193548	0.533333
0.137931	0.478261	0.647059	0.2	0.666667	0.296296	0.243243	0.4
0.133333	0.4	0.727273	0.105263	0.684211	0.291667	0.257143	0.3
0.142857	0.263158	0.576923	0.136364	0.789474	0.333333	0.233333	0.7
0.142857	0.238095	0.341463	0.16	0.833333	0.235294	0.151515	0.25
0.136364	0.190476	0.705882	0.176471	0.625	0.24	0.172414	0.222222
0.185185	0.2	0.75	0.1875	0.65	0.176471	0.173913	0.387097
0.264706	0.185185	0.235294	0.153846	0.368421	0.142857	0.181818	0.230769
0.875	0.21875	0.166667	0.186047	0.285714	0.37931	0.25	0.241379
0.166667	0.233333	0.153846	0.166667	0.3	0.391304	0.153846	0.304348
0.181818	0.225806	0.15625	0.166667	0.3	0.28125	0.172414	0.233333
0.151515	0.227273	0.133333	0.171429	0.28	0.925926	0.153846	0.481481
0.2	0.217391	0.351351	0.189189	0.423077	0.16	0.153846	0.451613
0.166667	0.222222	0.375	0.184211	0.151515	0.222222	0.148148	0.4
0.210526	0.25	0.285714	0.1875	0.241379	0.285714	0.423077	0.354839
0.193548	0.25	0.233333	0.151515	0.214286	0.65	0.344828	0.3
0.24	0.268293	0.192308	0.151515	0.233333	0.705882	0.357143	0.4
0.24	0.230769	0.2	0.205882	0.861111	0.375	0.363636	0.24
0.266667	0.2	0.178571	0.333333	0.866667	0.25	0.346154	0.230769
0.758621	0.194444	0.285714	0.511111	0.772727	0.25	0.380952	0.321429
0.151515	0.181818	0.269231	0.510638	0.291667	0.210526	0.28	0.296296
0.73913	0.730769	0.25	0.560606	0.238095	0.740741	0.2	0.230769
0.228571	0.883721	0.241379	0.515625	0.238095	0.928571	0.130435	0.296296
0.888889	0.166667	0.192308	0.534483	0.204545	0.137931	0.137931	0.285714
0.222222	0.16	0.147059	0.45	0.272727	0.769231	0.296296	0.266667
0.4375	0.681818	0.138889	0.421053	0.230769	0.769231	0.318182	0.181818
0.264368	0.681818	0.209302	0.354839	0.272727	0.25	0.291667	0.894737
0.382353	0.25	0.186047	0.588235	0.266667	0.740741	0.3	0.809524
0.852941	0.214286	0.24	0.214286	0.266667	0.25	0.3	0.9
0.833333	0.666667	0.210526	0.235294	0.257143	0.75	0.315789	0.916667
0.178571	0.176471	0.181818	0.235294	0.259259	0.75	0.266667	0.863636
0.416667	0.764706	0.333333	0.242424	0.193548	0.75	0.266667	0.36
0.4	0.777778	0.125	0.2	0.166667	0.75	0.210526	0.36
0.416667	0.785714	0.409091	0.172414	0.217391	0.121212	0.333333	0.357143
0.307692	0.21875	0.32	0.166667	0.217391	0.777778	0.35	0.37037
0.285714	0.826087	0.148148	0.172414	0.217391	0.125	0.35	0.346154
0.692308	0.826087	0.153846	0.115385	0.772727	0.862069	0.380952	0.318182
0.384615	0.826087	0.206897	0.277778	0.238095	0.809524	0.333333	0.275862
0.48	0.782609	0.137931	0.344828	0.2	0.793103	0.545455	0.333333
0.576923	0.886364	0.166667	0.26087	0.2	0.766667	0.230769	0.833333
0.448276	0.909091	0.2	0.230769	0.225806	0.8125	0.26087	0.864865
0.233333	0.217391	0.304348	0.16	0.733333	0.7	0.26087	0.179487
0.233333	0.227273	0.136364	0.192308	0.185185	0.636364	0.206897	0.177778
0.133333	0.159091	0.173913	0.275862	0.3	0.636364	0.8125	0.193548
0.16129	0.179487	0.307692	0.285714	0.318182	0.636364	0.8	0.275
0.9	0.1875	0.269231	0.290323	0.333333	0.6875	0.388889	0.342857
0.206897	0.217391	0.24	0.227273	0.25	0.222222	0.363636	0.222222
0.25	0.222222	0.2	0.68	0.25	0.631579	0.363636	0.25641
0.775	0.235294	0.15625	0.185185	0.178571	0.5	0.36	0.25641
0.171429	0.235294	0.171429	0.225806	0.733333	0.586207	0.208333	0.115385
0.190476	0.6	0.222222	0.2	0.758621	0.5	0.315789	0.851852
0.333333	0.208333	0.136364	0.194444	0.8	0.192308	0.333333	0.25
0.2	0.678571	0.125	0.193548	0.846154	0.814815	0.142857	0.272727
0.205128	0.3	0.264706	0.137931	0.333333	0.21875	0.147059	0.805556
0.210526	0.285714	0.264706	0.25	0.375	0.794118	0.16	0.111111
0.210526	0.323529	0.142857	0.257143	0.684211	0.815789	0.2	0.888889
0.209302	0.294118	0.157895	0.228571	0.333333	0.857143	0.259259	0.181818
0.25	0.212121	0.130435	0.121212	0.28	0.806452	0.136364	0.733333
0.645161	0.176471	0.15	0.130435	0.73913	0.178571	0.272727	0.733333
0.185185	0.25	0.157895	0.217391	0.730769	0.833333	0.225	0.777778
0.4	0.2	0.181818	0.277778	0.181818	0.914286	0.205128	0.571429
0.375	0.272727	0.153846	0.272727	0.307692	0.967742	0.210526	0.642857
0.375	0.225806	0.184211	0.171429	0.730769	0.870968	0.206897	0.266667
0.372093	0.318182	0.179487	0.162162	0.333333	0.818182	0.21875	0.611111
0.323529	0.304348	0.2	0.166667	0.307692	0.767442	0.21875	0.652174
0.323529	0.307692	0.21875	0.115385	0.576923	0.777778	0.137931	0.428571
0.314286	0.4	0.814815	0.133333	0.76	0.2	0.157895	0.586207
0.307692	0.347826	0.230769	0.90625	0.814815	0.875	0.157895	0.851852
0.307692	0.333333	0.235294	0.181818	0.681818	0.85	0.2	0.212121
0.230769	0.35	0.322581	0.32	0.722222	0.25	0.178571	0.225806
0.310345	0.68	0.868421	0.32	0.705882	0.217391	0.185185	0.142857
0.258065	0.24	0.171429	0.275862	0.611111	0.238095	0.2	0.848485
0.25	0.333333	0.205128	0.235294	0.793103	0.708333	0.217391	0.147059
0.171429	0.909091	0.25	0.228571	0.216216	0.730769	0.894737	0.827586
0.95	0.866667	0.25	0.228571	0.675	0.821429	0.257143	0.857143
0.958333	0.882353	0.25641	0.228571	0.815789	0.888889	0.297297	0.25
0.354839	0.789474	0.264706	0.222222	0.810811	0.666667	0.333333	0.263158
0.227273	0.73913	0.130435	0.210526	0.833333	0.333333	0.222222	0.210526
0.25	0.73913	0.190476	0.241379	0.8	0.636364	0.16	0.15625
0.304348	0.666667	0.142857	0.230769	0.454545	0.764706	0.115385	0.166667
0.222222	0.652174	0.26087	0.192308	0.681818	0.190476	0.148148	0.157895
0.84375	0.882353	0.782609	0.2	0.681818	0.772727	0.178571	0.1875
0.307692	0.26087	0.166667	0.190476	0.304348	0.227273	0.166667	0.32
0.222222	0.272727	0.222222	0.409091	0.2	0.208333	0.178571	0.205882
0.230769	0.846154	0.2	0.380952	0.181818	0.173913	0.172414	0.205882
0.740741	0.956522	0.315789	0.36	0.194444	0.133333	0.2	0.147059
0.206897	0.857143	0.294118	0.357143	0.363636	0.148148	0.176471	0.333333
0.3	0.818182	0.3125	0.357143	0.285714	0.171429	0.210526	0.342105
0.266667	0.826087	0.333333	0.391304	0.2	0.181818	0.181818	0.264706
0.1875	0.217391	0.3125	0.347826	0.181818	0.580645	0.148148	0.95
0.230769	0.857143	0.192308	0.230769	0.772727	0.617647	0.153846	0.333333
0.333333	0.846154	0.241379	0.192308	0.636364	0.37931	0.148148	0.666667
0.1875	0.846154	0.241379	0.25	0.275	0.6	0.233333	0.772727
0.258065	0.846154	0.269231	0.173913	0.684211	0.705882	0.16	0.761905
0.21875	0.925926	0.275862	0.173913	0.307692	0.285714	0.322581	0.761905
0.241379	0.916667	0.285714	0.294118	0.257143	0.736842	0.285714	0.894737
0.266667	0.869565	0.28	0.285714	0.178571	0.916667	0.2	0.857143
0.210526	0.869565	0.269231	0.257143	0.363636	0.21875	0.193548	0.833333
0.26087	0.125	0.269231	0.277778	0.85	0.241379	0.157895	0.692308
0.285714	0.85	0.189189	0.233333	0.928571	0.214286	0.162162	0.695652
0.243902	0.142857	0.27027	0.464286	0.727273	0.3125	0.153846	0.857143
0.263158	0.157895	0.183673	0.52	0.794118	0.208333	0.176471	0.916667
0.27907	0.869565	0.193548	0.125	0.806452	0.230769	0.151515	0.88
0.333333	0.214286	0.181818	0.85	0.8	0.75	0.137931	0.851852
0.411765	0.8125	0.222222	0.333333	0.809524	0.75	0.137931	0.909091
0.142857	0.810811	0.25	0.142857	0.789474	0.741935	0.193548	0.909091
0.171429	0.9	0.166667	0.189189	0.157895	0.741935	0.192308	0.857143
0.25641	0.190476	0.184211	0.216216	0.375	0.264706	0.275862	0.869565
0.30303	0.222222	0.384615	0.179487	0.28	0.6875	0.259259	0.791667
0.28	0.736842	0.333333	0.176471	0.24	0.705882	0.291667	0.782609
0.375	0.235294	0.684211	0.185185	0.241379	0.896552	0.214286	0.73913
0.32	0.263158	0.166667	0.172414	0.241379	0.892857	0.259259	0.73913
0.73913	0.263158	0.238095	0.185185	0.241379	0.888889	0.3125	0.727273
0.166667	0.263158	0.238095	0.206897	0.178571	0.888889	0.30303	0.772727
0.173913	0.173913	0.238095	0.259259	0.206897	0.833333	0.969697	0.761905
0.333333	0.130435	0.25	0.259259	0.2	0.8	0.30303	0.818182
0.4	0.157895	0.272727	0.125	0.178571	0.837209	0.28125	0.866667
0.75	0.2	0.157895	0.24	0.185185	0.87234	0.208333	0.888889
0.185185	0.230769	0.235294	0.322581	0.222222	0.736842	0.233333	0.857143
0.148148	0.366667	0.181818	0.65625	0.230769	0.935484	0.214286	0.857143
0.36	0.34375	0.190476	0.275862	0.136364	0.742857	0.264706	0.8
0.333333	0.323529	0.190476	0.206897	0.173913	0.75	0.272727	0.714286
0.310345	0.352941	0.181818	0.227273	0.172414	0.75	0.173913	0.382353
0.28125	0.25	0.235294	0.222222	0.16129	0.242424	0.173913	0.842105
0.230769	0.257143	0.291667	0.285714	0.1875	0.740741	0.347826	0.28
0.26087	0.162162	0.192308	0.162162	0.235294	0.272727	0.294118	0.25
0.380952	0.15625	0.125	0.159091	0.294118	0.285714	0.3125	0.263158
0.347826	0.2	0.241379	0.179487	0.21875	0.8	0.2	0.222222
0.25	0.925926	0.111111	0.157895	0.181818	0.222222	0.2	0.277778
0.214286	0.84	0.365854	0.172414	0.151515	0.863636	0.181818	0.264706
0.2	0.846154	0.368421	0.148148	0.178571	0.875	0.230769	0.1875
0.15625	0.157895	0.24	0.16129	0.25	0.882353	0.233333	0.181818
0.171429	0.238095	0.321429	0.863636	0.266667	0.8	0.1875	0.1875
0.171429	0.75	0.307692	0.166667	0.25	0.1875	0.173913	0.30303
0.888889	0.217391	0.28	0.321429	0.263158	0.75	0.241379	0.297297
0.166667	0.818182	0.269231	0.181818	0.136364	0.210526	0.366667	0.142857
0.366667	0.666667	0.259259	0.222222	0.181818	0.210526	0.551724	0.2
0.833333	0.296296	0.24	0.15	0.318182	0.777778	0.354167	0.2
0.2	0.392857	0.25	0.157895	0.344828	0.25	0.245614	0.222222
0.185185	0.171429	0.333333	0.28	0.266667	0.764706	0.222222	0.157895
0.192308	0.193548	0.291667	0.173913	0.285714	0.903226	0.9	0.190476
0.933333	0.142857	0.304348	0.233333	0.241379	0.857143	0.870968	0.166667
0.171429	0.142857	0.318182	0.225806	0.25	0.823529	0.242424	0.125
0.179487	0.296296	0.192308	0.333333	0.148148	0.842105	0.266667	0.214286
0.9	0.321429	0.192308	0.25	0.195122	0.829268	0.333333	0.15625
0.185185	0.333333	0.269231	0.225806	0.195122	0.638889	0.257143	0.222222
0.777778	0.387097	0.28	0.259259	0.195122	0.222222	0.25	0.228571
0.791667	0.232558	0.25	0.285714	0.181818	0.24	0.25	0.272727
0.636364	0.166667	0.291667	0.1875	0.162791	0.703704	0.136364	0.243243
0.137931	0.166667	0.291667	0.25	0.157895	0.703704	0.130435	0.257143
0.368421	0.961538	0.321429	0.904762	0.166667	0.678571	0.346154	0.666667
0.315789	0.961538	0.266667	0.804878	0.137931	0.666667	0.617647	0.148148
0.388889	0.576923	0.266667	0.862069	0.142857	0.666667	0.142857	0.16
0.321429	0.714286	0.266667	0.257143	0.121212	0.692308	0.222222	0.208333
0.241379	0.655172	0.269231	0.222222	0.130435	0.75	0.125	0.166667
0.225806	0.814815	0.227273	0.212766	0.136364	0.733333	0.642857	0.227273
0.108108	0.821429	0.823529	0.8125	0.142857	0.208333	0.333333	0.21875
0.105263	0.222222	0.3	0.151515	0.137931	0.769231	0.242424	0.217391
0.114286	0.181818	0.176471	0.961538	0.212121	0.666667	0.285714	0.333333
0.166667	0.163265	0.216216	0.272727	0.2	0.862069	0.296296	0.466667
0.166667	0.211538	0.277778	0.25641	0.25	0.258065	0.275862	0.30303
0.135135	0.2	0.217391	0.852941	0.173913	0.733333	0.214286	0.111111
0.138889	0.2	0.222222	0.142857	0.208333	0.75	0.193548	0.206897
0.264706	0.25	0.172414	0.4	0.230769	0.75	0.208333	0.194444
0.25641	0.225806	0.206897	0.826087	0.2	0.733333	0.190476	0.258065
0.277778	0.241379	0.26087	0.471698	0.26087	0.35	0.185185	0.2
0.225806	0.233333	0.190476	0.553571	0.25	0.333333	0.147059	0.259259
0.28125	0.368421	0.238095	0.612245	0.214286	0.258065	0.176471	0.131579
0.242424	0.333333	0.210526	0.423529	0.2	0.366667	0.272727	0.263158
0.242424	0.631579	0.192308	0.345238	0.166667	0.304348	0.305556	0.3
0.25	0.294118	0.185185	0.333333	0.15625	0.727273	0.257143	0.3
0.233333	0.3125	0.148148	0.242424	0.588235	0.794872	0.115385	0.176471
0.153846	0.266667	0.259259	0.142857	0.571429	0.793103	0.189189	0.916667
0.2	0.307692	0.333333	0.21875	0.933333	0.793103	0.162162	0.15
0.25	0.357143	0.375	0.875	0.875	0.833333	0.166667	0.222222
0.242424	0.2	0.32	0.192308	0.210526	0.147059	0.1875	0.25
0.322581	0.243243	0.138889	0.970588	0.785714	0.727273	0.241379	0.263158
0.65625	0.125	0.162162	0.8	0.1875	0.769231	0.194444	0.142857
0.16	0.25	0.194444	0.8	0.714286	0.2	0.214286	0.84
0.2	0.24	0.194444	0.8	0.818182	0.785714	0.32	0.8125
0.473684	0.178571	0.291667	0.2	0.722222	0.793103	0.275862	0.857143
0.333333	0.193548	0.318182	0.783784	0.840909	0.75	0.258065	0.857143
0.291667	0.153846	0.315789	0.5	0.86	0.65	0.28125	0.857143
0.26087	0.121212	0.409091	0.285714	0.857143	0.6875	0.214286	0.6875
0.28	0.241379	0.333333	0.296296	0.880952	0.230769	0.192308	0.966667
0.296296	0.133333	0.130435	0.111111	0.878049	0.263158	0.206897	0.925926
0.214286	0.166667	0.923077	0.758621	0.969697	0.944444	0.185185	0.666667
0.25	0.2	0.5	0.333333	0.969697	0.941176	0.827586	0.903226
0.258065	0.222222	0.583333	0.24	0.233333	0.652174	0.15625	0.846154
0.228571	0.777778	0.4375	0.6	0.25	0.958333	0.133333	0.857143
0.243902	0.137931	0.222222	0.367347	0.740741	0.777778	0.137931	0.230769
0.290323	0.26087	0.25	0.395833	0.967742	0.392857	0.148148	0.172414
0.36	0.347826	0.275862	0.365854	0.774194	0.34375	0.344828	0.269231
0.238095	0.5	0.258065	0.954545	0.166667	0.5	0.388889	0.407407
0.194444	0.384615	0.333333	0.613636	0.0714286	0.434783	0.305556	0.193548
0.25	0.583333	0.2	0.363636	0.230769	0.36	0.225	0.15
0.130435	0.241379	0.206897	0.416667	0.25	0.272727	0.153846	0.15
0.8	0.310345	0.181818	0.171429	0.705882	0.26087	0.138889	0.157895
0.157895	0.304348	0.2	0.735294	0.108108	0.916667	0.846154	0.1875
0.214286	0.272727	0.24	0.257143	0.98	0.956522	0.875	0.214286
0.363636	0.791667	0.24	0.88	0.921569	0.583333	0.184211	0.222222
0.416667	0.2	0.157895	0.954545	0.891892	0.388889	0.184211	0.153846
0.25	0.206897	0.133333	0.965517	0.961538	0.5	0.230769	0.153846
0.15625	0.12	0.217391	0.722222	0.958333	0.321429	0.175	0.2
0.875	0.142857	0.227273	0.705882	0.958333	0.714286	0.171429	0.205882
0.15625	0.136364	0.16	0.61	0.181818	0.266667	0.956522	0.304348
0.147059	0.173913	0.148148	0.955556	0.1875	0.866667	0.956522	0.416667
0.222222	0.214286	0.212121	0.790698	0.15	0.875	0.172414	0.214286
0.194444	0.266667	0.342857	0.222222	0.179487	0.833333	0.285714	0.214286
0.24	0.210526	0.30303	0.347826	0.208333	0.212121	0.235294	0.157895
0.135135	0.136364	0.615385	0.257143	0.884615	0.233333	0.2	0.333333
0.275862	0.238095	0.133333	0.307692	0.846154	0.793103	0.178571	0.416667
0.733333	0.263158	0.129032	0.25	0.208333	0.809524	0.142857	0.392857
0.241379	0.115385	0.875	0.710526	0.146341	0.142857	0.136364	0.392857
0.357143	0.869565	0.208333	0.194444	0.195122	0.222222	0.166667	0.456522
0.392857	0.206897	0.321429	0.148148	0.714286	0.777778	0.357143	0.488372
0.193548	0.157895	0.205128	0.833333	0.823529	0.777778	0.333333	0.448276
0.233333	0.16	0.4	0.25	0.179487	0.615385	0.222222	0.5
0.24	0.25	0.409091	0.846154	0.194444	0.5625	0.269231	0.434783
0.285714	0.285714	0.205882	0.8	0.2	0.692308	0.269231	0.333333
0.264706	0.333333	0.181818	0.71875	0.181818	0.818182	0.173913	0.368421
0.740741	0.291667	0.258065	0.222222	0.875	0.909091	0.173913	0.333333
0.772727	0.333333	0.208333	0.733333	0.178571	0.78125	0.941176	0.3
0.789474	0.307692	0.1875	0.333333	0.148148	0.78125	0.851852	0.307692
0.2	0.35	0.172414	0.833333	0.304348	0.766667	0.166667	0.346154
0.179487	0.315789	0.222222	0.885714	0.16	0.714286	0.142857	0.321429
0.756757	0.230769	0.217391	0.8125	0.290323	0.88	0.230769	0.296296
0.756757	0.352941	0.333333	0.764706	0.216216	0.875	0.2	0.333333
0.257143	0.235294	0.238095	0.8	0.189189	0.892857	0.315789	0.318182
0.727273	0.25	0.28	0.142857	0.904762	0.129032	0.268293	0.290323
0.6	0.217391	0.333333	0.880952	0.903226	0.823529	0.268293	0.290323
0.703704	0.15625	0.333333	0.871795	0.846154	0.142857	0.244444	0.310345
0.6875	0.173913	0.236842	0.833333	0.736842	0.827586	0.25	0.3
0.588235	0.173913	0.230769	0.774194	0.722222	0.172414	0.26087	0.285714
0.909091	0.12	0.236842	0.807692	0.272727	0.764706	0.318182	0.225806
0.315789	0.212121	0.275	0.275862	0.363636	0.787879	0.311111	0.241379
0.26087	0.228571	0.27027	0.5	0.363636	0.787879	0.25	0.387097
0.147059	0.195122	0.266667	0.15	0.583333	0.708333	0.194444	0.296296
0.815789	0.15625	0.153846	0.259259	0.615385	0.75	0.2	0.307692
0.275862	0.121212	0.2	0.130435	0.55	0.75	0.193548	0.384615
0.652174	0.790698	0.190476	0.166667	0.611111	0.285714	0.185185	0.238095
0.26087	0.204545	0.157895	0.45283	0.555556	0.318182	0.137931	0.3
0.26087	0.147059	0.210526	0.608696	0.6	0.318182	0.138889	0.25
0.407407	0.172414	0.125	0.580645	0.25	0.1875	0.275862	0.25
0.37931	0.225806	0.24	0.228571	0.25	0.2	0.285714	0.222222
0.586207	0.166667	0.192308	0.769231	0.933333	0.129032	0.275862	0.290323
0.347826	0.206897	0.185185	0.931034	0.933333	0.8125	0.259259	0.75
0.2	0.259259	0.142857	0.333333	0.933333	0.793103	0.25	0.352941
0.242424	0.25	0.15	0.454545	0.933333	0.230769	0.130435	0.23913
0.181818	0.25	0.217391	0.666667	0.428571	0.769231	0.15	0.911765
0.2	0.774194	0.193548	0.375	0.809524	0.823529	0.28	0.791667
0.2	0.1875	0.193548	0.862069	0.875	0.8125	0.128205	0.153846
0.813953	0.171429	0.2	0.258065	0.794118	0.8125	0.848485	0.142857
0.717391	0.171429	0.190476	0.142857	0.852941	0.888889	0.130435	0.178571
0.285714	0.863636	0.310345	0.166667	0.875	0.807692	0.193548	0.2
0.709091	0.233333	0.217391	0.891892	0.833333	0.2	0.2	0.208333
0.695652	0.233333	0.146341	0.766667	0.884615	0.75	0.222222	0.185185
0.666667	0.264706	0.171429	0.75	0.740741	0.1875	0.166667	0.166667
0.761905	0.321429	0.28125	0.222222	0.789474	0.148148	0.216216	0.157895
0.75	0.342105	0.264706	0.703704	0.771429	0.137931	0.194444	0.148148
0.833333	0.351351	0.193548	0.714286	0.771429	0.176471	0.137931	0.142857
0.809524	0.305556	0.238095	0.137931	0.818182	0.181818	0.16	0.148148
0.714286	0.333333	0.285714	0.952381	0.8125	0.25	0.166667	0.148148
0.192308	0.363636	0.333333	0.956522	0.8125	0.172414	0.2	0.269231
0.192308	0.333333	0.375	0.941176	0.195122	0.346154	0.225806	0.24
0.166667	0.310345	0.666667	0.666667	0.214286	0.344828	0.1875	0.304348
0.2	0.294118	0.4	0.894737	0.25	0.32	0.1875	0.25
0.210526	0.25	0.192308	0.864865	0.236842	0.259259	0.193548	0.166667
0.25	0.25	0.222222	0.941176	0.28125	0.25	0.259259	0.16
0.294118	0.2	0.210526	0.83871	0.272727	0.142857	0.241379	0.233333
0.137931	0.2	0.263158	0.961538	0.486486	0.178571	0.333333	0.264706
0.16	0.178571	0.333333	0.5	0.466667	0.291667	0.235294	0.294118
0.153846	0.178571	0.222222	0.321429	0.451613	0.25	0.235294	0.333333
0.4	0.178571	0.2	0.652174	0.192308	0.2	0.166667	0.24
0.16	0.692308	0.24	0.681818	0.16	0.176471	0.190476	0.291667
0.16	0.25	0.263158	0.75	0.192308	0.139535	0.214286	0.318182
0.888889	0.3	0.263158	0.73913	0.882353	0.166667	0.205128	0.291667
0.294118	0.444444	0.290323	0.4	0.238095	0.195122	0.2	0.304348
0.363636	0.357143	0.241379	0.458333	0.272727	0.214286	0.296296	0.304348
0.266667	0.391304	0.26087	0.588235	0.222222	0.36	0.26087	0.277778
0.266667	0.347826	0.272727	0.5	0.2	0.28	0.25	0.137931
0.142857	0.333333	0.2	0.533333	0.228571	0.227273	0.272727	0.458333
0.255319	0.32	0.176471	0.294118	0.391304	0.217391	0.285714	0.434783
0.137931	0.285714	0.2	0.294118	0.428571	0.217391	0.272727	0.176471
0.184211	0.296296	0.210526	0.16129	0.4	0.857143	0.16	0.208333
0.194444	0.307692	0.16	0.166667	0.25	0.214286	0.12	0.72
0.225	0.233333	0.185185	0.142857	0.277778	0.193548	0.153846	0.666667
0.219512	0.176471	0.214286	0.153846	0.173913	0.173913	0.884615	0.75
0.236842	0.333333	0.136364	0.173913	0.25	0.181818	0.2	0.75
0.142857	0.315789	0.375	0.272727	0.25	0.3	0.3	0.714286
0.176471	0.315789	0.6	0.8	0.193548	0.393939	0.3	0.793103
0.1875	0.235294	0.375	0.833333	0.269231	0.184211	0.933333	0.892857
0.225806	0.851852	0.25	0.833333	0.307692	0.15	0.137931	0.857143
0.21875	0.238095	0.25	0.866667	0.322581	0.190476	0.153846	0.870968
0.2	0.16	0.34375	0.888889	0.166667	0.269231	0.16	0.866667
0.225806	0.28	0.333333	0.95	0.166667	0.818182	0.296296	0.137931
0.25	0.740741	0.352941	0.962963	0.217391	0.857143	0.7	0.956522
0.230769	0.205128	0.314286	0.961538	0.24	0.25	0.27027	0.823529
0.24	0.205128	0.266667	0.173913	0.233333	0.264706	0.25	0.818182
0.21875	0.171429	0.285714	0.666667	0.310345	0.842105	0.212121	0.727273
0.942857	0.193548	0.296296	0.892857	0.208333	0.76	0.266667	0.709677
0.909091	0.147059	0.285714	0.178571	0.142857	0.678571	0.269231	0.62963
0.931034	0.888889	0.242424	0.16129	0.259259	0.6875	0.333333	0.69697
0.1875	0.333333	0.227273	0.83871	0.208333	0.736842	0.652174	0.763158
0.2	0.264706	0.25	0.185185	0.119048	0.705882	0.192308	0.756757
0.266667	0.264706	0.232558	0.821429	0.864865	0.733333	0.142857	0.763158
0.851852	0.264706	0.214286	0.147059	0.194444	0.75	0.166667	0.833333
0.125	0.6875	0.142857	0.151515	0.194444	0.909091	0.292683	0.863636
0.142857	0.277778	0.137931	0.142857	0.777778	0.928571	0.3	0.875
0.153846	0.285714	0.148148	0.222222	0.192308	0.928571	0.3	0.904762
0.137931	0.1875	0.242424	0.3	0.307692	0.653846	0.228571	0.64
0.4	0.692308	0.235294	0.32	0.6875	0.703704	0.228571	0.296296
0.344828	0.2	0.235294	0.24	0.27027	0.645161	0.257143	0.714286
0.85	0.2	0.294118	0.272727	0.774194	0.742857	0.205882	0.84375
0.136364	0.205128	0.230769	0.2	0.136364	0.774194	0.142857	0.833333
0.136364	0.157895	0.285714	0.235294	0.40625	0.852941	0.130435	0.166667
0.769231	0.846154	0.315789	0.294118	0.28125	0.83871	0.21875	0.2
0.84	0.7	0.84	0.263158	0.181818	0.157895	0.28125	0.181818
0.222222	0.21875	0.26087	0.210526	0.259259	0.125	0.269231	0.212766
0.178571	0.241379	0.285714	0.2	0.296296	0.62963	0.138889	0.333333
0.8	0.970588	0.346154	0.285714	0.296296	0.289474	0.147059	0.861111
0.75	0.275862	0.818182	0.318182	0.344828	0.222222	0.166667	0.8
0.740741	0.222222	0.208333	0.2	0.30303	0.166667	0.222222	0.27027
0.870968	0.190476	0.208333	0.2	0.294118	0.181818	0.214286	0.263158
0.870968	0.666667	0.827586	0.190476	0.206897	0.846154	0.192308	0.966667
0.911765	0.947368	0.833333	0.185185	0.178571	0.3	0.12	0.194444
0.885714	0.192308	0.714286	0.238095	0.190476	0.533333	0.16	0.8
0.833333	0.807692	0.69697	0.347826	0.16	0.0740741	0.142857	0.378378
0.764706	0.807692	0.608696	0.15625	0.2	0.291667	0.185185	0.368421
0.923077	0.821429	0.681818	0.914286	0.178571	0.2	0.214286	0.358974
0.611111	0.827586	0.722222	0.828571	0.32	0.742857	0.344828	0.3
0.7	0.848485	0.727273	0.837838	0.423077	0.326087	0.3	0.315789
0.142857	0.852941	0.722222	0.162162	0.310345	0.296296	0.266667	0.285714
0.142857	0.870968	0.666667	0.806452	0.333333	0.244898	0.28	0.75
0.142857	0.896552	0.5	0.806452	0.384615	0.24	0.138889	0.785714
0.222222	0.913043	0.428571	0.806452	0.366667	0.128205	0.142857	0.815789
0.473684	0.148148	0.571429	0.321429	0.264706	0.171429	0.307692	0.783784
0.611111	0.258065	0.625	0.24	0.173913	0.125	0.272727	0.257143
0.15625	0.75	0.625	0.24	0.208333	0.193548	0.257143	0.258065
0.777778	0.75	0.625	0.173913	0.206897	0.147059	0.222222	0.285714
0.666667	0.21875	0.333333	0.222222	0.172414	0.258065	0.1875	0.714286
0.692308	0.206897	0.727273	0.25	0.21875	0.266667	0.15625	0.275862
0.8	0.205882	0.266667	0.2	0.233333	0.321429	0.2	0.185185
0.8	0.241379	0.789474	0.125	0.233333	0.586207	0.275862	0.225806
0.814815	0.821429	0.190476	0.185185	0.28	0.382353	0.21875	0.25
0.833333	0.857143	0.190476	0.15625	0.32	0.366667	0.2	0.25
0.821429	0.878788	0.809524	0.264706	0.421053	0.354839	0.806452	0.233333
0.125	0.878788	0.185185	0.195122	0.388889	0.366667	0.214286	0.25
0.210526	0.875	0.136364	0.2	0.212121	0.21875	0.192308	0.290323
0.178571	0.794118	0.142857	0.173913	0.205882	0.193548	0.37037	0.321429
0.96	0.794118	0.16	0.190476	0.225806	0.272727	0.157895	0.333333
0.153846	0.694444	0.153846	0.333333	0.258065	0.206897	0.142857	0.333333
0.153846	0.266667	0.84	0.315789	0.3	0.16129	0.225806	0.384615
0.142857	0.677419	0.807692	0.333333	0.236842	0.242424	0.2	0.4
0.230769	0.65625	0.233333	0.25	0.264706	0.228571	0.25	0.44
0.2	0.2	0.214286	0.212121	0.272727	0.157895	0.275862	0.478261
0.148148	0.793103	0.241379	0.28125	0.28125	0.181818	0.848485	0.461538
0.318182	0.153846	0.347826	0.209302	0.277778	0.304348	0.212121	0.282051
0.318182	0.92	0.230769	0.204545	0.263158	0.4	0.291667	0.21875
0.125	0.9	0.821429	0.15625	0.263158	0.4	0.304348	0.275862
0.222222	0.809524	0.137931	0.322581	0.235294	0.310345	0.230769	0.266667
0.3	0.772727	0.2	0.230769	0.216216	0.344828	0.185185	0.952381
0.826087	0.875	0.264706	0.344828	0.2	0.181818	0.208333	0.821429
0.833333	0.230769	0.391304	0.24	0.147059	0.463415	0.185185	0.206897
0.757576	0.208333	0.851852	0.227273	0.166667	0.487805	0.214286	0.888889
0.290323	0.205128	0.75	0.222222	0.315789	0.189655	0.241379	0.98
0.71875	0.809524	0.75	0.2	0.294118	0.603175	0.178571	0.928571
0.32	0.285714	0.384615	0.173913	0.181818	0.5	0.181818	0.952381
0.37037	0.285714	0.941176	0.136364	0.208333	0.487179	0.205882	0.857143
0.37037	0.25641	0.916667	0.34375	0.294118	0.47541	0.235294	0.857143
0.21875	0.321429	0.9	0.4	0.263158	0.142857	0.189189	0.785714
0.264706	0.384615	0.925	0.357143	0.21875	0.272727	0.142857	0.8125
0.703704	0.37037	0.916667	0.678571	0.21875	0.894737	0.266667	0.95
0.3	0.36	0.133333	0.259259	0.225806	0.205882	0.230769	0.875
0.965517	0.346154	0.866667	0.136364	0.2	0.166667	0.173913	0.153846
0.409091	0.666667	0.866667	0.178571	0.172414	0.189189	0.185185	0.772727
0.470588	0.294118	0.148148	0.25	0.151515	0.205128	0.178571	0.173913
0.5	0.722222	0.827586	0.178571	0.15625	0.2	0.214286	0.26087
0.818182	0.25	0.851852	0.210526	0.147059	0.486486	0.166667	0.16
0.75	0.631579	0.275862	0.210526	0.15	0.181818	0.172414	0.241379
0.764706	0.368421	0.290323	0.222222	0.272727	0.238095	0.142857	0.217391
0.764706	0.631579	0.709677	0.384615	0.272727	0.264706	0.255814	0.24
0.73913	0.35	0.741935	0.323529	0.307692	0.428571	0.322581	0.153846
0.318182	0.764706	0.241379	0.333333	0.297297	0.205128	0.3125	0.333333
0.705882	0.166667	0.241379	0.333333	0.289474	0.219512	0.137931	0.189189
0.705882	0.933333	0.766667	0.305556	0.27027	0.166667	0.3	0.142857
0.705882	0.142857	0.851852	0.3125	0.821429	0.21875	0.394737	0.142857
0.75	0.227273	0.178571	0.269231	0.821429	0.130435	0.171429	0.216216
0.8	0.166667	0.354839	0.277778	0.151515	0.3	0.171429	0.322581
0.75	0.172414	0.227273	0.222222	0.25	0.264706	0.2	0.322581
0.692308	0.83871	0.358974	0.190476	0.25	0.242424	0.157895	0.24
0.692308	0.964286	0.65	0.190476	0.142857	0.258065	0.166667	0.307692
0.6	0.777778	0.78125	0.166667	0.8	0.2	0.25	0.2
0.8	0.76	0.827586	0.166667	0.185185	0.344828	0.157895	0.210526
0.684211	0.259259	0.322581	0.166667	0.333333	0.192308	0.15	0.375
0.75	0.730769	0.2	0.16129	0.470588	0.208333	0.166667	0.181818
0.722222	0.944444	0.151515	0.214286	0.470588	0.24	0.166667	0.368421
0.692308	0.95	0.736842	0.227273	0.294118	0.214286	0.151515	0.346154
0.857143	0.88	0.363636	0.115385	0.888889	0.214286	0.115385	0.24
0.8	0.869565	0.342857	0.2	0.823529	0.878788	0.272727	0.208333
0.785714	0.73913	0.833333	0.217391	0.828571	0.27027	0.829268	0.347826
0.777778	0.36	0.333333	0.315789	0.935484	0.307692	0.193548	0.333333
0.2	0.666667	0.225806	0.173913	0.741935	0.219512	0.137931	0.272727
0.272727	0.208333	0.791667	0.185185	0.956522	0.142857	0.206897	0.45
0.346154	0.263158	0.108108	0.185185	0.967742	0.157895	0.222222	0.448276
0.6875	0.76	0.130435	0.206897	0.964286	0.4	0.233333	0.242424
0.294118	0.826087	0.130435	0.315789	0.964286	0.130435	0.290323	0.235294
0.173913	0.296296	0.130435	0.24	0.964286	0.181818	0.28125	0.12
0.166667	0.275862	0.166667	0.2	0.964286	0.238095	0.290323	0.136364
0.904762	0.352941	0.181818	0.2	0.205882	0.227273	0.266667	0.136364
0.555556	0.291667	0.264706	0.214286	0.222222	0.2	0.310345	0.125
0.181818	0.266667	0.285714	0.25	0.222222	0.227273	0.314286	0.208333
0.78125	0.290323	0.347826	0.217391	0.205882	0.357143	0.34375	0.32
0.222222	0.181818	0.888889	0.851852	0.142857	0.269231	0.243243	0.25
0.8	0.666667	0.107143	0.848485	0.142857	0.238095	0.236842	0.238095
0.814815	0.263158	0.115385	0.827586	0.241379	0.171429	0.236842	0.228571
0.774194	0.171429	0.111111	0.64	0.25	0.225806	0.214286	0.3
0.172414	0.321429	0.238095	0.647059	0.264706	0.291667	0.222222	0.176471
0.769231	0.321429	0.151515	0.684211	0.235294	0.26087	0.153846	0.217391
0.2	0.333333	0.133333	0.642857	0.233333	0.1875	0.259259	0.259259
0.88	0.625	0.133333	0.843137	0.862069	0.222222	0.259259	0.261905
0.875	0.870968	0.193548	0.793103	0.375	0.210526	0.321429	0.175
0.956522	0.24	0.833333	0.806452	0.2	0.25	0.1875	0.157895
0.952381	0.217391	0.217391	0.642857	0.166667	0.166667	0.148148	0.206897
0.958333	0.257143	0.206897	0.5	0.148148	0.192308	0.208333	0.177778
0.769231	0.205128	0.173913	0.458333	0.166667	0.25	0.166667	0.181818
0.8	0.225	0.73913	0.52	0.472222	0.3	0.970588	0.175
0.243902	0.225	0.863636	0.363636	0.142857	0.333333	0.25	0.209302
0.28125	0.212121	0.272727	0.34375	0.142857	0.333333	0.222222	0.190476
0.956522	0.184211	0.192308	0.970588	0.136364	0.434783	0.956522	0.227273
0.952381	0.138889	0.761905	0.722222	0.266667	0.44	0.904762	0.189189
0.137931	0.181818	0.25	0.777778	0.16129	0.44	0.904762	0.236842
0.142857	0.15625	0.2	0.777778	0.166667	0.25	0.25	0.277778
0.148148	0.192308	0.2	0.166667	0.307692	0.166667	0.184211	0.314286
0.142857	0.178571	0.290323	0.297297	0.32	0.222222	0.175	0.777778
0.181818	0.129032	0.257143	0.25	0.2	0.181818	0.189189	0.212121
0.206897	0.129032	0.264706	0.535714	0.147059	0.259259	0.153846	0.28125
0.206897	0.242424	0.228571	0.5	0.259259	0.296296	0.32	0.272727
0.875	0.222222	0.204545	0.625	0.181818	0.192308	0.35	0.25
0.25	0.222222	0.209302	0.5	0.277778	0.178571	0.185185	0.225806
0.733333	0.206897	0.204545	0.236842	0.347826	0.166667	0.206897	0.714286
0.225	0.852941	0.133333	0.674419	0.157895	0.222222	0.166667	0.357143
0.28125	0.166667	0.128205	0.342857	0.235294	0.25	0.147059	0.357143
0.269231	0.227273	0.125	0.291667	0.15	0.241379	0.128205	0.212121
0.291667	0.208333	0.181818	0.296296	0.142857	0.241379	0.125	0.111111
0.333333	0.166667	0.153846	0.642857	0.125	0.193548	0.176471	0.166667
0.344828	0.16	0.75	0.84	0.866667	0.173913	0.176471	0.175
0.769231	0.2	0.333333	0.733333	0.125	0.3	0.2	0.212121
0.8	0.16	0.297297	0.4	0.142857	0.296296	0.206897	0.1875
0.107143	0.26087	0.170732	0.416667	0.190476	0.192308	0.206897	0.1875
0.68	0.16	0.2	0.416667	0.214286	0.217391	0.233333	0.1875
0.333333	0.238095	0.15625	0.4	0.227273	0.225806	0.2	0.192308
[truncated: 117,302 more rows]

## Sheet: Fig 3B
number of centromerics repeats in:
Cr data	Cg data
92269.9	157918
87027.7	165428
113737	130011
101591	172827

## Sheet: Fig 4B-4C
CG methylation on Tes							CHH methylation on Tes							CHG methylation on Tes
	Cr_x_Cr_rep1_CG	Cr_x_Cr_rep2_CG	Cr_x_Cg_rep1_CG	Cr_x_Cg_rep2_CG	Cg_x_Cg_rep1_CG	Cg_x_Cg_rep2_CG		Cr_x_Cr_rep1_CHH	Cr_x_Cr_rep2_CHH	Cr_x_Cg_rep1_CHH	Cr_x_Cg_rep2_CHH	Cg_x_Cg_rep1_CHH	Cg_x_Cg_rep2_CHH		Cr_x_Cr_rep1_CHG	Cr_x_Cr_rep2_CHG	Cr_x_Cg_rep1_CHG	Cr_x_Cg_rep2_CHG	Cg_x_Cg_rep1_CHG	Cg_x_Cg_rep2_CHG
te1	NA	NA	NA	NA	NA	NA	te1	NA	NA	NA	NA	NA	NA	te1	NA	NA	NA	NA	NA	NA
te10	0	0.0556	0.25	0	0.1538	0	te10	0	0.0084	0	0.01429	0	0	te10	NA	NA	NA	NA	NA	NA
te100	0.7875	0.75159	0.72	1	NA	NA	te100	0.12778	0.04736	0	0	NA	NA	te100	0.27998	0.05715	0	0.2	NA	NA
te1000	NA	NA	NA	NA	NA	NA	te1000	NA	NA	NA	NA	NA	NA	te1000	NA	NA	NA	NA	NA	NA
te10000	0.8	NA	0.9091	0.8333	1	1	te10000	0.07013	NA	0.02597	0	0.04801	0.06667	te10000	0.2	NA	0.1818	0.15	0.27775	NA
te100000	NA	NA	NA	NA	NA	NA	te100000	0	0	0	0	0	NA	te100000	0	0	0	0.0833	0	NA
te100001	0.33335	0.1979	0.1405	0.0455	0	0	te100001	NA	NA	NA	NA	NA	NA	te100001	NA	NA	NA	NA	NA	NA
te100002	NA	NA	NA	NA	NA	NA	te100002	0	0	0	0.01853	0	0	te100002	0.0625	0	0	0	0	0
te100003	0	0	0.1667	0	0	0	te100003	0	0	0	0	0	0	te100003	NA	NA	NA	NA	NA	NA
te100004	NA	NA	NA	NA	NA	NA	te100004	NA	NA	NA	NA	NA	NA	te100004	NA	NA	NA	NA	NA	NA
te100005	NA	NA	NA	NA	NA	NA	te100005	0	0	0	0	0	0	te100005	NA	NA	NA	NA	NA	NA
te100006	NA	NA	NA	NA	NA	NA	te100006	NA	NA	NA	NA	NA	NA	te100006	NA	NA	NA	NA	NA	NA
te100007	NA	NA	NA	NA	NA	NA	te100007	NA	NA	NA	NA	NA	NA	te100007	NA	NA	NA	NA	NA	NA
te100008	NA	NA	NA	NA	NA	NA	te100008	0	0	0.10222	0.01334	NA	NA	te100008	NA	NA	NA	NA	NA	NA
te100009	0.375	0.7143	0.5	0.6923	0.5	0.4	te100009	0.0035	0.01212	0.01185	0.01103	0.00433	0.01667	te100009	0	0	NA	0	0.1429	NA
te10001	0.7746	NA	0.7197	0.69443	0.9352	1	te10001	0.06363	NA	0.0303	0	0.075	NA	te10001	0.26667	NA	0.1212	0.13703	0.25183	NA
te100010	NA	NA	NA	NA	NA	NA	te100010	NA	NA	NA	NA	NA	NA	te100010	NA	NA	NA	NA	NA	NA
te100011	NA	NA	NA	NA	NA	NA	te100011	0.01042	0	0	0.00641	0	0	te100011	NA	NA	NA	NA	NA	NA
te100012	0	0	NA	0.2	0	NA	te100012	0	0	0	0	0	0	te100012	NA	NA	NA	NA	NA	NA
te100013	0	0	NA	0	NA	NA	te100013	0.0042	0	NA	0	0	0.2	te100013	0	0	NA	0	NA	NA
te100014	NA	NA	NA	NA	NA	NA	te100014	0	0	0	0	0	0	te100014	NA	NA	NA	NA	NA	NA
te100015	NA	NA	NA	NA	NA	NA	te100015	NA	NA	NA	NA	NA	NA	te100015	NA	NA	NA	NA	NA	NA
te100016	NA	NA	NA	NA	NA	NA	te100016	NA	NA	NA	NA	NA	NA	te100016	NA	NA	NA	NA	NA	NA
te100017	NA	NA	NA	NA	NA	NA	te100017	NA	NA	0	NA	NA	NA	te100017	NA	NA	NA	NA	NA	NA
te100018	0.07145	NA	0.2	0.125	NA	NA	te100018	NA	0	0	0	NA	NA	te100018	NA	NA	NA	NA	NA	NA
te100019	NA	NA	NA	NA	NA	NA	te100019	NA	NA	NA	NA	0	NA	te100019	NA	NA	NA	NA	NA	NA
te10002	0.4257	NA	0.66665	0.6	0.77223	0.6	te10002	0.03665	NA	0.14285	0.01154	0.09086	0.12727	te10002	0.23663	NA	0.28335	0	0.28787	0.26667
te100020	NA	NA	NA	NA	NA	NA	te100020	NA	NA	NA	NA	NA	NA	te100020	NA	NA	NA	NA	NA	NA
te100021	NA	NA	NA	NA	NA	NA	te100021	NA	NA	0	NA	0	0	te100021	NA	NA	NA	NA	NA	NA
te100022	NA	NA	NA	NA	NA	NA	te100022	0	NA	0	NA	0.125	0.0909	te100022	NA	NA	NA	NA	NA	NA
te100023	0.64199	0.67507	0.82896	0.7963	0.77255	NA	te100023	0.09697	0.05729	0.07354	0.03274	0.08552	NA	te100023	0.35254	0.35282	0.31701	0.14619	0.3727	NA
te100024	NA	0.4286	NA	NA	NA	NA	te100024	NA	0.1548	NA	NA	NA	NA	te100024	NA	0	NA	NA	NA	NA
te100025	0.87889	0.7636	0.83322	0.91103	0.6	0.70355	te100025	0.07175	0.10438	0.11978	0.0293	0.03334	0.01751	te100025	0.24992	0.18721	0.38012	0.1648	0.06667	0.17857
te100026	NA	NA	NA	NA	NA	NA	te100026	NA	NA	NA	NA	NA	NA	te100026	NA	NA	NA	NA	NA	NA
te100027	0	0	0	0.1429	0	0.0909	te100027	0.03468	0.11754	0.04402	0.06047	0.09722	0.01868	te100027	0.1353	0.31267	0.22017	0.13413	0.24073	0.1786
te100028	NA	0.7841	0.8	1	NA	NA	te100028	0.05718	0.06483	0.01429	0.01494	0	NA	te100028	0	0.2	0	NA	NA	NA
te100029	NA	NA	NA	NA	NA	NA	te100029	0	0.01282	0.05359	0.03125	0	0	te100029	NA	NA	NA	NA	NA	NA
te10003	NA	NA	NA	NA	NA	NA	te10003	0	NA	0	0.10718	0.04168	0	te10003	NA	NA	NA	NA	NA	NA
te100030	NA	NA	NA	NA	NA	NA	te100030	NA	NA	NA	0	0	0	te100030	NA	NA	NA	0	0	0
te100031	0	0	0.06667	0.15625	0.08788	0.01667	te100031	0	0.01244	0.02222	0	0.0073	0.03	te100031	NA	0	NA	0	0	0
te100032	NA	NA	NA	NA	NA	NA	te100032	NA	NA	NA	NA	NA	NA	te100032	NA	NA	NA	NA	NA	NA
te100033	NA	NA	NA	NA	NA	NA	te100033	NA	NA	NA	NA	NA	NA	te100033	NA	NA	NA	NA	NA	NA
te100034	NA	NA	NA	NA	NA	NA	te100034	NA	NA	NA	NA	NA	NA	te100034	NA	NA	NA	NA	NA	NA
te100035	NA	NA	NA	NA	NA	NA	te100035	0	0	0	0	0	0.08335	te100035	NA	NA	NA	NA	NA	NA
te100036	NA	NA	NA	NA	NA	NA	te100036	NA	NA	NA	NA	NA	NA	te100036	NA	NA	NA	NA	NA	NA
te100037	NA	NA	NA	NA	NA	NA	te100037	0.07027	0	0	0	0	NA	te100037	NA	NA	NA	NA	NA	NA
te100038	NA	NA	NA	NA	NA	NA	te100038	0	0.02275	0	0	0.05	0	te100038	NA	NA	NA	NA	NA	NA
te100039	NA	NA	NA	NA	NA	NA	te100039	NA	NA	NA	NA	NA	NA	te100039	NA	NA	NA	NA	NA	NA
te10004	NA	NA	NA	NA	NA	NA	te10004	NA	NA	NA	NA	0	NA	te10004	NA	NA	NA	NA	NA	NA
te100040	NA	NA	NA	NA	NA	NA	te100040	0.00347	0.00495	0.00362	0.00768	0.02716	0.01268	te100040	NA	NA	NA	NA	NA	NA
te100041	0.6154	0.5	0.3571	0.7647	0.4167	0.3	te100041	0	0.0263	0	0	0	0	te100041	NA	NA	NA	NA	NA	NA
te100042	NA	NA	NA	NA	NA	NA	te100042	0.01062	0.00368	0.00588	0	0.04306	0.06723	te100042	0.0588	0	0	0	0.4545	0.1
te100043	NA	NA	NA	NA	NA	NA	te100043	0.00961	0.00775	0.00625	0.01042	0.00784	0	te100043	NA	NA	NA	NA	NA	NA
te100044	0	0	0	0.0588	0.7143	NA	te100044	0	0.01069	0.0028	0.0108	0.04434	0.08572	te100044	0	0	0	0	0	NA
te100045	0.03845	0.02275	0.1409	0.14855	0.6667	0.7	te100045	0.01227	0.01133	0.03258	0.03647	0.02604	0.03652	te100045	0	0.0455	0	0	0.25	0.1
te100046	0	0	0.202	0.27205	0.61115	0.75	te100046	0.00363	0.00793	0.02199	0.00256	0.0803	0.08238	te100046	0	0	0.1	0	0.25	NA
te100047	NA	NA	NA	NA	NA	NA	te100047	0	0.0247	0	0.02243	0.0755	0.11617	te100047	NA	NA	NA	NA	NA	NA
te100048	0.5	0.62355	0.35715	0.73498	0.7619	0.6	te100048	0.10768	0.07352	0.01922	0.15045	0.08335	NA	te100048	0.19813	0.18013	0.10467	0.26013	0.16665	NA
te100049	0.66895	0.63142	0.51125	0.42252	0.25	0.6	te100049	0.03334	0.05618	0.0125	0	NA	NA	te100049	0.01666	0.04	0.06858	0.025	0.0625	0.1
te10005	NA	NA	NA	NA	NA	NA	te10005	NA	NA	NA	NA	NA	NA	te10005	NA	NA	NA	NA	NA	NA
te100050	NA	NA	NA	NA	NA	NA	te100050	0	0	0	0	0	NA	te100050	NA	NA	NA	NA	NA	NA
te100051	NA	NA	NA	NA	NA	NA	te100051	0.0065	0.0178	0	0.00568	0.05556	0	te100051	0	0	0	0	0	NA
te100052	0.8125	0.718	0.72225	0.56925	0.7273	0.4	te100052	0	0	0	0.01315	0	0.04763	te100052	0	0	0	0.0357	0.0625	0
te100053	NA	NA	NA	NA	NA	NA	te100053	NA	NA	NA	NA	NA	NA	te100053	NA	NA	NA	NA	NA	NA
te100054	NA	NA	NA	NA	NA	NA	te100054	0.01818	0	0	0	NA	NA	te100054	NA	NA	NA	NA	NA	NA
te100055	0.46572	0.48306	0.41665	0.63338	NA	NA	te100055	0	0.01786	0.01968	0.00463	NA	NA	te100055	0.07145	0.2143	0.1429	0.1	NA	NA
te100056	NA	NA	NA	NA	NA	NA	te100056	NA	NA	NA	NA	NA	NA	te100056	NA	NA	NA	NA	NA	NA
te100057	NA	NA	NA	NA	NA	NA	te100057	NA	NA	NA	NA	NA	NA	te100057	NA	NA	NA	NA	NA	NA
te100058	NA	NA	NA	NA	NA	NA	te100058	NA	NA	NA	NA	NA	NA	te100058	NA	NA	NA	NA	NA	NA
te100059	NA	0	0	0	NA	NA	te100059	NA	0.00529	0.03878	0	NA	NA	te100059	NA	0	0	0.08335	NA	NA
te10006	NA	NA	NA	NA	NA	NA	te10006	NA	NA	NA	NA	NA	NA	te10006	NA	NA	NA	NA	NA	NA
te100060	NA	NA	NA	NA	NA	NA	te100060	NA	NA	NA	NA	NA	NA	te100060	NA	NA	NA	NA	NA	NA
te100061	NA	NA	NA	NA	NA	NA	te100061	0	0	0	0	0.0238	0	te100061	NA	NA	NA	NA	NA	NA
te100062	NA	NA	NA	NA	NA	NA	te100062	NA	NA	NA	0	0	0	te100062	NA	NA	NA	NA	NA	NA
te100063	NA	NA	NA	NA	NA	NA	te100063	NA	NA	NA	NA	NA	NA	te100063	NA	NA	NA	NA	NA	NA
te100064	0.77218	0.72023	0.94443	0.77409	0.74063	0.78258	te100064	0.12509	0.07142	0	0.03285	0.0264	0.05382	te100064	0.14285	0.05555	0	0.05	0.081	0.1
te100065	NA	NA	NA	NA	NA	NA	te100065	NA	NA	NA	NA	NA	NA	te100065	NA	NA	NA	NA	NA	NA
te100066	NA	NA	NA	0.75238	NA	0.575	te100066	NA	NA	NA	0.02381	0.05	0.0641	te100066	NA	NA	NA	0.1429	NA	0.36665
te100067	NA	NA	NA	NA	NA	NA	te100067	0	0	0	0	0	0	te100067	NA	NA	NA	NA	NA	NA
te100068	NA	NA	NA	NA	NA	NA	te100068	0.01785	0	0.025	0	NA	0	te100068	NA	NA	NA	NA	NA	NA
te100069	NA	NA	NA	NA	NA	NA	te100069	0	0	0	0	NA	0	te100069	NA	NA	NA	NA	NA	NA
te10007	NA	NA	NA	NA	NA	NA	te10007	NA	NA	NA	NA	NA	NA	te10007	NA	NA	NA	NA	NA	NA
te100070	NA	NA	NA	NA	NA	NA	te100070	0	0	0	0	NA	NA	te100070	NA	NA	NA	NA	NA	NA
te100071	NA	NA	NA	NA	NA	NA	te100071	0	0	0	0.03335	0	0	te100071	NA	NA	NA	NA	NA	NA
te100072	NA	NA	NA	NA	NA	NA	te100072	NA	NA	NA	NA	NA	NA	te100072	NA	NA	NA	NA	NA	NA
te100073	NA	NA	NA	NA	NA	NA	te100073	NA	NA	NA	NA	NA	NA	te100073	NA	NA	NA	NA	NA	NA
te100074	NA	NA	NA	NA	NA	NA	te100074	0	0	0	0	0.08495	0	te100074	NA	NA	NA	NA	NA	NA
te100075	NA	NA	NA	NA	NA	NA	te100075	NA	NA	NA	NA	NA	NA	te100075	NA	NA	NA	NA	NA	NA
te100076	NA	NA	NA	NA	NA	NA	te100076	0	0	0	0	0.03125	0	te100076	NA	NA	NA	NA	NA	NA
te100077	NA	NA	NA	NA	NA	NA	te100077	0	0	0	0	0	NA	te100077	NA	NA	NA	NA	NA	NA
te100078	NA	NA	NA	NA	NA	NA	te100078	NA	NA	NA	NA	NA	NA	te100078	NA	NA	NA	NA	NA	NA
te100079	NA	NA	NA	NA	NA	NA	te100079	0.05555	0.07155	0	0	0	0	te100079	NA	NA	NA	NA	NA	NA
te10008	NA	NA	NA	NA	NA	NA	te10008	NA	NA	NA	NA	NA	NA	te10008	NA	NA	NA	NA	NA	NA
te100080	NA	NA	NA	NA	NA	NA	te100080	NA	NA	NA	NA	NA	NA	te100080	NA	NA	NA	NA	NA	NA
te100081	NA	NA	NA	NA	NA	NA	te100081	0.03333	0.0352	0	0	0.0238	0	te100081	NA	NA	NA	NA	NA	NA
te100082	NA	NA	NA	NA	NA	NA	te100082	NA	NA	NA	NA	NA	NA	te100082	NA	NA	NA	NA	NA	NA
te100083	NA	NA	NA	NA	NA	NA	te100083	NA	NA	NA	NA	NA	NA	te100083	NA	NA	NA	NA	NA	NA
te100084	NA	NA	NA	NA	NA	NA	te100084	0	0	0	0	0	0	te100084	NA	NA	NA	NA	NA	NA
te100085	NA	NA	NA	NA	NA	NA	te100085	0	0	0	0	0	0	te100085	NA	NA	NA	NA	NA	NA
te100086	NA	NA	NA	NA	NA	NA	te100086	NA	NA	NA	NA	NA	NA	te100086	NA	NA	NA	NA	NA	NA
te100087	NA	NA	NA	NA	NA	NA	te100087	NA	NA	NA	NA	NA	NA	te100087	NA	NA	NA	NA	NA	NA
te100088	0	0	0	0	0	NA	te100088	NA	NA	NA	NA	NA	NA	te100088	NA	NA	NA	NA	NA	NA
te100089	NA	NA	NA	NA	NA	NA	te100089	0.0625	0	0	0.0667	0	0	te100089	NA	NA	NA	NA	NA	NA
te10009	NA	NA	NA	NA	NA	NA	te10009	NA	NA	NA	NA	NA	NA	te10009	NA	NA	NA	NA	NA	NA
te100090	NA	NA	NA	NA	NA	NA	te100090	NA	NA	NA	NA	NA	NA	te100090	0	0	0	0	0	0
te100091	NA	NA	NA	NA	NA	NA	te100091	NA	NA	NA	NA	NA	NA	te100091	NA	NA	NA	NA	NA	NA
te100092	NA	NA	NA	NA	NA	NA	te100092	NA	NA	NA	NA	NA	NA	te100092	NA	NA	NA	NA	NA	NA
te100093	NA	NA	NA	NA	NA	NA	te100093	NA	NA	NA	NA	NA	NA	te100093	NA	NA	NA	NA	NA	NA
te100094	NA	NA	NA	NA	NA	NA	te100094	0	0	0	0	0	NA	te100094	NA	NA	NA	NA	NA	NA
te100095	NA	NA	NA	NA	NA	NA	te100095	NA	NA	NA	NA	NA	NA	te100095	NA	NA	NA	NA	NA	NA
te100096	0.73864	0.64623	0.50793	0.28484	NA	NA	te100096	0.13079	0.10149	0.08686	0.06813	NA	NA	te100096	0.2625	0.17922	0.13032	0.07192	NA	NA
te100097	0	0	0.04899	0.2	NA	0.08	te100097	0	0	0	0.0625	0	0	te100097	0	0	0	0	0	0
te100098	NA	NA	NA	NA	NA	NA	te100098	NA	NA	NA	NA	NA	NA	te100098	NA	NA	NA	NA	NA	NA
te100099	0	0	0.01562	0	0	0.08335	te100099	0.00357	0.00682	0	0.00446	0.00595	0.00714	te100099	0	0	0	0	0	0
te1001	0	0	0.0588	0.2353	0.4667	0.5	te1001	0	0	0.00384	0.01667	0.00294	0.01	te1001	NA	NA	NA	NA	NA	NA
te10010	NA	NA	NA	NA	0.88094	NA	te10010	NA	NA	NA	NA	0.09809	NA	te10010	NA	NA	NA	NA	0.58495	NA
te100100	NA	NA	NA	NA	NA	NA	te100100	NA	NA	NA	NA	NA	NA	te100100	NA	NA	NA	NA	NA	NA
te100101	NA	NA	NA	NA	NA	NA	te100101	0	0	0	0	0	NA	te100101	NA	NA	NA	NA	NA	NA
te100102	NA	NA	NA	NA	NA	NA	te100102	NA	NA	NA	NA	NA	NA	te100102	NA	NA	NA	NA	NA	NA
te100103	NA	NA	1	NA	0.58126	0.373	te100103	NA	NA	0	NA	0.03867	0.02957	te100103	NA	NA	0	NA	0.13573	0.05
te100104	NA	NA	NA	NA	NA	NA	te100104	0	0	0	0	0	NA	te100104	NA	NA	NA	NA	NA	NA
te100105	NA	NA	NA	NA	NA	NA	te100105	NA	NA	NA	NA	NA	NA	te100105	NA	NA	NA	NA	NA	NA
te100106	NA	NA	NA	NA	NA	NA	te100106	NA	NA	NA	NA	NA	NA	te100106	NA	NA	NA	NA	NA	NA
te100107	NA	NA	NA	NA	NA	NA	te100107	0	0.02678	0.02	0	0	NA	te100107	NA	NA	NA	NA	NA	NA
te100108	NA	0	NA	0	NA	0	te100108	NA	0	NA	0.00741	0	0	te100108	NA	NA	NA	NA	NA	NA
te100109	NA	NA	NA	NA	NA	NA	te100109	NA	NA	NA	NA	NA	NA	te100109	NA	NA	NA	NA	NA	NA
te10011	0.55557	NA	0.6619	0.9	0.74331	0.76785	te10011	0.04	NA	0.08889	0.04444	0.10161	0.07283	te10011	0.6	NA	0.32	0.2	0.44208	0.34375
te10012	NA	NA	NA	NA	NA	NA	te10012	NA	NA	NA	NA	NA	NA	te10012	NA	NA	NA	NA	NA	NA
te10013	NA	NA	NA	NA	NA	NA	te10013	0	NA	0	0	0	NA	te10013	NA	NA	NA	NA	NA	NA
te10014	0.01922	NA	0.10238	0.10212	0.2007	0.175	te10014	0.01922	NA	0.01785	0	0.00781	0	te10014	NA	NA	NA	NA	NA	NA
te10015	0.4263	NA	0.29165	0.46025	0.67462	NA	te10015	0	NA	0.0181	0.00837	0.04528	0.025	te10015	0	NA	0	0	0.07145	NA
te10016	0.3889	NA	0.60715	0.475	0.81195	0.68572	te10016	0	NA	0	0.02124	0.0049	0.01912	te10016	NA	NA	NA	NA	NA	NA
te10017	NA	NA	NA	NA	NA	NA	te10017	0	NA	NA	NA	0	NA	te10017	NA	NA	NA	NA	NA	NA
te10018	NA	NA	NA	NA	NA	NA	te10018	NA	NA	NA	NA	NA	NA	te10018	NA	NA	NA	NA	NA	NA
te10019	NA	NA	NA	NA	NA	NA	te10019	NA	NA	NA	NA	NA	NA	te10019	NA	NA	NA	NA	NA	NA
te1002	NA	NA	NA	NA	NA	NA	te1002	0	NA	NA	0	0.1	NA	te1002	NA	NA	NA	NA	NA	NA
te10020	NA	NA	NA	NA	0.8333	NA	te10020	NA	NA	NA	0	0.02857	0	te10020	NA	NA	NA	NA	NA	NA
te10021	NA	NA	NA	0.6667	0.6574	0.58797	te10021	0	NA	0	0.05746	0.07292	0.04379	te10021	NA	NA	NA	0	0	0
te10022	0.45856	NA	0.36153	0.42381	0.46698	0.70633	te10022	0.02447	NA	0.03575	0.02849	0.06167	0.06469	te10022	0.20982	NA	0.27777	0.22185	0.26042	0.2143
te10023	NA	NA	NA	NA	NA	NA	te10023	NA	NA	NA	NA	NA	NA	te10023	NA	NA	NA	NA	NA	NA
te10024	0.5207	NA	0.37037	0.41762	0.46668	0.1667	te10024	0.05552	NA	0.02394	0.03102	0.16805	0.04763	te10024	0.04706	NA	0	0.07742	0.3333	NA
te10025	NA	NA	NA	NA	NA	NA	te10025	0	NA	0.05	0	NA	0	te10025	NA	NA	NA	NA	NA	NA
te10026	NA	NA	NA	NA	NA	NA	te10026	NA	NA	0	0	NA	NA	te10026	NA	NA	NA	NA	NA	NA
te10027	NA	NA	NA	NA	NA	NA	te10027	0	NA	0	0	0	NA	te10027	NA	NA	NA	NA	NA	NA
te10028	0.6233	NA	0.49473	0.35332	0.71113	0.7147	te10028	0.0586	NA	0.00942	0.02284	0.05239	0.01538	te10028	0.03845	NA	0	0.02275	0.1667	0
te10029	NA	NA	NA	NA	NA	NA	te10029	0	NA	0	0	0	0	te10029	NA	NA	NA	NA	NA	NA
te1003	NA	NA	NA	NA	NA	NA	te1003	NA	NA	NA	NA	0	NA	te1003	NA	NA	NA	NA	NA	NA
te10030	NA	NA	NA	NA	NA	NA	te10030	NA	NA	NA	NA	NA	NA	te10030	NA	NA	NA	NA	NA	NA
te10031	0.25	NA	NA	0.5	0.27313	0.4963	te10031	0	NA	NA	0.04762	0.08632	0.06112	te10031	NA	NA	NA	NA	NA	NA
te10032	0	NA	NA	0.1667	0.25	0.1667	te10032	0.02597	NA	0.05	0.06763	0.04167	0.06666	te10032	NA	NA	NA	NA	NA	NA
te10033	NA	NA	NA	NA	NA	NA	te10033	0	NA	0	0	0	0	te10033	NA	NA	NA	NA	NA	NA
te10034	NA	NA	NA	NA	0.53333	0.5	te10034	NA	NA	NA	NA	0.12	0	te10034	NA	NA	NA	NA	0.8	0
te10035	NA	NA	NA	NA	NA	NA	te10035	NA	NA	NA	NA	NA	NA	te10035	NA	NA	NA	NA	NA	NA
te10036	NA	NA	NA	NA	NA	NA	te10036	NA	NA	NA	NA	0.2	NA	te10036	NA	NA	NA	NA	0	NA
te10037	NA	NA	NA	NA	NA	NA	te10037	NA	NA	NA	NA	NA	NA	te10037	NA	NA	NA	NA	NA	NA
te10038	NA	NA	NA	NA	NA	NA	te10038	NA	NA	NA	NA	NA	NA	te10038	NA	NA	NA	NA	NA	NA
te10039	NA	NA	NA	NA	NA	NA	te10039	NA	NA	NA	NA	NA	NA	te10039	NA	NA	NA	NA	NA	NA
te1004	NA	NA	NA	NA	NA	NA	te1004	NA	NA	NA	NA	NA	NA	te1004	NA	NA	NA	NA	NA	NA
te10040	0.81945	NA	NA	0.8	NA	NA	te10040	0.09805	NA	NA	0	0	0	te10040	0.2222	NA	NA	0	NA	NA
te10041	NA	NA	0.2	0.8333	0	NA	te10041	0	NA	0.06667	0.1619	0.01	0	te10041	NA	NA	NA	NA	NA	NA
te10042	NA	NA	NA	NA	NA	NA	te10042	NA	NA	NA	NA	NA	NA	te10042	NA	NA	NA	NA	NA	NA
te10043	NA	NA	NA	NA	0.6	NA	te10043	NA	NA	NA	NA	0.04899	0	te10043	NA	NA	NA	NA	0.4621	0.6
te10044	NA	NA	NA	1	0.5143	NA	te10044	0	NA	NA	0	0	NA	te10044	0	NA	NA	0	0	NA
te10045	NA	NA	NA	NA	NA	NA	te10045	NA	NA	NA	NA	NA	NA	te10045	NA	NA	NA	NA	NA	NA
te10046	NA	NA	NA	NA	NA	NA	te10046	NA	NA	NA	NA	NA	NA	te10046	NA	NA	NA	NA	NA	NA
te10047	NA	NA	NA	0.4	0.38672	NA	te10047	NA	NA	NA	0	0.01389	NA	te10047	NA	NA	NA	0	0.10192	NA
te10048	NA	NA	NA	NA	NA	NA	te10048	NA	NA	NA	NA	NA	NA	te10048	NA	NA	NA	NA	NA	NA
te10049	NA	NA	NA	NA	NA	NA	te10049	NA	NA	NA	NA	NA	NA	te10049	NA	NA	NA	NA	NA	NA
te1005	NA	0.2	NA	0.1	NA	NA	te1005	NA	0	NA	0	NA	NA	te1005	NA	NA	NA	0	NA	NA
te10050	NA	NA	NA	NA	NA	NA	te10050	0	NA	0	0	0.04763	0	te10050	NA	NA	NA	NA	NA	NA
te10051	NA	NA	NA	NA	NA	NA	te10051	0.0125	NA	0	0	0.01136	0.00834	te10051	0.09545	NA	0.05555	0	0.13635	0.1
te10052	0.4925	NA	0.46091	0.43392	0.56072	0.7	te10052	0.00859	NA	0.01023	0.01346	0.01124	0.06303	te10052	0	NA	0.06974	0.04028	0.24723	0.1
te10053	0.49047	NA	0.43292	0.37086	0.54465	0.6	te10053	0.00597	NA	0.00972	0.0154	0.00506	0.06798	te10053	0	NA	0.07921	0.05179	0.25	0.1
te10054	NA	NA	NA	NA	NA	NA	te10054	0	NA	0	0	0	0	te10054	NA	NA	NA	NA	NA	NA
te10055	NA	NA	NA	NA	NA	NA	te10055	NA	NA	NA	NA	NA	NA	te10055	NA	NA	NA	NA	NA	NA
te10056	NA	NA	NA	NA	NA	NA	te10056	0.02565	NA	0	0	NA	NA	te10056	NA	NA	NA	NA	NA	NA
te10057	0.54733	NA	0.55918	0.62477	0.6508	0.44287	te10057	0.02718	NA	0.00952	0.01429	0.03472	0.02237	te10057	0.06944	NA	0.02858	0.12858	0.06444	0.04763
te10058	NA	NA	NA	NA	NA	0.55953	te10058	NA	NA	NA	NA	NA	0.17789	te10058	NA	NA	NA	NA	NA	0.29645
te10059	0.75	NA	0.66203	0.49593	0.5111	NA	te10059	0.14287	NA	0.01476	0.06906	0.0434	NA	te10059	0.2381	NA	0.11805	0.11922	0.1502	NA
te1006	NA	NA	NA	NA	NA	NA	te1006	NA	NA	NA	NA	NA	NA	te1006	NA	NA	NA	NA	NA	NA
te10060	NA	NA	NA	NA	NA	NA	te10060	NA	NA	NA	NA	NA	NA	te10060	NA	NA	NA	NA	NA	NA
te10061	NA	NA	NA	NA	NA	NA	te10061	0	NA	0	0	0.025	0.00649	te10061	0	NA	0.04545	0	0.0625	0
te10062	0	NA	0	0	0	NA	te10062	0.01389	NA	0	0	0	0	te10062	0.0909	NA	0	0	0.1111	NA
te10063	0.52956	NA	0.52941	0.60059	NA	NA	te10063	0.04167	NA	0	0	NA	NA	te10063	0	NA	0	0.1111	NA	NA
te10064	NA	NA	NA	NA	NA	NA	te10064	0	NA	0	0	NA	NA	te10064	NA	NA	NA	NA	NA	NA
te10065	0.03125	NA	0	0	NA	NA	te10065	0.05771	NA	0.01709	0.00649	NA	NA	te10065	0.03335	NA	0	0	NA	NA
te10066	0.6667	NA	0.8182	0.6471	0.3158	0.5	te10066	0.00794	NA	0	0.01957	0.00822	0	te10066	0	NA	0.0909	0	0.1	NA
te10067	0.78355	NA	0.87011	0.80671	0.78772	0.7506	te10067	0.02006	NA	0.04989	0.02122	0.01859	0.01629	te10067	0.06152	NA	0.26566	0.185	0.24208	0.14285
te10068	NA	NA	NA	NA	NA	NA	te10068	0.01515	NA	0	0	0	0.01667	te10068	NA	NA	NA	NA	NA	NA
te10069	NA	NA	NA	NA	NA	NA	te10069	NA	NA	NA	NA	NA	NA	te10069	NA	NA	NA	NA	NA	NA
te1007	NA	NA	NA	NA	NA	NA	te1007	NA	NA	NA	NA	NA	NA	te1007	NA	NA	NA	NA	NA	NA
te10070	0.5098	NA	0.41665	0.5887	0.7	0.6627	te10070	0.0167	NA	0	0	0.10097	0	te10070	NA	NA	NA	NA	NA	NA
te10071	NA	NA	NA	NA	NA	NA	te10071	0.03076	NA	0	0.03888	0.02272	NA	te10071	0	NA	0	0	NA	NA
te10072	0.72	NA	NA	NA	NA	NA	te10072	0.02434	NA	0.03152	0.02505	0.01277	0.03229	te10072	0.08409	NA	0.25	0.22223	NA	0.4111
te10073	NA	NA	NA	NA	NA	NA	te10073	NA	NA	NA	NA	NA	NA	te10073	NA	NA	NA	NA	NA	NA
te10074	NA	NA	NA	NA	NA	NA	te10074	NA	NA	NA	NA	NA	NA	te10074	NA	NA	NA	NA	NA	NA
te10075	NA	NA	NA	NA	NA	NA	te10075	0	NA	0.0714	0	0	NA	te10075	NA	NA	NA	NA	NA	NA
te10076	0.37145	NA	0.55455	0.3846	0.6667	NA	te10076	0	NA	0	0	0	NA	te10076	NA	NA	NA	NA	NA	NA
te10077	0.91875	NA	0.6844	0.8523	0.63335	0.6875	te10077	0.03756	NA	0.027	0.00298	0.01448	0.02797	te10077	0	NA	0.2222	0.1429	0	NA
te10078	0.8571	NA	0.8333	0.7647	0.8667	0.5833	te10078	0.04466	NA	0.01099	0.02464	0.0517	0.06485	te10078	0	NA	0	0.0741	0.1429	0.1538
te10079	0.7389	NA	0.7747	0.80555	0.58335	0.6439	te10079	0.03063	NA	0	0.00556	0.02557	0.02762	te10079	0.15	NA	0	0.125	0.1288	0.33335
te1008	NA	NA	NA	NA	NA	NA	te1008	0	0	0	0.0714	0	0	te1008	NA	NA	NA	NA	NA	NA
te10080	0.79388	NA	0.81158	0.74412	0.7391	0.6092	te10080	0.07859	NA	0.03511	0.02744	0.03983	0.02517	te10080	0.1489	NA	0.2	0.10715	0.18055	0.08335
te10081	1	NA	0.875	0.87685	0.78695	0.596	te10081	0.04611	NA	0.03709	0.00506	0.07598	0.04821	te10081	0.1667	NA	0.3333	0.1579	0.2222	0.1364
te10082	0.60295	NA	0.7	0.7569	0.56295	0.5714	te10082	0.08314	NA	0.03638	0.02726	0.08241	0.02705	te10082	0.0833	NA	0.0667	0.0769	0.1667	0
te10083	0.7111	NA	0.6762	0.6414	0.5	0	te10083	0.10627	NA	0.00933	0.01929	0.03026	0.02714	te10083	NA	NA	NA	NA	NA	NA
te10084	0.92452	NA	0.69821	0.69885	0.65828	0.6	te10084	0.04737	NA	0.00906	0.01586	0.08059	0	te10084	0.25572	NA	0.0853	0.13826	0.25	NA
te10085	NA	NA	NA	NA	NA	NA	te10085	NA	NA	NA	NA	NA	NA	te10085	NA	NA	NA	NA	NA	NA
te10086	1	NA	1	0.8	0.1667	NA	te10086	0.01852	NA	0	0.02623	0	0	te10086	0.1154	NA	0.125	0.0625	NA	0.08335
te10087	0.79766	NA	0.86242	0.84169	0.78702	0.67822	te10087	0.06898	NA	0.06449	0.04931	0.06599	0.03565	te10087	0.35157	NA	0.29768	0.22245	0.24542	0.20937
te10088	0.78335	NA	0.9375	0.8333	1	1	te10088	0.0555	NA	0.01176	0.03194	0.0375	0.04	te10088	0.12037	NA	0.1534	0.25	0.08335	0.18335
te10089	0.61047	NA	0.55597	0.56033	0.67777	0.62637	te10089	0.06906	NA	0.04806	0.01345	0.00893	0.12455	te10089	0.21313	NA	0.14585	0.02563	0.02083	0.09443
te1009	NA	NA	NA	NA	NA	NA	te1009	0	0	NA	0	NA	0	te1009	NA	NA	NA	NA	NA	NA
te10090	NA	NA	NA	0.875	NA	NA	te10090	0	NA	0	0	0	NA	te10090	NA	NA	NA	0	NA	NA
te10091	0.84127	NA	0.97437	0.87547	0.85237	0.8631	te10091	0.03513	NA	0.01335	0.01834	0.14511	0.03429	te10091	NA	NA	NA	NA	NA	NA
te10092	0.6667	NA	1	0.9375	1	1	te10092	0.0648	NA	0.00699	0.03578	0.16191	0.03429	te10092	NA	NA	NA	NA	NA	NA
te10093	0.73335	NA	0.73138	0.74064	0.72159	0.73283	te10093	0.09298	NA	0.01363	0.03173	0.07979	0.04596	te10093	0.2532	NA	0.14064	0.14398	0.40121	0.17812
te10094	NA	NA	NA	NA	NA	NA	te10094	0	NA	0	0	0	NA	te10094	NA	NA	NA	NA	NA	NA
te10095	0.5389	NA	0.4722	0.25	0.4097	NA	te10095	0.00855	NA	0.02676	0	0.00617	0.02435	te10095	0	NA	0.14285	0.0769	0.1548	0.125
te10096	0.4809	NA	0.46697	0.48047	0.59047	0.5102	te10096	0.07346	NA	0.01488	0.00653	0.03969	0.01728	te10096	0.13334	NA	0.19222	0.11846	0.20586	0.30474
te10097	0.62745	NA	0.48542	0.6055	0.77905	0.40308	te10097	0.02286	NA	0.03511	0.01178	0.04876	0.02988	te10097	0.20832	NA	0.12292	0.20595	0.3589	0.3
te10098	0.87604	NA	0.89561	0.87682	0.83163	0.76667	te10098	0.0745	NA	0.03381	0.03026	0.0726	0.04211	te10098	0.37065	NA	0.23118	0.21767	0.35441	0.18367
te10099	0.83166	NA	0.82054	0.62179	0.47714	0.56667	te10099	0.03898	NA	0.06883	0.0278	0.06698	0.08889	te10099	0.16834	NA	0.25397	0.27272	0.13395	0.25
te101	NA	NA	NA	NA	NA	NA	te101	NA	NA	NA	NA	NA	NA	te101	NA	NA	NA	NA	NA	NA
te1010	NA	NA	NA	NA	NA	NA	te1010	NA	NA	NA	NA	NA	NA	te1010	NA	NA	NA	NA	NA	NA
te10100	NA	NA	NA	NA	NA	NA	te10100	0	NA	0	0	NA	0	te10100	NA	NA	NA	NA	NA	NA
te10101	NA	NA	NA	NA	NA	NA	te10101	NA	NA	NA	NA	NA	NA	te10101	NA	NA	NA	NA	NA	NA
te10102	NA	NA	NA	NA	NA	NA	te10102	NA	NA	NA	NA	NA	NA	te10102	NA	NA	NA	NA	NA	NA
te10103	NA	NA	NA	NA	NA	NA	te10103	NA	NA	NA	NA	NA	NA	te10103	NA	NA	NA	NA	NA	NA
te10104	NA	NA	NA	NA	NA	NA	te10104	0.0119	NA	0	0	NA	NA	te10104	0	NA	0	NA	NA	NA
te10105	NA	NA	NA	NA	NA	NA	te10105	0	NA	NA	0	0	NA	te10105	NA	NA	NA	NA	NA	NA
te10106	0.6026	NA	0.4722	0.4271	0.46665	NA	te10106	0.0299	NA	0	0	0	NA	te10106	0.15542	NA	0.1894	0.08684	0.11666	NA
te10107	NA	NA	NA	NA	NA	NA	te10107	0	NA	0	0	0.01853	0	te10107	NA	NA	NA	NA	NA	NA
te10108	NA	NA	NA	NA	NA	NA	te10108	0	NA	0.0625	0	0	0	te10108	NA	NA	NA	NA	NA	NA
te10109	NA	NA	NA	NA	NA	NA	te10109	0	NA	0	0	0	0	te10109	NA	NA	NA	NA	NA	NA
te1011	NA	NA	NA	NA	NA	NA	te1011	0	0	0	0	0	0	te1011	NA	NA	NA	NA	NA	NA
te10110	NA	NA	NA	NA	NA	NA	te10110	NA	NA	NA	NA	NA	NA	te10110	NA	NA	NA	NA	NA	NA
te10111	NA	NA	NA	NA	NA	NA	te10111	NA	NA	NA	NA	NA	NA	te10111	NA	NA	NA	NA	NA	NA
te10112	0.6	NA	1	0.8	1	1	te10112	0.04349	NA	0.0049	0.01088	0.03643	0.07334	te10112	0.05555	NA	0	0.0839	0.27775	0.41665
te10113	NA	NA	NA	NA	NA	NA	te10113	0.025	NA	0	0.04168	NA	NA	te10113	NA	NA	NA	NA	NA	NA
te10114	0.4667	NA	0.3333	0.6429	0.6667	NA	te10114	0.02118	NA	0	0.01141	0.01042	0.2	te10114	0.1381	NA	0	0.0769	0.4722	0.6
te10115	NA	NA	NA	NA	NA	NA	te10115	NA	NA	NA	NA	NA	NA	te10115	NA	NA	NA	NA	NA	NA
te10116	0.7262	NA	0.90277	0.75927	0.88987	0.8091	te10116	0.11167	NA	0.01143	0.0444	0.07523	0.08188	te10116	0.42387	NA	0.16667	0.23733	0.17963	0.13147
te10117	0	NA	0.125	0.2143	0.4444	0.5556	te10117	0	NA	0	0	0	0	te10117	0	NA	0	0	0	0
te10118	NA	NA	NA	NA	NA	NA	te10118	0	NA	0	0	0	0.05	te10118	NA	NA	NA	NA	NA	NA
te10119	NA	NA	NA	NA	NA	NA	te10119	0	NA	0	0	0	0	te10119	NA	NA	NA	NA	NA	NA
te1012	NA	NA	NA	NA	NA	NA	te1012	NA	NA	NA	NA	NA	NA	te1012	NA	NA	NA	NA	NA	NA
te10120	NA	NA	NA	NA	NA	NA	te10120	NA	NA	NA	NA	NA	NA	te10120	NA	NA	NA	NA	NA	NA
te10121	0.6774	NA	0.64307	0.45239	0.6	0.74443	te10121	0.0358	NA	0.01361	0.04774	0	0.02807	te10121	0.09327	NA	0.06852	0.01786	0	0.13333
te10122	NA	NA	NA	NA	NA	NA	te10122	0.02393	NA	0.02222	0.0119	0	0	te10122	NA	NA	NA	NA	NA	NA
te10123	NA	NA	NA	NA	0.91276	0.86062	te10123	NA	NA	NA	NA	0.02778	0.10908	te10123	NA	NA	NA	NA	0.07292	0.14393
te10124	NA	NA	NA	NA	NA	NA	te10124	NA	NA	NA	NA	0	0.0588	te10124	NA	NA	NA	NA	NA	NA
te10125	NA	NA	0.5	0.83749	0.68636	0.66963	te10125	NA	NA	0.4	0.11515	0.08909	0.11168	te10125	NA	NA	0.3	0	0.16145	0.2909
te10126	NA	NA	NA	NA	NA	NA	te10126	NA	NA	NA	NA	NA	NA	te10126	NA	NA	NA	NA	NA	NA
te10127	NA	NA	NA	NA	NA	0.2	te10127	NA	NA	NA	NA	NA	0.2	te10127	NA	NA	NA	NA	NA	NA
te10128	NA	NA	NA	NA	NA	NA	te10128	NA	NA	NA	NA	NA	NA	te10128	NA	NA	NA	NA	NA	NA
te10129	NA	NA	NA	NA	NA	NA	te10129	NA	NA	NA	NA	NA	NA	te10129	NA	NA	NA	NA	NA	NA
te1013	NA	NA	NA	NA	NA	NA	te1013	NA	NA	NA	NA	NA	NA	te1013	NA	NA	NA	NA	NA	NA
te10130	NA	NA	NA	NA	NA	NA	te10130	NA	NA	NA	NA	NA	NA	te10130	NA	NA	NA	NA	NA	NA
te10131	NA	NA	NA	NA	NA	NA	te10131	0.04165	NA	0	0	0	0	te10131	NA	NA	NA	NA	NA	NA
te10132	NA	NA	NA	NA	NA	NA	te10132	0.0231	NA	0.01041	0.0147	0	0	te10132	0.2632	NA	0.1818	0.0556	0.3	0
te10133	0.55648	NA	0.60735	0.63021	0.75447	0.71591	te10133	0.09261	NA	0.03376	0.02227	0.10396	0.05406	te10133	0.23875	NA	0.22887	0.20504	0.45876	0.17264
te10134	0.36153	NA	0.0957	0.41583	0.44285	NA	te10134	0.01667	NA	0	0.01785	NA	0.06667	te10134	0.0526	NA	0.0714	0.25	0.4	NA
te10135	NA	NA	NA	NA	NA	NA	te10135	0.01429	NA	0.06257	0	0.1667	0.05	te10135	NA	NA	NA	NA	NA	NA
te10136	NA	NA	NA	NA	NA	NA	te10136	0	NA	0.01852	0.02083	0.02778	0	te10136	NA	NA	NA	NA	NA	NA
te10137	NA	NA	NA	NA	NA	NA	te10137	0	NA	0	0	0	0	te10137	NA	NA	NA	NA	NA	NA
te10138	0.65348	NA	0.59295	0.51608	0.65563	0.76572	te10138	0.16871	NA	0.08193	0.04029	0.05275	0.06376	te10138	0.26713	NA	0.25185	0.14621	0.27758	0.40833
te10139	NA	NA	NA	NA	NA	NA	te10139	NA	NA	NA	NA	NA	NA	te10139	NA	NA	NA	NA	NA	NA
te1014	NA	NA	NA	NA	NA	NA	te1014	NA	NA	NA	NA	NA	NA	te1014	NA	NA	NA	NA	NA	NA
te10140	NA	NA	NA	NA	NA	NA	te10140	NA	NA	0	0	0	0.05557	te10140	NA	NA	NA	NA	NA	NA
te10141	NA	NA	NA	NA	NA	NA	te10141	0	NA	0.02381	0	0.01042	0	te10141	NA	NA	0.1	NA	0.07145	0
te10142	NA	NA	NA	NA	NA	NA	te10142	0	NA	0	0	0.2308	NA	te10142	NA	NA	NA	NA	NA	NA
te10143	0.56555	NA	0.75834	0.50846	0.71378	0.52	te10143	0.15371	NA	0.09291	0.03794	0.0828	0.05	te10143	0.38252	NA	0.38215	0.25938	0.47952	0.23333
te10144	NA	NA	NA	NA	NA	NA	te10144	0.06618	NA	0.03102	0.03555	0.03765	0.06159	te10144	0	NA	0	0.2222	0.2143	0.5833
te10145	0.67011	NA	0.45257	0.65177	0.6033	0.61714	te10145	0.20063	NA	0.01498	0.07708	0.06717	0.03638	te10145	0.3922	NA	0.10322	0.13686	0.29557	0.4009
te10146	NA	NA	NA	NA	NA	NA	te10146	0.1111	NA	0.05	0.0357	0	0	te10146	NA	NA	NA	NA	NA	NA
te10147	0.0556	NA	0.125	0.3889	0.4444	0.4167	te10147	0.00714	NA	0.00982	0.01774	0.00873	0.02344	te10147	0	NA	0	0	0	0
te10148	NA	NA	NA	NA	NA	NA	te10148	NA	NA	NA	NA	NA	NA	te10148	0	NA	0	0	0	0.0667
te10149	NA	NA	NA	NA	NA	NA	te10149	NA	NA	NA	NA	NA	NA	te10149	NA	NA	NA	NA	NA	NA
te1015	NA	NA	NA	NA	NA	NA	te1015	NA	NA	NA	NA	NA	NA	te1015	NA	NA	NA	NA	NA	NA
te10150	0.62489	NA	0.63806	0.75976	0.76295	0.71491	te10150	0.03988	NA	0.01168	0.02199	0.02554	0.01347	te10150	0.26814	NA	0.18382	0.13484	0.20176	0.21868
te10151	NA	NA	NA	NA	NA	NA	te10151	NA	NA	NA	NA	NA	NA	te10151	NA	NA	NA	NA	NA	NA
te10152	NA	NA	NA	NA	NA	NA	te10152	0.04545	NA	0	0	0	0	te10152	0	NA	0	0	0.0556	0
te10153	0.0833	NA	0	0	0	0	te10153	0	NA	0.03333	0.01753	0	0	te10153	NA	NA	NA	NA	NA	NA
te10154	NA	NA	0	0.1429	NA	0.2222	te10154	0.005	NA	0.03618	0	0	0.00312	te10154	0	NA	0	0	0	0
te10155	NA	NA	NA	NA	NA	NA	te10155	0	NA	0	0	NA	NA	te10155	NA	NA	NA	NA	NA	NA
te10156	0.7738	NA	0.8074	0.6768	0.67777	NA	te10156	0.03441	NA	0.07016	0.01337	0.03572	NA	te10156	0.1429	NA	0.0857	0.05555	0	NA
te10157	NA	NA	NA	NA	NA	NA	te10157	0	NA	0	0	0.01852	0	te10157	0	NA	0	0	0.0833	0
te10158	NA	NA	NA	NA	NA	NA	te10158	0	NA	0	0.01587	NA	NA	te10158	NA	NA	NA	NA	NA	NA
te10159	0.66668	NA	0.59746	0.52134	0.55696	0.39047	te10159	0.0388	NA	0.06606	0.01292	0.0865	0.01765	te10159	0.22115	NA	0.12142	0.10445	0.24482	0.1212
te1016	NA	NA	NA	NA	NA	NA	te1016	NA	NA	NA	NA	NA	NA	te1016	NA	NA	NA	NA	NA	NA
te10160	0.5588	NA	0.57548	0.26865	0.57825	0.56993	te10160	0.02661	NA	0.00893	0	0.03466	0.0258	te10160	0.22113	NA	0.15742	0.21983	0.29108	0.34705
te10161	0.69885	NA	0.70725	0.69048	0	0.38542	te10161	0.12557	NA	0.11049	0.05889	0.02381	0.01767	te10161	0.30835	NA	0.36815	0.2154	0.08335	0.125
te10162	NA	NA	NA	NA	NA	NA	te10162	0	NA	0.04183	0	0	0.24443	te10162	NA	NA	NA	NA	NA	NA
te10163	0.69049	NA	0.78458	0.79119	0.76665	NA	te10163	0.04056	NA	0.03537	0.05871	0.02084	NA	te10163	0.14944	NA	0.20691	0.25667	0.17334	NA
te10164	NA	NA	NA	NA	NA	NA	te10164	0.02778	NA	0	0	NA	NA	te10164	NA	NA	NA	NA	NA	NA
te10165	0.83773	NA	0.82044	0.772	NA	NA	te10165	0.09265	NA	0.14205	0.0585	NA	NA	te10165	0.4505	NA	0.60754	0.38094	NA	NA
te10166	0.77536	NA	0.84572	0.77696	0.65226	0.6996	te10166	0.04365	NA	0.00945	0.00782	0.03348	0.05089	te10166	0.06532	NA	0.04952	0.08238	0.12551	0.10465
te10167	0.62309	NA	0.5671	0.51021	0.4813	0.50595	te10167	0.01758	NA	0.01454	0.01641	0.04789	0.06006	te10167	0.06084	NA	0.08257	0.07809	0.1012	0.10573
te10168	0	NA	0.10555	0.1649	0.42075	0.28525	te10168	0	NA	0	0.00346	0	0.01008	te10168	0	NA	0	0	0	0
te10169	NA	NA	NA	NA	NA	NA	te10169	NA	NA	NA	NA	NA	NA	te10169	NA	NA	NA	NA	NA	NA
te1017	NA	NA	NA	NA	NA	NA	te1017	NA	NA	NA	NA	0.4444	0.03845	te1017	NA	NA	NA	NA	NA	NA
te10170	NA	NA	NA	NA	NA	NA	te10170	0	NA	0.0833	0	0	0	te10170	NA	NA	NA	NA	NA	NA
te10171	NA	NA	NA	NA	NA	NA	te10171	0.01389	NA	0.01041	0	0	NA	te10171	NA	NA	NA	NA	NA	NA
te10172	NA	NA	NA	NA	NA	NA	te10172	NA	NA	NA	NA	NA	NA	te10172	NA	NA	NA	NA	NA	NA
te10173	0.13057	NA	0.13333	0.44443	NA	NA	te10173	0	NA	0	0	NA	NA	te10173	NA	NA	NA	NA	NA	NA
te10174	NA	NA	NA	NA	NA	NA	te10174	NA	NA	NA	NA	NA	NA	te10174	NA	NA	NA	NA	NA	NA
te10175	NA	NA	NA	NA	NA	NA	te10175	NA	NA	NA	NA	NA	NA	te10175	NA	NA	NA	NA	NA	NA
te10176	0.8	NA	0.82085	0.97222	0.90358	0.71668	te10176	0	NA	0.03099	0.00909	0.00826	0.01299	te10176	0.06667	NA	0.03334	0.04222	0.04722	0.07302
te10177	0.8694	NA	0.9192	0.8788	0.825	0.89582	te10177	0	NA	0.01666	0	0.16667	0.5	te10177	0.03084	NA	0.07251	0.07777	0.24305	0.35
te10178	NA	NA	NA	NA	NA	NA	te10178	0	NA	0	0.00216	0.00667	0.00397	te10178	NA	NA	NA	NA	NA	NA
te10179	NA	NA	NA	NA	NA	NA	te10179	0	NA	NA	0.00538	NA	0	te10179	NA	NA	NA	NA	NA	NA
te1018	NA	NA	NA	NA	NA	NA	te1018	NA	NA	NA	NA	NA	NA	te1018	NA	NA	NA	NA	NA	NA
te10180	0.73746	NA	0.73309	0.73972	0.6712	0.69608	te10180	0.08189	NA	0.05216	0.04421	0.06375	0.06012	te10180	0.34099	NA	0.24546	0.21903	0.36005	0.32917
te10181	NA	NA	NA	NA	NA	NA	te10181	0	NA	0	0	0	NA	te10181	NA	NA	NA	NA	NA	NA
te10182	0.8333	NA	0.8462	0.7857	NA	NA	te10182	0.07272	NA	0.03829	0.03021	NA	NA	te10182	0.34133	NA	0.2191	0.29303	NA	NA
te10183	0.75	NA	NA	NA	NA	NA	te10183	0.2	NA	NA	NA	NA	NA	te10183	NA	NA	NA	NA	NA	NA
te10184	NA	NA	NA	NA	NA	NA	te10184	0.07231	NA	NA	0.05813	NA	NA	te10184	NA	NA	NA	NA	NA	NA
te10185	NA	NA	NA	NA	NA	NA	te10185	0.03418	NA	0.00641	0.00549	0.01682	0	te10185	0.1875	NA	0	0.125	0.1	NA
te10186	NA	NA	NA	NA	NA	NA	te10186	0.0303	NA	0.00694	0.01428	0.00699	0	te10186	0.0625	NA	0.03845	0.29165	0.04165	NA
te10187	0.51562	NA	0.37776	0.17666	NA	NA	te10187	0.01021	NA	0.02084	0	NA	NA	te10187	0	NA	0.05902	0	NA	NA
te10188	0.85876	NA	0.83397	0.80101	0.80125	0.76672	te10188	0.14004	NA	0.03889	0.02812	0.07418	0.09865	te10188	0.42942	NA	0.27064	0.21823	0.38604	0.32465
te10189	0.60855	NA	0.40105	0.42735	0.5326	0.52125	te10189	0.12955	NA	0.04627	0.03914	0.11018	0.08315	te10189	0.34223	NA	0.14067	0.14247	0.2867	0.2116
te1019	0.4	0.7143	NA	NA	0.3846	0.25	te1019	NA	NA	NA	NA	NA	NA	te1019	NA	NA	NA	NA	0	0
te10190	NA	NA	NA	NA	NA	NA	te10190	NA	NA	NA	NA	NA	NA	te10190	NA	NA	NA	NA	NA	NA
te10191	0.7857	NA	0.6667	0.55	0.6316	0.7778	te10191	0.06547	NA	0.03707	0.01667	0.10037	0.04167	te10191	NA	NA	NA	NA	NA	NA
te10192	NA	NA	NA	NA	NA	NA	te10192	0.04057	NA	0.04783	0.0426	0.13447	0.04293	te10192	0.4907	NA	0.23683	0.18653	0.3443	0.41487
te10193	0.4857	NA	0.3171	0.4524	0.6429	0.6538	te10193	0.04123	NA	0.05677	0.0412	0.09444	0.09053	te10193	0.29557	NA	0.25219	0.1625	0.36513	0.38756
te10194	NA	NA	NA	NA	NA	NA	te10194	0.04782	NA	0.03697	0.01717	0.09844	0.09939	te10194	0.23033	NA	0.17466	0.10234	0.34931	0.39716
te10195	NA	NA	NA	NA	NA	NA	te10195	NA	NA	NA	NA	NA	NA	te10195	NA	NA	NA	NA	NA	NA
te10196	NA	NA	NA	NA	NA	NA	te10196	NA	NA	NA	NA	NA	NA	te10196	NA	NA	NA	NA	NA	NA
te10197	NA	NA	NA	NA	NA	NA	te10197	NA	NA	NA	NA	NA	NA	te10197	NA	NA	NA	NA	NA	NA
te10198	NA	NA	NA	NA	NA	NA	te10198	NA	NA	NA	NA	NA	NA	te10198	NA	NA	NA	NA	NA	NA
te10199	NA	NA	NA	NA	NA	NA	te10199	0	NA	0	0	0.2857	0	te10199	NA	NA	NA	NA	NA	NA
te102	NA	0.79224	0.57856	0.82717	0.43333	NA	te102	NA	0.11978	0.05098	0.02485	0.06112	NA	te102	NA	0.38389	0	0.10884	0.06667	NA
te1020	NA	NA	NA	NA	NA	NA	te1020	NA	NA	0	NA	0	NA	te1020	NA	NA	NA	NA	NA	NA
te10200	NA	NA	NA	NA	NA	NA	te10200	0.21692	NA	0.12119	0.12334	NA	NA	te10200	NA	NA	NA	NA	NA	NA
te10201	NA	NA	NA	NA	NA	NA	te10201	0	NA	0	0	NA	0	te10201	NA	NA	NA	NA	NA	NA
te10202	NA	NA	NA	NA	NA	NA	te10202	0	NA	0	0	NA	NA	te10202	NA	NA	NA	NA	NA	NA
te10203	NA	NA	NA	NA	NA	NA	te10203	0	NA	0	0	0	NA	te10203	NA	NA	NA	NA	NA	NA
te10204	0.71865	NA	0.64842	0.72231	NA	NA	te10204	0.05751	NA	0.07074	0.03933	0	NA	te10204	0.20238	NA	0.19941	0.14506	NA	NA
te10205	0.8447	NA	0.81183	0.7357	NA	NA	te10205	0.05186	NA	0.01389	0.0384	NA	NA	te10205	0.30781	NA	0.10091	0.23563	NA	NA
te10206	0.84409	NA	0.77778	0.77861	0.47917	0.4889	te10206	0.04352	NA	0.01577	0.03072	0.04084	0.02632	te10206	0.44933	NA	0.39717	0.41982	0.32918	0.04763
te10207	NA	NA	NA	NA	NA	NA	te10207	NA	NA	NA	NA	NA	NA	te10207	NA	NA	NA	NA	NA	NA
te10208	NA	NA	NA	NA	NA	NA	te10208	0	NA	0.01587	0	0	0	te10208	0	NA	0	0	0	0
te10209	NA	NA	NA	NA	NA	NA	te10209	0	NA	0.0909	0	0	NA	te10209	NA	NA	NA	NA	NA	NA
te1021	NA	NA	NA	NA	NA	NA	te1021	NA	NA	NA	NA	NA	NA	te1021	NA	NA	NA	NA	NA	NA
te10210	NA	NA	NA	NA	NA	NA	te10210	NA	NA	0	0	0	0	te10210	NA	NA	NA	NA	NA	NA
te10211	NA	NA	NA	NA	NA	NA	te10211	NA	NA	NA	NA	NA	NA	te10211	NA	NA	NA	NA	NA	NA
te10212	NA	NA	NA	NA	NA	NA	te10212	NA	NA	NA	NA	NA	NA	te10212	NA	NA	NA	NA	NA	NA
te10213	NA	NA	NA	NA	NA	NA	te10213	0.06405	NA	0.12642	0.01976	NA	NA	te10213	NA	NA	NA	NA	NA	NA
te10214	0.5503	NA	0.87143	0.5884	NA	NA	te10214	0.09261	NA	0.06406	0.03892	0.2	0	te10214	NA	NA	NA	NA	NA	NA
te10215	NA	NA	NA	NA	NA	NA	te10215	NA	NA	NA	NA	NA	NA	te10215	NA	NA	NA	NA	NA	NA
te10216	NA	NA	NA	NA	NA	NA	te10216	NA	NA	NA	NA	NA	NA	te10216	NA	NA	NA	NA	NA	NA
te10217	NA	NA	NA	NA	NA	NA	te10217	0.2727	NA	0	0.2	NA	NA	te10217	NA	NA	NA	NA	NA	NA
te10218	0.67914	NA	0.67763	0.35994	0.8	0.6	te10218	0.11561	NA	0.03792	0.03125	0.2	0	te10218	0.23417	NA	0.20627	0.11931	NA	0.4
te10219	0.55348	NA	0.51843	0.3716	0.4	0.23605	te10219	0.04805	NA	0.02939	0.02595	0.01053	0.05563	te10219	0.17586	NA	0.11035	0.11673	0.6	0.27
te1022	NA	NA	NA	NA	NA	NA	te1022	0.00391	0.01858	0.03349	0	0.01797	0.00738	te1022	NA	NA	NA	NA	NA	NA
te10220	0.46168	NA	0.53089	0.2693	NA	0.5476	te10220	0.0539	NA	0.04078	0.0212	NA	0	te10220	0.22298	NA	0.10618	0.16573	NA	0
te10221	NA	NA	NA	NA	NA	NA	te10221	0	NA	0	0	NA	NA	te10221	NA	NA	NA	NA	NA	NA
te10222	0.57959	NA	0.53293	0.40421	0.5551	0.50666	te10222	0.05825	NA	0.01424	0.01844	0.04	0	te10222	0.26638	NA	0.21206	0.20613	0.12	0.28335
te10223	0.49966	NA	0.4897	0.30572	NA	NA	te10223	0.15413	NA	0.07116	0.05953	0.03333	NA	te10223	0.36482	NA	0.14791	0.1625	NA	NA
te10224	NA	NA	NA	NA	NA	NA	te10224	0	NA	0	0.03333	NA	NA	te10224	NA	NA	NA	NA	NA	NA
te10225	NA	NA	NA	NA	NA	NA	te10225	NA	NA	NA	NA	NA	NA	te10225	NA	NA	NA	NA	NA	NA
te10226	NA	NA	NA	NA	NA	NA	te10226	0	NA	0	0	0	0	te10226	NA	NA	NA	NA	NA	NA
te10227	NA	NA	NA	NA	NA	NA	te10227	NA	NA	NA	NA	NA	NA	te10227	NA	NA	NA	NA	NA	NA
te10228	NA	NA	NA	NA	NA	NA	te10228	0.0606	NA	0	0	0	0.02778	te10228	NA	NA	NA	NA	NA	NA
te10229	0.76247	NA	0.81429	0.82425	0.76249	0.68403	te10229	0.01314	NA	0.01952	0.02064	0.02782	0.04902	te10229	0.14187	NA	0.1838	0.15354	0.26106	0.23899
te1023	NA	NA	NA	NA	NA	NA	te1023	NA	NA	NA	NA	NA	NA	te1023	NA	NA	NA	NA	NA	NA
te10230	0.5633	NA	0.70834	0.62682	0.22223	0.58871	te10230	0	NA	0.00855	0.01624	0.02222	0	te10230	0.01299	NA	0.07619	0.08264	0.02778	0.15715
te10231	0.08486	NA	0.27838	0.16076	0.5197	0.17524	te10231	0	NA	0.02285	0.00719	0.01183	0	te10231	0	NA	0.12315	0.0952	0.4231	0.05555
te10232	0.56958	NA	0.51378	0.5882	0.6613	0.73125	te10232	0.16386	NA	0.03727	0.05828	0.13269	0.01702	te10232	0.3524	NA	0.18466	0.20688	0.44772	0.22143
te10233	0.0769	NA	0.2308	0.2308	0.4444	0.5	te10233	0.07966	NA	0.03519	0.02611	0.05611	0.08792	te10233	0.2308	NA	0.1818	0.125	0.1111	0
te10234	0.6471	NA	1	0.6667	0.5714	NA	te10234	0.09601	NA	0.02812	0.05655	0	NA	te10234	NA	NA	NA	NA	NA	NA
te10235	0.72115	NA	0.5764	0.68335	0.65715	0.4	te10235	0.1763	NA	0	0.08705	0.1143	0	te10235	NA	NA	NA	NA	NA	NA
te10236	0.61905	NA	0.325	0.3	NA	NA	te10236	0.02553	NA	0.00568	0.0162	0	NA	te10236	0.07145	NA	0.15555	0.2	NA	NA
te10237	0.6	NA	0.5455	0.2	NA	NA	te10237	0.12431	NA	0.04554	0.01635	NA	NA	te10237	0.125	NA	0.0769	0.1875	NA	NA
te10238	NA	NA	NA	NA	NA	NA	te10238	NA	NA	NA	NA	NA	NA	te10238	NA	NA	NA	NA	NA	NA
te10239	0.46668	NA	0.55884	0.71056	0.69585	NA	te10239	0.04564	NA	0.04126	0.0375	0.07829	NA	te10239	0.05557	NA	0.3512	0.2106	0.28147	NA
te1024	NA	NA	NA	NA	NA	NA	te1024	0	0	0	0	0	0	te1024	NA	NA	NA	NA	NA	NA
te10240	0.49096	NA	0.60752	0.58441	0.2	NA	te10240	0.08039	NA	0.05191	0.03737	0	NA	te10240	0.39098	NA	0.2856	0.30574	0.1	NA
te10241	NA	NA	NA	NA	NA	NA	te10241	0	NA	0.1	0	NA	NA	te10241	NA	NA	NA	NA	NA	NA
te10242	NA	NA	NA	NA	NA	NA	te10242	0.02429	NA	0.05739	0.00769	0	0.01786	te10242	NA	NA	NA	NA	NA	NA
te10243	0.5798	NA	0.48475	0.64765	0.66975	0.59855	te10243	0.01375	NA	0.05865	0.01731	0.11067	0.01414	te10243	0.13573	NA	0.1625	0.2666	0.3	0.05555
te10244	NA	NA	NA	NA	NA	NA	te10244	0.02952	NA	0	0.00957	0.025	NA	te10244	NA	NA	NA	NA	NA	NA
te10245	0.83605	NA	0.75576	0.65681	0.8	0.70368	te10245	0.04619	NA	0.04825	0.03283	0.06697	0.06539	te10245	0.30387	NA	0.23719	0.20454	0.32596	0.2323
te10246	0.77292	NA	0.82338	0.90992	0.80617	0.69048	te10246	0.06558	NA	0.03572	0.02541	0.03691	0.02519	te10246	0.1199	NA	0.19566	0.16161	0.15401	0.1001
te10247	NA	NA	NA	NA	NA	NA	te10247	NA	NA	NA	NA	NA	NA	te10247	NA	NA	NA	NA	NA	NA
te10248	0.2125	0.4375	0.29285	0.21635	0.6	NA	te10248	0.15449	0.08076	0.09434	0.04422	0.21451	0	te10248	0.3	0.39043	0.33177	0.20557	NA	NA
te10249	NA	NA	NA	NA	NA	NA	te10249	NA	NA	NA	NA	NA	NA	te10249	NA	NA	NA	NA	NA	NA
te1025	NA	NA	NA	NA	NA	NA	te1025	NA	NA	NA	NA	NA	NA	te1025	NA	NA	NA	NA	NA	NA
te10250	NA	NA	NA	NA	NA	NA	te10250	NA	NA	NA	NA	NA	NA	te10250	NA	NA	NA	NA	NA	NA
te10251	NA	NA	NA	NA	NA	NA	te10251	NA	NA	NA	NA	NA	NA	te10251	NA	NA	NA	NA	NA	NA
te10252	NA	NA	NA	NA	NA	NA	te10252	0.0102	0.00794	0	0	0.0119	0.0102	te10252	NA	NA	NA	NA	NA	NA
te10253	NA	NA	NA	NA	NA	NA	te10253	0	0	0	0	0	NA	te10253	NA	NA	NA	NA	NA	NA
te10254	NA	NA	NA	NA	NA	NA	te10254	0	0	0	0	0	NA	te10254	NA	NA	NA	NA	NA	NA
te10255	NA	NA	NA	NA	NA	NA	te10255	NA	NA	NA	NA	NA	NA	te10255	NA	NA	NA	NA	NA	NA
te10256	NA	NA	NA	NA	NA	NA	te10256	0	0	0	0	NA	NA	te10256	NA	NA	NA	NA	NA	NA
te10257	0	0.0667	0	0.0909	0	0	te10257	0	0.0204	0	0	0	0	te10257	NA	NA	NA	NA	NA	NA
te10258	NA	NA	NA	NA	NA	NA	te10258	0	0.05824	0.02222	0	0	0	te10258	NA	NA	NA	NA	NA	NA
te10259	NA	NA	NA	NA	NA	NA	te10259	0	0	0	0	0	NA	te10259	NA	NA	NA	NA	NA	NA
te1026	0.68783	0.79807	0.74947	0.7448	0.66773	0.69865	te1026	0.05418	0.05343	0.02356	0.02469	0.05886	0.05386	te1026	0.16482	0.2291	0.09859	0.13455	0.27954	0.15909
te10260	NA	NA	NA	NA	NA	NA	te10260	0	0	0	0	0	0	te10260	NA	NA	NA	NA	NA	NA
te10261	NA	NA	NA	NA	NA	NA	te10261	0	0	0	0	0	NA	te10261	NA	NA	NA	NA	NA	NA
te10262	NA	NA	NA	NA	NA	NA	te10262	0	0.01852	0	0	0	0	te10262	NA	NA	NA	NA	NA	NA
te10263	NA	NA	NA	NA	NA	NA	te10263	0	0.0588	0	0	0	NA	te10263	NA	NA	NA	NA	NA	NA
te10264	NA	NA	NA	NA	NA	NA	te10264	0	0	0	0	0	0.05	te10264	NA	NA	NA	NA	NA	NA
te10265	NA	0	0	0	NA	0	te10265	NA	NA	NA	NA	NA	NA	te10265	NA	NA	NA	NA	NA	NA
te10266	NA	NA	NA	NA	NA	NA	te10266	NA	NA	NA	NA	NA	NA	te10266	NA	NA	NA	NA	NA	NA
te10267	NA	NA	NA	NA	NA	NA	te10267	0	0	0	0	0	0	te10267	NA	NA	NA	NA	NA	NA
te10268	NA	NA	NA	NA	NA	NA	te10268	0	0	0	0	0	0	te10268	NA	NA	NA	NA	NA	NA
te10269	NA	NA	NA	NA	NA	NA	te10269	NA	NA	NA	NA	NA	NA	te10269	NA	NA	NA	NA	NA	NA
te1027	NA	NA	NA	NA	NA	NA	te1027	0	0	0	0	0	0	te1027	NA	NA	NA	NA	NA	NA
te10270	NA	NA	NA	NA	NA	NA	te10270	NA	NA	NA	NA	NA	NA	te10270	NA	NA	NA	NA	NA	NA
te10271	NA	NA	NA	NA	NA	NA	te10271	NA	NA	NA	NA	NA	NA	te10271	NA	NA	NA	NA	NA	NA
te10272	NA	0	NA	0.101	0	0	te10272	NA	NA	NA	NA	NA	NA	te10272	NA	NA	NA	NA	NA	NA
te10273	NA	NA	NA	NA	NA	NA	te10273	NA	NA	NA	NA	NA	NA	te10273	NA	NA	NA	NA	NA	NA
te10274	NA	NA	NA	NA	NA	NA	te10274	NA	NA	NA	NA	NA	NA	te10274	NA	NA	NA	NA	NA	NA
te10275	NA	NA	NA	NA	NA	NA	te10275	0	0	0	0	0	0	te10275	NA	NA	NA	NA	NA	NA
te10276	NA	NA	NA	NA	NA	NA	te10276	NA	NA	NA	NA	NA	NA	te10276	NA	NA	NA	NA	NA	NA
te10277	NA	NA	NA	NA	NA	NA	te10277	NA	NA	NA	NA	0	0	te10277	NA	NA	NA	NA	NA	NA
te10278	NA	NA	NA	NA	NA	NA	te10278	NA	NA	NA	NA	NA	NA	te10278	NA	NA	NA	NA	NA	NA
te10279	NA	NA	NA	NA	NA	NA	te10279	0	0.00617	0.00725	0	0	0	te10279	NA	NA	NA	NA	NA	NA
te1028	NA	NA	NA	NA	NA	NA	te1028	NA	NA	NA	NA	NA	NA	te1028	NA	NA	NA	NA	NA	NA
te10280	NA	NA	NA	NA	NA	NA	te10280	0	0	0	0	0	0	te10280	NA	NA	NA	NA	NA	NA
te10281	NA	NA	NA	NA	NA	NA	te10281	NA	NA	NA	NA	NA	NA	te10281	NA	NA	NA	NA	NA	NA
te10282	NA	NA	NA	NA	NA	NA	te10282	NA	NA	NA	0	NA	NA	te10282	NA	NA	NA	NA	NA	NA
te10283	NA	NA	NA	NA	NA	NA	te10283	NA	NA	NA	NA	NA	NA	te10283	NA	NA	NA	NA	NA	NA
te10284	NA	NA	NA	NA	NA	NA	te10284	NA	NA	NA	NA	NA	NA	te10284	NA	NA	NA	NA	NA	NA
te10285	NA	NA	NA	NA	NA	NA	te10285	NA	NA	NA	NA	NA	NA	te10285	NA	NA	NA	NA	NA	NA
te10286	NA	NA	NA	NA	NA	NA	te10286	NA	NA	NA	NA	NA	NA	te10286	NA	NA	NA	NA	NA	NA
te10287	NA	NA	NA	NA	NA	NA	te10287	NA	NA	NA	NA	NA	NA	te10287	NA	NA	NA	NA	NA	NA
te10288	NA	NA	NA	NA	NA	NA	te10288	NA	NA	NA	NA	NA	NA	te10288	NA	NA	NA	NA	NA	NA
te10289	NA	NA	NA	NA	NA	NA	te10289	0	0	0	0	NA	NA	te10289	NA	NA	NA	NA	NA	NA
te1029	NA	NA	NA	NA	NA	NA	te1029	0	0.01767	0	0	0.01653	NA	te1029	0	0	0	0	0	NA
te10290	NA	NA	NA	NA	NA	NA	te10290	NA	NA	NA	NA	NA	NA	te10290	NA	NA	NA	NA	NA	NA
te10291	NA	NA	NA	NA	NA	NA	te10291	0	NA	0	0	NA	NA	te10291	NA	NA	NA	NA	NA	NA
te10292	NA	NA	NA	NA	NA	NA	te10292	0	0	0	0	0	0	te10292	NA	NA	NA	NA	NA	NA
te10293	NA	NA	NA	NA	NA	NA	te10293	NA	NA	NA	NA	0	0.1429	te10293	NA	NA	NA	NA	NA	NA
te10294	NA	NA	NA	NA	NA	NA	te10294	NA	NA	NA	NA	NA	NA	te10294	NA	NA	NA	NA	NA	NA
te10295	NA	NA	NA	NA	NA	NA	te10295	0	0	0	0	0	0	te10295	NA	NA	NA	NA	NA	NA
te10296	NA	NA	NA	NA	NA	NA	te10296	NA	NA	NA	NA	NA	NA	te10296	NA	NA	NA	NA	NA	NA
te10297	NA	NA	NA	NA	NA	NA	te10297	0	0	0	0	0	0.0833	te10297	0	0	0	0	0	0
te10298	NA	NA	NA	NA	NA	NA	te10298	NA	NA	NA	NA	NA	NA	te10298	NA	NA	NA	NA	NA	NA
te10299	NA	NA	NA	NA	NA	NA	te10299	NA	NA	NA	NA	NA	NA	te10299	NA	NA	NA	NA	NA	NA
te103	NA	NA	NA	NA	NA	NA	te103	NA	NA	0.2	NA	NA	NA	te103	NA	NA	0.2	NA	NA	NA
te1030	NA	NA	NA	NA	NA	NA	te1030	NA	NA	NA	NA	NA	NA	te1030	NA	NA	NA	NA	NA	NA
te10300	NA	NA	NA	NA	NA	NA	te10300	NA	NA	NA	NA	NA	NA	te10300	NA	NA	NA	NA	NA	NA
te10301	NA	NA	NA	NA	NA	NA	te10301	NA	NA	NA	NA	NA	NA	te10301	NA	NA	NA	NA	NA	NA
te10302	0.8824	0.88	0.8095	0.3	NA	NA	te10302	0.1362	0.09733	0	0.01515	NA	NA	te10302	0.4	0.4118	0.25	0.1333	NA	NA
te10303	NA	NA	NA	NA	NA	NA	te10303	0.1429	0.037	0	0	NA	NA	te10303	NA	NA	NA	NA	NA	NA
te10304	0.83973	0.89033	0.75927	0.7542	0.66793	NA	te10304	0.26491	0.20449	0.17194	0.17845	0.23994	0.06667	te10304	0.6227	0.37693	0.21937	0.1892	0.14393	NA
te10305	NA	NA	NA	NA	NA	NA	te10305	NA	NA	NA	NA	NA	NA	te10305	NA	NA	NA	NA	NA	NA
te10306	NA	NA	NA	NA	NA	NA	te10306	0	0	0	0	0	NA	te10306	NA	NA	NA	NA	NA	NA
te10307	NA	NA	NA	NA	NA	NA	te10307	0	0	0	0	0.01389	0.05	te10307	NA	NA	NA	NA	NA	NA
te10308	NA	NA	NA	NA	NA	NA	te10308	NA	NA	NA	NA	NA	NA	te10308	NA	NA	NA	NA	NA	NA
te10309	NA	NA	NA	NA	NA	NA	te10309	0	0	0	0	0	0	te10309	NA	NA	NA	NA	NA	NA
te1031	NA	NA	NA	NA	NA	NA	te1031	0	0.03335	0	0.07145	NA	NA	te1031	NA	NA	NA	NA	NA	NA
te10310	NA	NA	NA	NA	NA	NA	te10310	NA	NA	NA	NA	NA	NA	te10310	NA	NA	NA	NA	NA	NA
te10311	NA	NA	NA	NA	NA	NA	te10311	0	0.00476	0	0	NA	NA	te10311	NA	NA	NA	NA	NA	NA
te10312	0	0	0.2222	0.0769	NA	NA	te10312	NA	NA	NA	NA	NA	NA	te10312	NA	NA	NA	NA	NA	NA
te10313	NA	NA	NA	NA	NA	NA	te10313	0	0	0	0.0417	0	0	te10313	NA	NA	NA	NA	NA	NA
te10314	NA	NA	NA	NA	NA	NA	te10314	NA	NA	NA	NA	NA	NA	te10314	NA	NA	NA	NA	NA	NA
te10315	0.0909	0.1783	0.07145	0.41665	NA	NA	te10315	0.011	0	0.015	0	NA	NA	te10315	NA	NA	NA	NA	NA	NA
te10316	0.0147	0	0.10832	0.10268	NA	NA	te10316	0	0.01667	0	0	NA	NA	te10316	0	0	0	0	NA	NA
te10317	NA	NA	NA	NA	NA	NA	te10317	0.00893	0.01786	0.05954	0.09619	NA	NA	te10317	0	0	0	0.0909	NA	NA
te10318	NA	NA	NA	NA	NA	NA	te10318	0	0	0	0	NA	NA	te10318	NA	NA	NA	NA	NA	NA
te10319	NA	NA	NA	NA	NA	NA	te10319	NA	NA	NA	NA	NA	NA	te10319	NA	NA	NA	NA	NA	NA
te1032	0.8462	1	0.6667	0.625	NA	NA	te1032	0	0.01389	0.0125	0.02098	NA	NA	te1032	NA	NA	NA	NA	NA	NA
te10320	NA	NA	NA	NA	NA	NA	te10320	NA	NA	NA	NA	NA	NA	te10320	NA	NA	NA	NA	NA	NA
te10321	NA	NA	NA	NA	NA	NA	te10321	0	0.0435	0	0	0	NA	te10321	NA	NA	NA	NA	NA	NA
te10322	0	0	0	0.0263	0	NA	te10322	0	0	0	0	NA	NA	te10322	0	0	0	0	0	NA
te10323	NA	NA	NA	NA	NA	NA	te10323	NA	NA	NA	NA	NA	NA	te10323	NA	NA	NA	NA	NA	NA
te10324	NA	NA	NA	NA	NA	NA	te10324	0	0	NA	0	NA	NA	te10324	NA	NA	NA	NA	NA	NA
te10325	NA	NA	NA	NA	NA	NA	te10325	0	NA	0	0	0	NA	te10325	NA	NA	NA	NA	NA	NA
te10326	NA	NA	NA	NA	NA	NA	te10326	0	0	0	0	0	0	te10326	NA	NA	NA	NA	NA	NA
te10327	NA	NA	NA	NA	NA	NA	te10327	NA	NA	NA	NA	NA	NA	te10327	NA	NA	NA	NA	NA	NA
te10328	NA	NA	NA	NA	NA	NA	te10328	NA	NA	NA	NA	NA	NA	te10328	NA	NA	NA	NA	NA	NA
te10329	NA	NA	NA	NA	NA	NA	te10329	0	0	0	0.01021	0	0	te10329	NA	NA	NA	NA	NA	NA
te1033	NA	NA	NA	NA	NA	NA	te1033	NA	NA	NA	NA	NA	NA	te1033	NA	NA	NA	NA	NA	NA
te10330	NA	NA	NA	NA	NA	NA	te10330	NA	NA	NA	NA	NA	NA	te10330	NA	NA	NA	NA	NA	NA
te10331	0.1111	0	0	0	0	NA	te10331	0	0	0	0	0	NA	te10331	0	0	0	0	0	NA
te10332	NA	NA	NA	NA	NA	NA	te10332	0	0.0101	0.01588	0	0.0202	0	te10332	NA	NA	NA	NA	NA	NA
te10333	NA	NA	NA	NA	NA	NA	te10333	0	0	0	0	0	0	te10333	NA	NA	NA	NA	NA	NA
te10334	NA	NA	NA	NA	NA	NA	te10334	NA	NA	NA	NA	NA	NA	te10334	NA	NA	NA	NA	NA	NA
te10335	NA	NA	NA	NA	NA	NA	te10335	NA	NA	NA	NA	NA	NA	te10335	NA	NA	NA	NA	NA	NA
te10336	NA	NA	NA	NA	NA	NA	te10336	0	0	0	NA	0	NA	te10336	NA	NA	NA	NA	NA	NA
te10337	NA	NA	NA	NA	NA	NA	te10337	NA	NA	NA	NA	NA	NA	te10337	NA	NA	NA	NA	NA	NA
te10338	NA	NA	NA	NA	NA	NA	te10338	NA	NA	NA	NA	NA	NA	te10338	NA	NA	NA	NA	NA	NA
te10339	NA	NA	NA	NA	NA	NA	te10339	NA	NA	NA	NA	NA	NA	te10339	NA	NA	NA	NA	NA	NA
te1034	0.5722	0.58913	0.5238	0.527	0.653	0.7619	te1034	0.00476	0	0	0.01741	0.01429	0	te1034	0.08053	0	0.03703	0	0.12327	0
te10340	NA	NA	NA	NA	NA	NA	te10340	NA	NA	NA	NA	NA	NA	te10340	0	0	0	0	NA	NA
te10341	NA	NA	NA	NA	NA	NA	te10341	NA	NA	NA	NA	NA	NA	te10341	NA	NA	NA	NA	NA	NA
te10342	NA	NA	NA	NA	NA	NA	te10342	NA	NA	NA	NA	NA	NA	te10342	NA	NA	NA	NA	NA	NA
te10343	NA	NA	NA	NA	NA	NA	te10343	NA	NA	NA	NA	NA	NA	te10343	NA	NA	NA	NA	NA	NA
te10344	NA	NA	NA	NA	NA	NA	te10344	0	0	0	0	0	NA	te10344	NA	NA	NA	NA	NA	NA
te10345	NA	NA	NA	NA	NA	NA	te10345	NA	NA	NA	NA	NA	NA	te10345	NA	NA	NA	NA	NA	NA
te10346	NA	NA	NA	NA	NA	NA	te10346	NA	0	NA	0	0	NA	te10346	NA	NA	NA	NA	NA	NA
te10347	NA	NA	NA	NA	NA	NA	te10347	NA	NA	NA	NA	NA	NA	te10347	NA	NA	NA	NA	NA	NA
te10348	NA	NA	NA	NA	NA	NA	te10348	NA	NA	NA	NA	NA	NA	te10348	NA	NA	NA	NA	NA	NA
te10349	NA	NA	NA	NA	NA	NA	te10349	NA	NA	NA	NA	NA	NA	te10349	NA	NA	NA	NA	NA	NA
te1035	NA	NA	NA	NA	NA	NA	te1035	NA	NA	NA	NA	NA	NA	te1035	NA	NA	NA	NA	NA	NA
te10350	NA	NA	NA	NA	NA	NA	te10350	NA	NA	NA	NA	NA	NA	te10350	NA	NA	NA	NA	NA	NA
te10351	NA	NA	NA	NA	NA	NA	te10351	NA	NA	NA	NA	NA	NA	te10351	NA	NA	NA	NA	NA	NA
te10352	NA	NA	NA	NA	NA	NA	te10352	0	0.025	0	0	0	0	te10352	NA	NA	NA	NA	NA	NA
te10353	0.01854	0.00834	0.0197	0	0.0431	0	te10353	0	0	0	0	0	0	te10353	0	0	0	0	0.0833	0
te10354	NA	NA	NA	NA	NA	NA	te10354	NA	NA	NA	NA	NA	NA	te10354	NA	NA	NA	NA	NA	NA
te10355	NA	NA	NA	NA	NA	NA	te10355	0	0	0	0.01282	0.02778	0	te10355	NA	NA	0	NA	NA	NA
te10356	NA	NA	NA	NA	NA	NA	te10356	NA	NA	NA	NA	NA	NA	te10356	NA	NA	NA	NA	NA	NA
te10357	NA	NA	NA	NA	NA	NA	te10357	NA	NA	NA	NA	NA	NA	te10357	NA	NA	NA	NA	NA	NA
te10358	NA	NA	NA	NA	NA	NA	te10358	NA	NA	NA	NA	NA	0	te10358	NA	NA	NA	NA	NA	NA
te10359	NA	NA	NA	NA	NA	NA	te10359	0	0	NA	0	0	NA	te10359	NA	NA	NA	NA	NA	NA
te1036	NA	NA	NA	NA	NA	NA	te1036	NA	NA	NA	NA	NA	NA	te1036	NA	NA	NA	NA	NA	NA
te10360	NA	NA	NA	NA	NA	NA	te10360	NA	NA	NA	NA	NA	NA	te10360	NA	NA	NA	NA	NA	NA
te10361	NA	NA	NA	NA	NA	NA	te10361	NA	NA	NA	NA	NA	NA	te10361	NA	NA	NA	NA	NA	NA
te10362	NA	NA	NA	NA	NA	NA	te10362	NA	NA	NA	NA	NA	NA	te10362	NA	NA	NA	NA	NA	NA
te10363	NA	NA	NA	NA	NA	NA	te10363	0	0	0	0	0	NA	te10363	NA	NA	NA	NA	NA	NA
te10364	NA	NA	NA	NA	NA	NA	te10364	NA	NA	NA	NA	NA	NA	te10364	NA	NA	NA	NA	NA	NA
te10365	NA	NA	NA	NA	NA	NA	te10365	0	NA	0	0.06667	0	NA	te10365	NA	NA	NA	NA	NA	NA
te10366	NA	NA	NA	NA	NA	NA	te10366	0	0	0	0	0.01234	0	te10366	0	0	0	0	0	0
te10367	NA	0	0	0.1429	0	0	te10367	0.01852	0	0	0	0	0	te10367	NA	NA	NA	NA	NA	NA
te10368	NA	NA	NA	NA	NA	NA	te10368	NA	NA	NA	NA	NA	NA	te10368	NA	NA	NA	NA	NA	NA
te10369	NA	NA	NA	NA	NA	NA	te10369	NA	NA	NA	NA	NA	NA	te10369	NA	NA	NA	NA	NA	NA
te1037	NA	NA	NA	NA	NA	NA	te1037	NA	NA	NA	NA	NA	NA	te1037	NA	NA	NA	NA	NA	NA
te10370	NA	NA	NA	NA	NA	NA	te10370	NA	NA	NA	NA	NA	NA	te10370	NA	NA	NA	NA	NA	NA
te10371	0.40832	0.65195	0.5115	0.48472	0.4	NA	te10371	0.07067	0.05711	0.01389	0.01016	0.09256	0	te10371	NA	NA	NA	NA	NA	NA
te10372	0	0.1	0.2857	0.125	0.125	NA	te10372	0	0	0	0	0	NA	te10372	NA	NA	NA	NA	NA	NA
te10373	NA	NA	NA	NA	NA	NA	te10373	0	0	0	0	0	0	te10373	NA	NA	NA	NA	NA	NA
te10374	NA	NA	NA	NA	NA	NA	te10374	NA	NA	NA	NA	NA	NA	te10374	NA	NA	NA	NA	NA	NA
te10375	NA	NA	NA	NA	NA	NA	te10375	NA	NA	NA	NA	NA	NA	te10375	NA	NA	NA	NA	NA	NA
te10376	NA	NA	NA	NA	NA	NA	te10376	0	0	0	0	0	0	te10376	NA	NA	NA	NA	NA	NA
te10377	NA	NA	NA	NA	NA	NA	te10377	0	0	0	0	0	0	te10377	NA	NA	NA	NA	NA	NA
te10378	NA	NA	NA	NA	NA	NA	te10378	NA	NA	NA	NA	NA	NA	te10378	NA	NA	NA	NA	NA	NA
te10379	NA	NA	NA	NA	NA	NA	te10379	0.03192	0	0	0.0051	0	0	te10379	NA	NA	NA	NA	NA	NA
te1038	NA	NA	NA	NA	NA	NA	te1038	0	0	NA	0.1111	0	NA	te1038	NA	NA	NA	NA	NA	NA
te10380	NA	NA	NA	NA	NA	NA	te10380	NA	NA	NA	NA	NA	NA	te10380	NA	NA	NA	NA	NA	NA
te10381	0	0.037	0	0	0	0	te10381	NA	NA	NA	NA	NA	NA	te10381	NA	NA	NA	NA	NA	NA
te10382	NA	NA	NA	NA	NA	NA	te10382	0.0625	0	0	0	NA	NA	te10382	NA	NA	NA	NA	NA	NA
te10383	NA	NA	NA	NA	NA	NA	te10383	NA	NA	NA	NA	NA	NA	te10383	NA	NA	NA	NA	NA	NA
te10384	NA	NA	NA	NA	NA	NA	te10384	NA	NA	NA	NA	NA	NA	te10384	NA	NA	NA	NA	NA	NA
te10385	NA	NA	NA	NA	NA	NA	te10385	NA	NA	NA	NA	NA	NA	te10385	NA	NA	NA	NA	NA	NA
te10386	NA	NA	NA	NA	NA	NA	te10386	NA	NA	NA	NA	NA	NA	te10386	NA	NA	NA	NA	NA	NA
te10387	NA	NA	NA	NA	NA	NA	te10387	NA	NA	NA	NA	NA	NA	te10387	NA	NA	NA	NA	NA	NA
te10388	NA	NA	NA	NA	NA	NA	te10388	NA	NA	NA	NA	NA	NA	te10388	NA	NA	NA	NA	NA	NA
te10389	NA	NA	NA	NA	NA	NA	te10389	NA	NA	NA	NA	NA	NA	te10389	NA	NA	NA	NA	NA	NA
te1039	NA	NA	NA	NA	NA	NA	te1039	NA	NA	NA	NA	NA	NA	te1039	NA	NA	NA	NA	NA	NA
te10390	NA	NA	NA	0.1111	0.1429	NA	te10390	0	0	NA	0	0	NA	te10390	NA	NA	NA	0.1	0	NA
te10391	NA	NA	NA	NA	NA	NA	te10391	NA	NA	NA	NA	NA	NA	te10391	NA	NA	NA	NA	NA	NA
te10392	NA	NA	NA	NA	NA	NA	te10392	NA	NA	NA	NA	NA	NA	te10392	NA	NA	NA	NA	NA	NA
te10393	NA	NA	NA	NA	NA	NA	te10393	NA	NA	NA	NA	NA	NA	te10393	NA	NA	NA	NA	NA	NA
te10394	NA	NA	NA	NA	NA	NA	te10394	0	0	NA	0	0	0	te10394	NA	NA	NA	NA	NA	NA
te10395	0	0	0	0	NA	NA	te10395	0	0	0	0	NA	0	te10395	0	NA	0	0	NA	NA
te10396	NA	NA	NA	NA	NA	NA	te10396	NA	NA	NA	NA	NA	NA	te10396	NA	NA	NA	NA	NA	NA
te10397	NA	NA	NA	NA	NA	NA	te10397	NA	NA	NA	NA	NA	NA	te10397	NA	NA	NA	NA	NA	NA
te10398	0	NA	0.2	0	NA	NA	te10398	0	0	0	0	NA	0	te10398	NA	NA	NA	NA	NA	NA
te10399	NA	NA	NA	NA	NA	NA	te10399	0	0	0	0	0	0	te10399	NA	NA	NA	NA	NA	NA
te104	0.625	0.73335	0.7381	0.4	NA	NA	te104	0.05557	0.08	0	NA	NA	NA	te104	NA	NA	0.07145	NA	NA	NA
te1040	NA	NA	NA	NA	NA	NA	te1040	0	0	0	0	0	0	te1040	NA	NA	NA	NA	NA	NA
te10400	NA	NA	NA	NA	NA	NA	te10400	NA	NA	NA	NA	NA	NA	te10400	NA	NA	NA	NA	NA	NA
te10401	NA	NA	NA	NA	NA	NA	te10401	NA	NA	NA	NA	0	0.1429	te10401	NA	NA	NA	NA	NA	NA
te10402	0	0	0	0	0	0.1429	te10402	0.01216	0.00336	0.00128	0.01274	0	0.0037	te10402	0	0	0	0	0	0
te10403	NA	NA	NA	NA	NA	NA	te10403	0	0	0	0.00549	0	0.00833	te10403	NA	NA	NA	NA	NA	NA
te10404	NA	NA	NA	NA	NA	NA	te10404	NA	NA	NA	NA	NA	NA	te10404	NA	NA	NA	NA	NA	NA
te10405	NA	NA	NA	NA	NA	NA	te10405	NA	NA	NA	NA	NA	NA	te10405	NA	NA	NA	NA	NA	NA
te10406	NA	NA	NA	NA	NA	NA	te10406	NA	NA	NA	NA	NA	NA	te10406	NA	NA	NA	NA	NA	NA
te10407	NA	NA	NA	NA	NA	NA	te10407	NA	NA	NA	NA	NA	NA	te10407	NA	NA	NA	NA	NA	NA
te10408	NA	NA	NA	NA	NA	NA	te10408	0	0	0	0.0588	0	0	te10408	NA	NA	NA	NA	NA	NA
te10409	NA	NA	NA	NA	NA	NA	te10409	0	0	0	0	0	0	te10409	NA	NA	NA	NA	NA	NA
te1041	NA	NA	NA	NA	NA	NA	te1041	0	0	0	0	NA	NA	te1041	NA	NA	NA	NA	NA	NA
te10410	NA	NA	NA	NA	NA	NA	te10410	NA	NA	NA	NA	NA	NA	te10410	NA	NA	NA	NA	NA	NA
te10411	NA	NA	NA	NA	NA	NA	te10411	NA	NA	NA	NA	NA	NA	te10411	NA	NA	NA	NA	NA	NA
te10412	NA	NA	NA	NA	NA	NA	te10412	NA	NA	NA	NA	NA	NA	te10412	NA	NA	NA	NA	NA	NA
te10413	NA	NA	NA	NA	NA	NA	te10413	0	0	0.01584	0.02598	0	0	te10413	NA	NA	NA	NA	NA	NA
te10414	NA	NA	NA	NA	NA	NA	te10414	0	0	0	0	0	NA	te10414	NA	NA	NA	NA	NA	NA
te10415	NA	NA	NA	NA	NA	NA	te10415	NA	NA	NA	NA	NA	NA	te10415	NA	NA	NA	NA	NA	NA
te10416	NA	NA	NA	NA	NA	NA	te10416	NA	NA	NA	NA	NA	NA	te10416	NA	NA	NA	NA	NA	NA
te10417	NA	NA	NA	NA	NA	NA	te10417	NA	NA	NA	NA	NA	NA	te10417	NA	NA	NA	NA	NA	NA
te10418	NA	NA	NA	NA	NA	NA	te10418	NA	NA	NA	NA	NA	NA	te10418	NA	NA	NA	NA	NA	NA
te10419	NA	NA	NA	NA	NA	NA	te10419	NA	NA	NA	NA	NA	NA	te10419	NA	NA	NA	NA	NA	NA
te1042	0.7778	0.6	0.5	0.7	NA	NA	te1042	0.06056	0.02502	0.00466	0.00579	NA	NA	te1042	NA	NA	NA	NA	NA	NA
te10420	NA	NA	NA	NA	NA	NA	te10420	NA	NA	NA	NA	NA	NA	te10420	NA	NA	NA	NA	NA	NA
te10421	NA	NA	NA	NA	NA	NA	te10421	NA	NA	NA	NA	NA	NA	te10421	NA	NA	NA	NA	NA	NA
te10422	NA	0.8	1	NA	0.92	NA	te10422	NA	0.4	0.14062	0	0.24788	NA	te10422	NA	0.6	0.24889	0.05557	0.52668	NA
te10423	NA	NA	NA	NA	NA	NA	te10423	0	0.0526	0	0	0	0	te10423	NA	NA	NA	NA	NA	NA
te10424	NA	NA	NA	NA	NA	NA	te10424	0	0	0	0	0	0	te10424	NA	NA	NA	NA	NA	NA
te10425	NA	NA	NA	NA	NA	NA	te10425	NA	NA	NA	NA	NA	NA	te10425	NA	NA	NA	NA	NA	NA
te10426	NA	NA	NA	NA	NA	NA	te10426	NA	NA	NA	NA	NA	NA	te10426	NA	NA	NA	NA	NA	NA
te10427	NA	NA	NA	NA	NA	NA	te10427	NA	NA	NA	NA	NA	NA	te10427	NA	NA	NA	NA	NA	NA
te10428	NA	NA	NA	NA	NA	NA	te10428	NA	NA	NA	NA	NA	NA	te10428	NA	NA	NA	NA	NA	NA
te10429	NA	NA	NA	NA	NA	NA	te10429	NA	NA	NA	NA	NA	NA	te10429	NA	NA	NA	NA	NA	NA
te1043	NA	NA	NA	NA	NA	NA	te1043	0.11629	0.02786	0.00568	0	NA	NA	te1043	NA	NA	NA	NA	NA	NA
te10430	NA	NA	NA	NA	NA	NA	te10430	NA	NA	NA	NA	NA	NA	te10430	NA	NA	NA	NA	NA	NA
te10431	NA	NA	NA	NA	NA	NA	te10431	NA	NA	NA	NA	NA	NA	te10431	NA	NA	NA	NA	NA	NA
te10432	NA	NA	NA	NA	NA	NA	te10432	NA	NA	NA	NA	NA	NA	te10432	NA	NA	NA	NA	NA	NA
te10433	NA	NA	NA	NA	NA	NA	te10433	NA	NA	NA	NA	NA	NA	te10433	NA	NA	NA	NA	NA	NA
te10434	NA	NA	NA	NA	NA	NA	te10434	0	0	0	0	0.1	0	te10434	0	0	0	0.02082	0	0
te10435	NA	NA	NA	NA	NA	NA	te10435	NA	NA	NA	NA	NA	NA	te10435	NA	NA	NA	NA	NA	NA
te10436	NA	NA	NA	NA	NA	NA	te10436	NA	NA	NA	NA	NA	NA	te10436	NA	NA	NA	NA	NA	NA
te10437	NA	NA	NA	NA	NA	NA	te10437	NA	NA	NA	NA	NA	NA	te10437	NA	NA	NA	NA	NA	NA
te10438	NA	NA	NA	NA	NA	NA	te10438	NA	NA	NA	NA	NA	NA	te10438	NA	NA	NA	NA	NA	NA
te10439	NA	NA	NA	NA	NA	NA	te10439	NA	NA	NA	0	NA	NA	te10439	NA	NA	NA	NA	NA	NA
te1044	NA	NA	NA	NA	NA	NA	te1044	0.0476	0	0	0	NA	NA	te1044	NA	NA	NA	NA	NA	NA
te10440	NA	NA	NA	NA	NA	NA	te10440	NA	0	0	NA	0	NA	te10440	NA	NA	NA	NA	NA	NA
te10441	NA	NA	NA	NA	NA	NA	te10441	NA	NA	0	NA	NA	NA	te10441	NA	NA	NA	NA	NA	NA
te10442	NA	NA	NA	NA	NA	NA	te10442	NA	NA	NA	NA	NA	NA	te10442	NA	NA	NA	NA	NA	NA
te10443	NA	NA	NA	NA	NA	NA	te10443	NA	0	NA	NA	NA	NA	te10443	NA	NA	NA	NA	NA	NA
te10444	NA	NA	NA	NA	NA	NA	te10444	NA	NA	NA	NA	NA	NA	te10444	NA	NA	NA	NA	NA	NA
te10445	NA	NA	NA	NA	NA	NA	te10445	0	0	0	0	0	0	te10445	NA	NA	NA	NA	NA	NA
te10446	NA	NA	NA	NA	NA	NA	te10446	NA	NA	NA	NA	NA	NA	te10446	NA	NA	NA	NA	NA	NA
te10447	NA	NA	NA	NA	NA	NA	te10447	0.0323	0	0	0.03845	0	0.025	te10447	NA	NA	NA	NA	NA	NA
te10448	NA	NA	NA	NA	NA	NA	te10448	0	0	0	0	0	0	te10448	NA	NA	NA	NA	NA	NA
te10449	NA	NA	NA	NA	NA	NA	te10449	NA	NA	NA	NA	NA	NA	te10449	NA	NA	NA	NA	NA	NA
te1045	0.2369	0.18322	0.28062	0.24446	NA	NA	te1045	0.01187	0.00958	0.00215	0.00379	NA	NA	te1045	0.06398	0.06945	0.075	0.10268	NA	NA
te10450	NA	NA	NA	NA	NA	NA	te10450	NA	NA	NA	NA	NA	NA	te10450	NA	NA	NA	NA	NA	NA
te10451	NA	NA	NA	NA	NA	NA	te10451	NA	NA	NA	NA	NA	NA	te10451	NA	NA	NA	NA	NA	NA
te10452	NA	NA	NA	NA	NA	NA	te10452	NA	NA	NA	NA	NA	NA	te10452	NA	NA	NA	NA	NA	NA
te10453	NA	NA	0	0	0	0	te10453	0.00741	0	0	0	0	0	te10453	NA	NA	NA	NA	NA	NA
te10454	NA	NA	NA	NA	NA	NA	te10454	0.00909	NA	0	0	0	NA	te10454	0	NA	0	0	0	NA
te10455	NA	NA	NA	NA	NA	NA	te10455	0	0	0.01667	0	0	0	te10455	NA	NA	NA	NA	NA	NA
te10456	NA	NA	NA	NA	NA	NA	te10456	NA	NA	NA	NA	NA	NA	te10456	NA	NA	NA	NA	NA	NA
te10457	NA	NA	NA	NA	NA	NA	te10457	NA	NA	NA	NA	NA	NA	te10457	NA	NA	NA	NA	NA	NA
te10458	NA	NA	NA	NA	NA	NA	te10458	NA	NA	NA	NA	NA	NA	te10458	0.0526	0.0667	0	0	0	0.2
te10459	NA	NA	NA	NA	NA	NA	te10459	NA	NA	NA	NA	NA	NA	te10459	NA	NA	NA	NA	NA	NA
te1046	NA	NA	NA	NA	NA	NA	te1046	0	0	0	0	0	NA	te1046	NA	NA	NA	NA	NA	NA
te10460	0	0	0	0.0667	0	0	te10460	0	0	0	0	0	0	te10460	NA	NA	NA	NA	NA	NA
te10461	NA	NA	NA	NA	NA	NA	te10461	0.01747	0.00571	0	0	NA	NA	te10461	0	0.0385	0	0	NA	NA
te10462	NA	NA	NA	NA	NA	NA	te10462	NA	NA	NA	NA	NA	NA	te10462	NA	NA	NA	NA	NA	NA
te10463	NA	NA	NA	NA	NA	NA	te10463	NA	NA	NA	NA	NA	NA	te10463	NA	NA	NA	NA	NA	NA
te10464	NA	NA	NA	NA	NA	NA	te10464	0	0	0	0.0833	0	0	te10464	NA	NA	NA	NA	NA	NA
te10465	NA	NA	NA	NA	NA	NA	te10465	NA	NA	0	NA	0	NA	te10465	NA	NA	NA	NA	NA	NA
te10466	NA	NA	NA	NA	NA	NA	te10466	NA	NA	NA	NA	NA	NA	te10466	NA	NA	NA	NA	NA	NA
te10467	NA	NA	NA	NA	NA	NA	te10467	NA	NA	NA	NA	NA	NA	te10467	NA	NA	NA	NA	NA	NA
te10468	NA	NA	NA	NA	NA	NA	te10468	NA	NA	NA	NA	NA	NA	te10468	NA	NA	NA	NA	NA	NA
te10469	NA	NA	NA	NA	NA	NA	te10469	NA	NA	NA	NA	NA	NA	te10469	NA	NA	NA	NA	NA	NA
te1047	0.78383	0.67223	0.5167	0.775	0.675	0.92855	te1047	0.0291	0.02088	0.00848	0.01375	0.0352	0.02292	te1047	0.406	0.36578	0.22395	0.18332	0.51468	0.1
te10470	NA	NA	NA	NA	NA	NA	te10470	NA	NA	NA	NA	NA	NA	te10470	NA	NA	NA	NA	NA	NA
te10471	0.95	0.875	0.5455	0.9333	1	0.8333	te10471	0	0	0	0.05	0	0.1	te10471	0	0	0	0.05	0	0
te10472	NA	NA	NA	NA	NA	NA	te10472	NA	NA	NA	NA	NA	NA	te10472	NA	NA	NA	NA	NA	NA
te10473	NA	NA	NA	NA	NA	NA	te10473	NA	NA	NA	NA	NA	NA	te10473	NA	NA	NA	NA	NA	NA
te10474	NA	NA	NA	NA	NA	NA	te10474	NA	NA	NA	NA	NA	NA	te10474	NA	NA	NA	NA	NA	NA
te10475	NA	NA	NA	NA	NA	NA	te10475	NA	NA	NA	NA	NA	NA	te10475	NA	NA	NA	NA	NA	NA
te10476	NA	NA	NA	NA	NA	NA	te10476	NA	NA	NA	NA	NA	NA	te10476	NA	NA	NA	NA	NA	NA
te10477	0	0	0.3636	0.2	0.2857	0	te10477	NA	NA	NA	NA	NA	NA	te10477	NA	NA	NA	NA	NA	NA
te10478	NA	NA	NA	NA	NA	NA	te10478	0	0	0	0	0	0	te10478	NA	NA	NA	NA	NA	NA
te10479	NA	NA	NA	NA	NA	NA	te10479	NA	NA	NA	NA	NA	NA	te10479	NA	NA	NA	NA	NA	NA
te1048	0.5625	0.6771	0.42855	0.72115	0.55	0.7619	te1048	0.10168	0.04456	0.04058	0.02407	0.0322	0.05655	te1048	0.2778	0.2143	0.0625	0.0909	0	0.14285
te10480	NA	NA	NA	NA	NA	NA	te10480	0	0	0	0	0	NA	te10480	NA	NA	NA	NA	NA	NA
te10481	NA	NA	NA	NA	NA	NA	te10481	NA	NA	NA	NA	NA	NA	te10481	NA	NA	NA	NA	NA	NA
te10482	NA	NA	NA	NA	NA	NA	te10482	0	0	NA	0	0	NA	te10482	NA	NA	NA	NA	NA	NA
te10483	NA	NA	NA	NA	NA	NA	te10483	0	0	0	0	0	NA	te10483	NA	NA	NA	NA	NA	NA
te10484	NA	NA	NA	NA	NA	NA	te10484	NA	NA	NA	NA	NA	NA	te10484	NA	NA	NA	NA	NA	NA
te10485	NA	NA	NA	NA	NA	NA	te10485	NA	NA	NA	NA	NA	NA	te10485	NA	NA	NA	NA	NA	NA
te10486	NA	NA	NA	NA	NA	NA	te10486	NA	NA	NA	NA	NA	NA	te10486	NA	NA	NA	NA	NA	NA
te10487	NA	NA	NA	NA	NA	NA	te10487	0	0	0	0	0	NA	te10487	0.04167	0	0	0	0	NA
te10488	NA	NA	NA	NA	NA	NA	te10488	0	0	0	0	0	NA	te10488	NA	NA	NA	NA	NA	NA
te10489	NA	NA	NA	NA	NA	NA	te10489	NA	NA	NA	NA	NA	NA	te10489	NA	NA	NA	NA	NA	NA
te1049	0.68293	0.89702	0.74002	0.8697	0.89285	NA	te1049	0.04132	0.03584	0.02656	0.01876	0.06836	0.03704	te1049	0.495	0.43722	0.35292	0.27358	0.4111	0.3333
te10490	NA	NA	NA	NA	NA	NA	te10490	NA	NA	NA	NA	NA	NA	te10490	NA	NA	NA	NA	NA	NA
te10491	NA	NA	NA	NA	NA	NA	te10491	NA	NA	NA	NA	NA	NA	te10491	NA	NA	NA	NA	NA	NA
te10492	NA	NA	NA	NA	NA	NA	te10492	0	0	0	0	0	0	te10492	NA	NA	NA	NA	NA	NA
te10493	NA	NA	NA	NA	NA	NA	te10493	NA	NA	NA	NA	NA	NA	te10493	NA	NA	NA	NA	NA	NA
te10494	NA	NA	NA	NA	NA	NA	te10494	NA	NA	NA	NA	NA	NA	te10494	NA	NA	NA	NA	NA	NA
te10495	NA	NA	NA	NA	NA	NA	te10495	0	0	0	0	NA	NA	te10495	NA	NA	NA	NA	NA	NA
te10496	NA	NA	NA	NA	NA	NA	te10496	0.02858	0	0.01428	0	NA	NA	te10496	NA	NA	NA	NA	NA	NA
te10497	NA	NA	NA	NA	NA	NA	te10497	0	0	0	0	0	0	te10497	NA	NA	NA	NA	NA	NA
te10498	NA	NA	NA	NA	NA	NA	te10498	0.1111	0.0714	NA	0	NA	0	te10498	NA	NA	NA	NA	NA	NA
te10499	NA	NA	NA	NA	NA	NA	te10499	NA	NA	NA	NA	NA	NA	te10499	NA	NA	NA	NA	NA	NA
te105	0.84473	0.84103	0.79057	0.65213	0.4746	NA	te105	0.04365	0.03364	0.04363	0.01982	0.01334	NA	te105	0.32375	0.51385	0.34615	0.4036	0.1	NA
te1050	0.63113	0.78088	0.6457	0.67308	0.67034	0.4754	te1050	0.06142	0.04637	0.07146	0.04664	0.06635	0.09923	te1050	0.25507	0.35202	0.26611	0.19643	0.52944	0.39941
te10500	NA	NA	NA	NA	NA	NA	te10500	NA	NA	NA	NA	NA	NA	te10500	NA	NA	NA	NA	NA	NA
te10501	NA	NA	NA	NA	NA	NA	te10501	NA	NA	NA	NA	NA	NA	te10501	NA	NA	NA	NA	NA	NA
te10502	0.44813	0.57693	0.56363	0.28533	0.67777	NA	te10502	0.0101	0.1116	0.09303	0.03472	0.2152	NA	te10502	0.34513	0.34523	0.2803	0.24703	0.19443	NA
te10503	NA	NA	NA	NA	NA	NA	te10503	NA	NA	NA	NA	NA	NA	te10503	NA	NA	NA	NA	NA	NA
te10504	NA	NA	NA	NA	NA	NA	te10504	NA	NA	NA	NA	NA	NA	te10504	NA	NA	NA	NA	NA	NA
te10505	NA	NA	NA	NA	NA	NA	te10505	0	0	0	0	NA	0	te10505	NA	NA	NA	NA	NA	NA
te10506	NA	NA	NA	NA	NA	NA	te10506	0.01	0	0.00588	0	NA	NA	te10506	NA	NA	NA	NA	NA	NA
te10507	NA	NA	NA	NA	NA	NA	te10507	NA	NA	NA	NA	NA	NA	te10507	NA	NA	NA	NA	NA	NA
te10508	NA	NA	NA	NA	NA	NA	te10508	NA	NA	NA	NA	NA	NA	te10508	NA	NA	NA	NA	NA	NA
te10509	NA	0.7	NA	NA	NA	NA	te10509	NA	0.06667	NA	NA	NA	NA	te10509	NA	0.5	NA	NA	NA	NA
te1051	NA	NA	NA	NA	NA	NA	te1051	0.0513	0.01925	0	0	NA	0	te1051	NA	NA	NA	NA	NA	NA
te10510	NA	NA	NA	NA	NA	NA	te10510	NA	0	NA	NA	NA	NA	te10510	NA	NA	NA	NA	NA	NA
te10511	NA	NA	NA	NA	NA	NA	te10511	NA	NA	NA	NA	NA	NA	te10511	NA	NA	NA	NA	NA	NA
te10512	0.7875	NA	NA	NA	NA	NA	te10512	0.22334	0	NA	NA	NA	NA	te10512	0.3889	NA	NA	NA	NA	NA
te10513	0.83095	0.86112	0.9209	0.61611	0.7857	NA	te10513	0.06667	0.07143	0.11378	0.06805	0.05557	NA	te10513	0.71665	0.57593	0.61668	0.31562	0.44285	NA
te10514	0.8	0.87916	0.76	0.91662	NA	NA	te10514	0.23529	0.24037	0.0375	0.18074	NA	NA	te10514	0.64	0.6356	0.2	0.525	NA	NA
te10515	NA	NA	NA	NA	NA	NA	te10515	NA	NA	NA	NA	NA	NA	te10515	NA	NA	NA	NA	NA	NA
te10516	NA	0.91426	NA	NA	NA	NA	te10516	NA	0.19445	NA	NA	NA	NA	te10516	NA	0.5	NA	NA	NA	NA
te10517	NA	NA	NA	NA	NA	NA	te10517	NA	NA	NA	NA	NA	NA	te10517	NA	NA	NA	NA	NA	NA
te10518	NA	NA	NA	NA	NA	NA	te10518	NA	NA	NA	NA	NA	NA	te10518	NA	NA	NA	NA	NA	NA
te10519	0.01176	0	0.15138	0.0687	0	0.0487	te10519	0.00318	0.00417	0	0.00833	0.00366	0.01005	te10519	NA	NA	NA	NA	NA	NA
te1052	NA	NA	NA	NA	NA	NA	te1052	0	0	0	0	NA	0	te1052	NA	NA	NA	NA	NA	NA
te10520	NA	NA	NA	NA	NA	NA	te10520	NA	NA	NA	NA	NA	NA	te10520	NA	NA	NA	NA	NA	NA
te10521	NA	NA	NA	NA	NA	NA	te10521	NA	NA	NA	NA	NA	NA	te10521	NA	NA	NA	NA	NA	NA
te10522	NA	NA	NA	NA	NA	NA	te10522	0.0909	0	0	0	0.0667	0	te10522	NA	NA	NA	NA	NA	NA
te10523	NA	NA	NA	NA	NA	NA	te10523	NA	NA	NA	NA	NA	NA	te10523	NA	NA	NA	NA	NA	NA
te10524	NA	NA	NA	NA	NA	NA	te10524	NA	NA	NA	NA	NA	NA	te10524	NA	NA	NA	NA	NA	NA
te10525	NA	NA	NA	NA	NA	NA	te10525	NA	NA	NA	NA	NA	NA	te10525	NA	NA	NA	NA	NA	NA
te10526	NA	NA	NA	NA	NA	NA	te10526	NA	NA	NA	NA	NA	NA	te10526	NA	NA	NA	NA	NA	NA
te10527	NA	NA	NA	NA	NA	NA	te10527	NA	NA	NA	NA	NA	NA	te10527	NA	NA	NA	NA	NA	NA
te10528	NA	NA	NA	NA	NA	NA	te10528	NA	NA	NA	NA	0	NA	te10528	NA	NA	NA	NA	0	NA
te10529	NA	NA	NA	NA	NA	NA	te10529	NA	NA	NA	NA	NA	0	te10529	NA	NA	NA	NA	NA	NA
te1053	NA	NA	NA	NA	NA	NA	te1053	NA	NA	NA	NA	NA	NA	te1053	NA	NA	NA	NA	NA	NA
te10530	0	0	0	0	NA	0	te10530	0.00794	0	0	0	0	0	te10530	0	0	0	0	NA	0
te10531	NA	NA	NA	NA	NA	NA	te10531	NA	NA	0	0	0	0	te10531	NA	NA	NA	NA	NA	NA
te10532	NA	NA	NA	NA	NA	NA	te10532	0	0.00893	0	0	NA	0	te10532	NA	NA	NA	NA	NA	NA
te10533	0	0	0	0	NA	NA	te10533	0	0	0.00781	0	0	NA	te10533	0	0	0	0	0	NA
te10534	NA	NA	NA	NA	0	0.1667	te10534	NA	NA	NA	NA	0	0.02382	te10534	NA	NA	NA	NA	NA	NA
te10535	1	0.9231	1	0.8571	0.83975	0.8182	te10535	0.05367	0.05456	0.04986	0.01238	0.03534	0.07488	te10535	0.1667	0.16665	NA	0.2	0.3127	0.6
te10536	NA	NA	NA	NA	NA	NA	te10536	NA	NA	NA	NA	NA	NA	te10536	NA	NA	NA	NA	NA	NA
te10537	0	0	NA	0.1111	NA	0.2222	te10537	0	0	0	0.00826	NA	0	te10537	0	0	NA	0	NA	0
te10538	NA	NA	NA	NA	NA	NA	te10538	0	0.00905	0.00699	0.02821	0	NA	te10538	NA	NA	NA	NA	NA	NA
te10539	NA	NA	NA	NA	NA	NA	te10539	NA	NA	NA	NA	NA	NA	te10539	NA	NA	NA	NA	NA	NA
te1054	NA	NA	NA	NA	NA	NA	te1054	0	0	0	0	0	0.0769	te1054	NA	NA	NA	NA	NA	NA
te10540	NA	NA	NA	NA	NA	NA	te10540	NA	NA	NA	NA	NA	NA	te10540	NA	NA	NA	NA	NA	NA
te10541	NA	NA	NA	NA	NA	NA	te10541	NA	NA	NA	NA	NA	NA	te10541	NA	NA	NA	NA	NA	NA
te10542	NA	NA	NA	NA	NA	NA	te10542	NA	NA	NA	NA	NA	NA	te10542	NA	NA	NA	NA	NA	NA
te10543	NA	NA	NA	NA	NA	NA	te10543	NA	NA	NA	NA	NA	NA	te10543	NA	NA	NA	NA	NA	NA
te10544	NA	NA	NA	NA	NA	NA	te10544	0	0	0.2	0	0	0	te10544	NA	NA	NA	NA	NA	NA
te10545	NA	NA	NA	NA	NA	NA	te10545	NA	NA	NA	NA	NA	NA	te10545	NA	NA	NA	NA	NA	NA
te10546	NA	NA	NA	NA	NA	NA	te10546	NA	NA	NA	NA	NA	NA	te10546	NA	NA	NA	NA	NA	NA
te10547	NA	NA	NA	NA	NA	NA	te10547	NA	NA	NA	NA	NA	NA	te10547	NA	NA	NA	NA	NA	NA
te10548	NA	NA	NA	NA	NA	NA	te10548	NA	NA	NA	NA	NA	NA	te10548	NA	NA	NA	NA	NA	NA
te10549	NA	NA	NA	NA	NA	NA	te10549	NA	NA	NA	NA	NA	NA	te10549	NA	NA	NA	NA	NA	NA
te1055	NA	NA	NA	NA	NA	NA	te1055	0	0.1111	0	0.1429	0.1429	NA	te1055	NA	NA	NA	NA	NA	NA
te10550	NA	NA	NA	NA	NA	NA	te10550	NA	NA	NA	NA	NA	NA	te10550	NA	NA	NA	NA	NA	NA
te10551	NA	NA	NA	NA	NA	NA	te10551	0	0	0.04545	0	0	0	te10551	NA	NA	NA	NA	NA	NA
te10552	NA	NA	NA	NA	NA	NA	te10552	0.02777	0	0	0	0	0	te10552	NA	NA	NA	NA	NA	NA
te10553	NA	NA	NA	NA	NA	NA	te10553	NA	NA	NA	NA	NA	NA	te10553	NA	NA	NA	NA	NA	NA
te10554	NA	NA	NA	NA	NA	NA	te10554	0	0	0.01299	0	0	0	te10554	NA	NA	NA	NA	NA	NA
te10555	NA	NA	NA	NA	NA	NA	te10555	0	0	0	0.0101	0	0	te10555	0	0	0	0	0	NA
te10556	NA	NA	NA	NA	NA	NA	te10556	NA	NA	NA	NA	NA	NA	te10556	NA	NA	NA	NA	NA	NA
te10557	NA	NA	NA	NA	NA	NA	te10557	NA	NA	NA	NA	NA	NA	te10557	NA	NA	NA	NA	NA	NA
te10558	NA	0	0	0	0	NA	te10558	0	0	0	0	0	NA	te10558	NA	NA	NA	NA	NA	NA
te10559	NA	NA	NA	NA	NA	NA	te10559	0.00667	0	0	0	0	NA	te10559	NA	NA	NA	NA	NA	NA
te1056	NA	NA	NA	NA	NA	NA	te1056	0	0.0278	0	0	0	NA	te1056	NA	NA	NA	NA	NA	NA
te10560	0.0667	0.0667	0	0.0625	NA	NA	te10560	0	0	0	0	NA	NA	te10560	0	0	0.02777	0	NA	NA
te10561	0.64966	0.56781	0.52177	0.50996	0.51428	0.0625	te10561	0.045	0.06261	0.00529	0.02762	0.03158	0.01667	te10561	0.20586	0.16134	0.07659	0.19105	0.16032	0.04168
te10562	NA	NA	NA	NA	NA	NA	te10562	NA	NA	NA	NA	NA	NA	te10562	NA	NA	NA	NA	NA	NA
te10563	0.2857	0.0909	0.1429	0.1538	0.0556	NA	te10563	0.03255	0.05555	0.02778	0	0.07352	0.1	te10563	NA	NA	NA	NA	NA	NA
te10564	NA	NA	NA	NA	NA	NA	te10564	NA	NA	NA	NA	NA	NA	te10564	NA	NA	NA	NA	NA	NA
te10565	NA	NA	0	0	0	NA	te10565	0	0.07145	0	0	0	0	te10565	NA	NA	NA	NA	NA	NA
te10566	NA	NA	NA	NA	NA	NA	te10566	NA	NA	NA	NA	NA	NA	te10566	NA	NA	NA	NA	NA	NA
te10567	NA	NA	NA	NA	NA	NA	te10567	0.01388	0	0.01042	0.0098	0	0	te10567	NA	NA	NA	NA	NA	NA
te10568	NA	NA	NA	NA	NA	NA	te10568	NA	NA	NA	NA	NA	NA	te10568	NA	NA	NA	NA	NA	NA
te10569	NA	NA	NA	NA	NA	NA	te10569	NA	NA	NA	NA	NA	NA	te10569	NA	NA	NA	NA	NA	NA
te1057	NA	NA	NA	NA	NA	NA	te1057	NA	NA	NA	NA	NA	NA	te1057	NA	NA	NA	NA	NA	NA
te10570	NA	NA	NA	NA	NA	NA	te10570	NA	NA	NA	NA	NA	NA	te10570	NA	NA	NA	NA	NA	NA
te10571	NA	NA	NA	NA	NA	NA	te10571	NA	NA	NA	NA	NA	NA	te10571	NA	NA	NA	NA	NA	NA
te10572	NA	NA	NA	NA	NA	NA	te10572	0	0	0	0	0	0	te10572	NA	NA	NA	NA	NA	NA
te10573	NA	NA	NA	NA	NA	NA	te10573	NA	NA	NA	NA	NA	NA	te10573	NA	NA	NA	NA	NA	NA
te10574	0	0	0.02083	0.02903	0	0.01515	te10574	0.0196	0.04603	0	0.03703	0	0	te10574	0	0	0	0.10555	0	0
te10575	0	0	NA	0	0	0	te10575	0	0.0084	0	0.01429	0	0	te10575	NA	NA	NA	NA	NA	NA
te10576	NA	NA	NA	NA	NA	NA	te10576	NA	NA	NA	NA	NA	NA	te10576	NA	NA	NA	NA	NA	NA
te10577	NA	NA	NA	NA	NA	NA	te10577	NA	NA	NA	NA	NA	NA	te10577	NA	NA	NA	NA	NA	NA
te10578	NA	NA	NA	NA	NA	NA	te10578	0	0	0	0	0	0	te10578	NA	NA	NA	NA	NA	NA
te10579	NA	NA	NA	NA	NA	NA	te10579	NA	NA	NA	NA	NA	NA	te10579	NA	NA	NA	NA	NA	NA
te1058	0.58335	0.51085	0.5019	0.59615	0.5526	0.3125	te1058	0.03571	0.01823	0.07483	0.06064	0.06413	0.07654	te1058	0.34045	0.38395	0.27705	0.2795	0.3066	0.3214
te10580	NA	NA	NA	NA	NA	NA	te10580	0	0	0	0	0	NA	te10580	0	0.0625	0	0	0	NA
te10581	NA	NA	NA	NA	NA	NA	te10581	0	0.0435	0	NA	NA	NA	te10581	NA	NA	NA	NA	NA	NA
te10582	NA	NA	NA	NA	NA	NA	te10582	0.05	0	0	0	NA	NA	te10582	NA	NA	NA	NA	NA	NA
te10583	NA	NA	NA	NA	NA	NA	te10583	NA	NA	NA	NA	NA	NA	te10583	NA	NA	NA	NA	NA	NA
te10584	NA	NA	NA	NA	NA	NA	te10584	NA	NA	NA	NA	NA	NA	te10584	NA	NA	NA	NA	NA	NA
te10585	NA	NA	NA	NA	NA	NA	te10585	NA	NA	NA	NA	NA	NA	te10585	NA	NA	NA	NA	NA	NA
te10586	NA	NA	NA	NA	NA	NA	te10586	NA	NA	NA	NA	NA	NA	te10586	NA	NA	NA	NA	NA	NA
te10587	NA	NA	NA	NA	NA	NA	te10587	0	0	NA	NA	NA	0.03333	te10587	0	NA	NA	NA	NA	0
te10588	NA	NA	NA	NA	NA	NA	te10588	NA	NA	NA	NA	NA	NA	te10588	NA	NA	NA	NA	NA	NA
te10589	NA	NA	NA	NA	NA	NA	te10589	NA	NA	NA	NA	NA	NA	te10589	NA	NA	NA	NA	NA	NA
te1059	NA	NA	NA	NA	NA	NA	te1059	0.04	0.0312	0.0556	0.0769	NA	NA	te1059	NA	NA	NA	NA	NA	NA
te10590	NA	NA	NA	NA	NA	NA	te10590	NA	NA	NA	NA	NA	NA	te10590	NA	NA	NA	NA	NA	NA
te10591	NA	NA	NA	NA	NA	NA	te10591	NA	NA	NA	NA	NA	NA	te10591	NA	NA	NA	NA	NA	NA
te10592	0	0	0.125	0.0556	0	0	te10592	NA	NA	NA	NA	NA	NA	te10592	NA	NA	NA	NA	NA	NA
te10593	0	0	0	0	NA	0	te10593	0	0	0	0	0	0	te10593	NA	NA	NA	NA	NA	NA
te10594	NA	NA	NA	NA	NA	NA	te10594	NA	NA	NA	NA	NA	NA	te10594	NA	NA	NA	NA	NA	NA
te10595	NA	NA	NA	NA	NA	NA	te10595	NA	0.00893	0	0	0	0	te10595	NA	0	0	0	0	0
te10596	NA	NA	NA	NA	NA	NA	te10596	NA	0	0	0	0	0	te10596	NA	NA	NA	NA	NA	NA
te10597	NA	NA	NA	NA	NA	NA	te10597	NA	NA	NA	NA	NA	NA	te10597	NA	NA	NA	NA	NA	NA
te10598	NA	NA	NA	NA	NA	NA	te10598	0	0	0	0.02082	0	0	te10598	NA	NA	NA	NA	NA	NA
te10599	NA	NA	NA	NA	NA	NA	te10599	0	0.02307	NA	0.00833	NA	0	te10599	NA	NA	NA	NA	NA	NA
te106	0.73269	0.90658	0.7399	0.91642	0.83096	0.69142	te106	0.06029	0.04349	0.01412	0.04645	0.10814	0	te106	0.2537	0.18277	0.171	0.14	0.29763	0.25
te1060	NA	NA	NA	NA	NA	NA	te1060	0.0833	0.0741	0.0588	0.05	0	NA	te1060	NA	NA	NA	NA	NA	NA
te10600	NA	NA	NA	NA	NA	NA	te10600	NA	NA	NA	NA	NA	NA	te10600	NA	NA	NA	NA	NA	NA
te10601	NA	NA	NA	NA	NA	NA	te10601	NA	NA	NA	NA	NA	NA	te10601	NA	NA	NA	NA	NA	NA
te10602	NA	NA	NA	NA	NA	NA	te10602	0	0	0	0	0	0	te10602	NA	NA	NA	NA	NA	NA
te10603	NA	NA	NA	NA	NA	NA	te10603	NA	NA	NA	NA	NA	NA	te10603	NA	NA	NA	NA	NA	NA
te10604	0.9	0.6923	0.6	0.3636	NA	NA	te10604	0	0	0	0	NA	NA	te10604	NA	NA	NA	NA	NA	NA
te10605	NA	NA	NA	NA	NA	NA	te10605	NA	NA	NA	NA	NA	NA	te10605	NA	NA	NA	NA	NA	NA
te10606	NA	NA	NA	NA	NA	NA	te10606	NA	NA	NA	NA	NA	NA	te10606	NA	NA	NA	NA	NA	NA
te10607	NA	NA	NA	NA	NA	NA	te10607	NA	NA	NA	NA	NA	NA	te10607	NA	NA	NA	NA	NA	NA
te10608	NA	NA	NA	NA	NA	NA	te10608	NA	NA	NA	NA	NA	NA	te10608	NA	NA	NA	NA	NA	NA
te10609	NA	NA	NA	NA	NA	NA	te10609	NA	NA	NA	NA	NA	NA	te10609	NA	NA	NA	NA	NA	NA
te1061	NA	NA	NA	NA	NA	NA	te1061	NA	NA	NA	NA	NA	NA	te1061	NA	NA	NA	NA	NA	NA
te10610	NA	NA	NA	NA	NA	NA	te10610	0	0	0.1	0	NA	NA	te10610	0	0	0.1	0	NA	NA
te10611	NA	NA	NA	NA	NA	NA	te10611	NA	NA	NA	NA	NA	NA	te10611	NA	NA	NA	NA	NA	NA
te10612	1	1	1	0.9474	0.8	0.8571	te10612	NA	NA	NA	NA	NA	NA	te10612	0	0	0	0.0588	0	0
te10613	0	0.05827	0.0568	0.05787	0	NA	te10613	0	0.0833	0	0.0625	0	NA	te10613	0	0.07574	0	0	0	0
te10614	NA	NA	NA	NA	NA	NA	te10614	NA	NA	NA	NA	NA	NA	te10614	NA	NA	NA	NA	NA	NA
te10615	NA	NA	NA	NA	NA	NA	te10615	NA	NA	NA	NA	NA	NA	te10615	NA	NA	NA	NA	NA	NA
te10616	NA	NA	NA	NA	NA	NA	te10616	NA	NA	NA	NA	NA	NA	te10616	NA	NA	NA	NA	NA	NA
te10617	NA	NA	NA	NA	NA	NA	te10617	NA	NA	NA	NA	NA	NA	te10617	NA	NA	NA	NA	NA	NA
te10618	NA	NA	NA	NA	NA	NA	te10618	NA	NA	NA	NA	NA	NA	te10618	NA	NA	NA	NA	NA	NA
te10619	0	0	0.04545	0	0	0	te10619	NA	NA	NA	NA	NA	NA	te10619	NA	NA	NA	NA	NA	NA
te1062	NA	NA	NA	NA	NA	NA	te1062	0	0	0	0.1429	0	NA	te1062	NA	NA	NA	NA	NA	NA
te10620	0	0	0	0	0	0	te10620	NA	NA	NA	NA	NA	NA	te10620	0	0	0	0.04545	0	0
te10621	NA	NA	NA	NA	NA	NA	te10621	NA	NA	NA	NA	NA	NA	te10621	NA	NA	NA	NA	NA	NA
te10622	NA	NA	NA	NA	NA	NA	te10622	NA	NA	NA	NA	NA	NA	te10622	NA	NA	NA	NA	NA	NA
te10623	NA	NA	NA	NA	NA	NA	te10623	NA	NA	NA	NA	NA	NA	te10623	NA	NA	NA	NA	NA	NA
te10624	NA	NA	NA	NA	NA	NA	te10624	0	0.04315	0	0	0.03335	0	te10624	0	0.0625	0	0	0	0
te10625	NA	NA	NA	NA	NA	NA	te10625	NA	NA	NA	NA	NA	NA	te10625	NA	NA	NA	NA	NA	NA
te10626	NA	NA	NA	NA	NA	NA	te10626	NA	NA	NA	NA	NA	NA	te10626	NA	NA	NA	NA	NA	NA
te10627	NA	NA	NA	NA	NA	NA	te10627	NA	NA	NA	NA	NA	NA	te10627	NA	NA	NA	NA	NA	NA
te10628	0	0	0	0	NA	0	te10628	0	0.07405	0.03125	0	0	0	te10628	0	0.1769	0.03845	0.07175	0.1667	NA
te10629	0	0	0	0	NA	0	te10629	0	0.09873	0	0	NA	NA	te10629	0	0.1538	0.0769	0.0526	NA	NA
te1063	NA	NA	NA	NA	NA	NA	te1063	NA	NA	NA	NA	NA	NA	te1063	NA	NA	NA	NA	NA	NA
te10630	NA	NA	NA	NA	NA	NA	te10630	NA	NA	NA	NA	NA	NA	te10630	NA	NA	NA	NA	NA	NA
te10631	NA	NA	NA	NA	NA	NA	te10631	NA	NA	NA	NA	NA	NA	te10631	NA	NA	NA	NA	NA	NA
te10632	NA	NA	NA	NA	NA	NA	te10632	0	0	0	0	0	NA	te10632	NA	NA	NA	NA	NA	NA
te10633	NA	NA	NA	NA	NA	NA	te10633	NA	NA	NA	NA	NA	NA	te10633	NA	NA	NA	NA	NA	NA
te10634	NA	NA	NA	NA	NA	NA	te10634	NA	NA	NA	NA	NA	NA	te10634	NA	NA	NA	NA	NA	NA
te10635	NA	NA	NA	NA	NA	NA	te10635	NA	NA	NA	NA	NA	NA	te10635	NA	NA	NA	NA	NA	NA
te10636	NA	NA	NA	NA	NA	NA	te10636	NA	NA	NA	NA	NA	NA	te10636	NA	NA	NA	NA	NA	NA
te10637	NA	NA	NA	NA	NA	NA	te10637	NA	NA	NA	NA	NA	NA	te10637	NA	NA	NA	NA	NA	NA
te10638	NA	NA	NA	NA	NA	NA	te10638	0	0	0	0	0	0	te10638	NA	NA	NA	NA	NA	NA
te10639	NA	NA	NA	NA	NA	NA	te10639	NA	NA	NA	NA	NA	NA	te10639	NA	NA	NA	NA	NA	NA
te1064	NA	NA	NA	NA	NA	NA	te1064	0.04498	0.02778	0.05698	0	NA	NA	te1064	NA	NA	NA	NA	NA	NA
te10640	NA	NA	NA	NA	NA	NA	te10640	NA	NA	NA	NA	NA	NA	te10640	NA	NA	NA	NA	NA	NA
te10641	NA	NA	NA	NA	NA	NA	te10641	NA	NA	NA	NA	NA	NA	te10641	NA	NA	NA	NA	NA	NA
te10642	NA	NA	NA	NA	NA	NA	te10642	0	0	NA	0	0.01515	0	te10642	NA	NA	NA	NA	NA	NA
te10643	NA	NA	NA	NA	NA	NA	te10643	NA	NA	NA	NA	NA	NA	te10643	NA	NA	NA	NA	NA	NA
te10644	NA	NA	NA	NA	NA	NA	te10644	NA	NA	NA	NA	NA	NA	te10644	NA	NA	NA	NA	NA	NA
te10645	NA	NA	NA	NA	NA	NA	te10645	NA	NA	NA	NA	NA	NA	te10645	NA	NA	NA	NA	NA	NA
te10646	NA	NA	NA	NA	NA	NA	te10646	0	0	0	0	0	0	te10646	NA	NA	NA	NA	NA	NA
te10647	NA	NA	NA	NA	NA	NA	te10647	0	0	0.025	0	NA	NA	te10647	NA	NA	NA	NA	NA	NA
te10648	NA	NA	NA	NA	NA	NA	te10648	NA	NA	NA	NA	NA	NA	te10648	NA	NA	NA	NA	NA	NA
te10649	NA	NA	NA	NA	NA	NA	te10649	NA	NA	NA	NA	NA	NA	te10649	NA	NA	NA	NA	NA	NA
te1065	0.9579	0.82916	0.8675	0.80442	0.81344	0.7132	te1065	0.14634	0.09313	0.0247	0.01856	0.09856	0.01854	te1065	0.42015	0.23735	0.19102	0.12985	0.38028	0.27332
te10650	NA	NA	NA	NA	NA	NA	te10650	NA	NA	NA	NA	NA	NA	te10650	NA	NA	NA	NA	NA	NA
te10651	NA	NA	NA	NA	NA	NA	te10651	0	0.01282	0	0	0	0	te10651	0	0	0	0	0	NA
te10652	NA	NA	NA	NA	NA	NA	te10652	NA	NA	NA	NA	NA	NA	te10652	NA	NA	NA	NA	NA	NA
te10653	NA	NA	NA	NA	NA	NA	te10653	NA	NA	NA	NA	NA	NA	te10653	NA	NA	NA	NA	NA	NA
te10654	NA	NA	NA	NA	NA	NA	te10654	0	0	0	0	0	NA	te10654	NA	NA	NA	NA	NA	NA
te10655	NA	NA	NA	NA	NA	NA	te10655	NA	NA	NA	NA	NA	NA	te10655	NA	NA	NA	NA	NA	NA
te10656	NA	NA	NA	NA	NA	NA	te10656	0.00854	0	0	0	0	0.0344	te10656	NA	NA	NA	NA	NA	NA
te10657	NA	NA	NA	NA	NA	NA	te10657	NA	NA	NA	NA	NA	NA	te10657	NA	NA	NA	NA	NA	NA
te10658	NA	NA	NA	NA	NA	NA	te10658	NA	NA	NA	0	0	0	te10658	NA	NA	NA	NA	NA	NA
te10659	NA	NA	NA	NA	NA	NA	te10659	NA	NA	NA	NA	NA	NA	te10659	NA	NA	NA	NA	NA	NA
te1066	NA	NA	NA	NA	NA	NA	te1066	NA	NA	NA	NA	NA	NA	te1066	NA	NA	NA	NA	NA	NA
te10660	NA	NA	NA	NA	NA	NA	te10660	NA	NA	NA	NA	NA	NA	te10660	NA	NA	NA	NA	NA	NA
te10661	0.0505	0	0.0294	0.04342	0	0	te10661	0.00595	0.00397	0.01286	0.00397	0	0	te10661	0	0	0	0	0	0
te10662	NA	NA	NA	NA	NA	NA	te10662	NA	NA	NA	NA	NA	NA	te10662	0	0	0	0	0	0
te10663	NA	NA	NA	NA	NA	NA	te10663	NA	NA	NA	NA	NA	NA	te10663	NA	NA	NA	NA	NA	NA
te10664	NA	NA	NA	NA	NA	NA	te10664	0	0.0196	0	NA	NA	NA	te10664	NA	NA	NA	NA	NA	NA
te10665	NA	NA	NA	NA	NA	NA	te10665	NA	NA	NA	NA	NA	NA	te10665	NA	NA	NA	NA	NA	NA
te10666	NA	NA	NA	NA	NA	NA	te10666	0	0.0839	0	0	NA	NA	te10666	NA	NA	NA	NA	NA	NA
te10667	NA	NA	NA	NA	0.46665	1	te10667	NA	0	NA	NA	0.13971	0.32727	te10667	NA	NA	NA	NA	NA	0.53333
te10668	NA	NA	NA	NA	NA	NA	te10668	0	0	0	0	0	0	te10668	NA	NA	NA	NA	NA	NA
te10669	NA	NA	NA	NA	NA	NA	te10669	NA	NA	NA	NA	NA	NA	te10669	0	0.0833	0	0	0	0
te1067	NA	NA	NA	NA	NA	NA	te1067	NA	NA	NA	NA	NA	NA	te1067	NA	NA	NA	NA	NA	NA
te10670	NA	NA	NA	NA	NA	NA	te10670	NA	NA	NA	NA	NA	NA	te10670	NA	NA	NA	NA	NA	NA
te10671	NA	NA	NA	NA	NA	NA	te10671	NA	NA	NA	NA	NA	NA	te10671	NA	NA	NA	NA	NA	NA
te10672	NA	NA	NA	NA	NA	NA	te10672	0	0	0	0	0	0	te10672	NA	NA	NA	NA	NA	NA
te10673	NA	NA	NA	NA	NA	NA	te10673	0	0	0.1	0	0	0	te10673	NA	NA	NA	NA	NA	NA
te10674	NA	NA	NA	NA	NA	NA	te10674	NA	NA	NA	NA	NA	NA	te10674	NA	NA	NA	NA	NA	NA
te10675	NA	NA	NA	NA	NA	NA	te10675	0	NA	0	0.0909	0.125	NA	te10675	NA	NA	NA	NA	NA	NA
te10676	NA	NA	NA	NA	NA	NA	te10676	NA	NA	NA	NA	NA	NA	te10676	NA	NA	NA	NA	NA	NA
te10677	0.8077	0.7361	0.85765	0.9375	0.35625	0.36665	te10677	0.0049	0.00662	0.01062	0.00841	0.0076	0.01176	te10677	0	0.02762	0	0.03334	0	0.03334
te10678	NA	NA	NA	NA	NA	NA	te10678	NA	NA	NA	NA	NA	NA	te10678	NA	NA	NA	NA	NA	NA
te10679	NA	NA	NA	NA	NA	NA	te10679	NA	0	0	0	NA	NA	te10679	NA	NA	NA	0	NA	NA
te1068	NA	NA	NA	NA	NA	NA	te1068	NA	NA	NA	NA	NA	NA	te1068	NA	NA	NA	NA	NA	NA
te10680	NA	NA	NA	NA	NA	NA	te10680	0	0	0	0	0	NA	te10680	NA	NA	NA	NA	NA	NA
te10681	0	0	0	0	0	NA	te10681	0	0	0	0.00699	0.00909	NA	te10681	0	0.0714	0	0	0	NA
te10682	NA	NA	NA	NA	NA	NA	te10682	0	0.01329	NA	0	NA	NA	te10682	NA	NA	NA	NA	NA	NA
te10683	NA	NA	NA	NA	NA	NA	te10683	NA	NA	NA	NA	NA	NA	te10683	NA	NA	NA	NA	NA	NA
te10684	NA	NA	NA	NA	NA	NA	te10684	NA	NA	NA	NA	NA	NA	te10684	NA	NA	NA	NA	NA	NA
te10685	NA	NA	NA	NA	NA	NA	te10685	NA	NA	NA	NA	NA	NA	te10685	NA	NA	NA	NA	NA	NA
te10686	NA	NA	NA	NA	NA	NA	te10686	0	0	0	0	0	0	te10686	0	0	0	0	NA	0
te10687	0	0	0.18728	0.064	0	0	te10687	0	0	0	0	0	0	te10687	0.1111	0	0	0.0455	0	NA
te10688	NA	NA	NA	NA	NA	NA	te10688	0	0	0	0	NA	NA	te10688	NA	NA	NA	NA	NA	NA
te10689	NA	NA	NA	NA	NA	NA	te10689	NA	NA	NA	NA	NA	NA	te10689	NA	0	NA	NA	NA	NA
te1069	NA	NA	NA	NA	NA	NA	te1069	NA	NA	NA	NA	NA	NA	te1069	NA	NA	NA	NA	NA	NA
te10690	NA	NA	NA	NA	NA	NA	te10690	NA	NA	NA	NA	NA	NA	te10690	NA	NA	NA	NA	NA	NA
te10691	NA	NA	NA	NA	NA	NA	te10691	NA	0	NA	NA	NA	NA	te10691	NA	NA	NA	NA	NA	NA
te10692	NA	NA	NA	NA	NA	NA	te10692	NA	NA	NA	NA	NA	NA	te10692	NA	NA	NA	NA	NA	NA
te10693	NA	NA	NA	NA	NA	NA	te10693	0	0	0	0	0.02	NA	te10693	NA	NA	NA	NA	NA	NA
te10694	NA	NA	NA	NA	NA	NA	te10694	NA	NA	NA	NA	NA	NA	te10694	NA	NA	NA	NA	NA	NA
te10695	NA	NA	NA	NA	NA	NA	te10695	NA	NA	NA	NA	NA	NA	te10695	NA	NA	NA	NA	NA	NA
te10696	NA	NA	NA	NA	NA	NA	te10696	NA	NA	NA	NA	NA	NA	te10696	NA	NA	NA	NA	NA	NA
te10697	NA	NA	NA	NA	NA	NA	te10697	NA	NA	NA	NA	NA	NA	te10697	0	0	0	0	0	0
te10698	NA	NA	NA	NA	NA	NA	te10698	NA	NA	NA	NA	NA	NA	te10698	NA	NA	NA	NA	NA	NA
te10699	NA	NA	NA	NA	NA	NA	te10699	NA	NA	NA	NA	NA	NA	te10699	NA	NA	NA	NA	NA	NA
te107	0.66612	0.62129	0.62309	0.67031	0.87315	0.86924	te107	0.00138	0.00261	0.00527	0.00198	0.10476	0.06103	te107	0.01111	0.01185	0.01537	0.02024	0.36249	0.36971
te1070	NA	NA	NA	NA	NA	NA	te1070	NA	NA	NA	NA	NA	NA	te1070	NA	NA	NA	NA	NA	NA
te10700	NA	NA	NA	NA	NA	NA	te10700	NA	NA	NA	NA	NA	NA	te10700	NA	NA	NA	NA	NA	NA
te10701	NA	NA	NA	NA	NA	NA	te10701	0.00625	0	0	0	0	0	te10701	NA	NA	NA	NA	NA	NA
te10702	NA	NA	NA	NA	NA	NA	te10702	NA	NA	NA	NA	NA	NA	te10702	NA	NA	NA	NA	NA	NA
te10703	NA	NA	NA	NA	NA	NA	te10703	NA	NA	NA	NA	NA	NA	te10703	NA	NA	NA	NA	NA	NA
te10704	NA	NA	NA	NA	NA	NA	te10704	0	0	0	0	0	0	te10704	NA	NA	NA	NA	NA	NA
te10705	NA	0	0.1667	0	0	0.2	te10705	NA	NA	NA	NA	NA	NA	te10705	NA	NA	NA	NA	NA	NA
te10706	NA	NA	NA	NA	NA	NA	te10706	NA	0	NA	0	NA	NA	te10706	NA	NA	NA	NA	NA	NA
te10707	NA	0	0	0	NA	0	te10707	NA	0	0	0	NA	0	te10707	NA	0	0	0	NA	0
te10708	0.0294	0	0	0.0278	0.0625	0	te10708	NA	NA	NA	NA	NA	NA	te10708	NA	NA	NA	NA	NA	NA
te10709	NA	NA	NA	NA	NA	NA	te10709	NA	NA	NA	NA	NA	NA	te10709	NA	NA	NA	NA	NA	NA
te1071	NA	NA	NA	NA	NA	NA	te1071	0.02082	0.01785	0.04772	0	0	NA	te1071	NA	NA	NA	NA	NA	NA
te10710	NA	NA	NA	NA	NA	NA	te10710	NA	NA	NA	NA	NA	NA	te10710	NA	NA	NA	NA	NA	NA
te10711	NA	NA	NA	NA	NA	NA	te10711	NA	NA	NA	NA	NA	NA	te10711	NA	NA	NA	NA	NA	NA
te10712	NA	NA	NA	NA	NA	NA	te10712	0	0	0	NA	NA	NA	te10712	NA	NA	NA	NA	NA	NA
te10713	NA	NA	NA	NA	NA	NA	te10713	0.01852	0.0101	0.02041	0	0	NA	te10713	NA	NA	NA	NA	NA	NA
te10714	NA	NA	NA	NA	NA	NA	te10714	NA	NA	NA	NA	NA	NA	te10714	NA	NA	NA	NA	NA	NA
te10715	NA	NA	NA	NA	NA	NA	te10715	NA	NA	NA	NA	NA	NA	te10715	NA	NA	NA	NA	NA	NA
te10716	NA	NA	NA	NA	NA	NA	te10716	NA	NA	NA	NA	NA	NA	te10716	NA	NA	NA	NA	NA	NA
te10717	NA	NA	NA	NA	NA	NA	te10717	NA	NA	NA	NA	NA	NA	te10717	NA	NA	NA	NA	NA	NA
te10718	NA	NA	NA	NA	NA	NA	te10718	NA	NA	NA	NA	NA	NA	te10718	NA	NA	NA	NA	NA	NA
te10719	NA	NA	NA	NA	NA	NA	te10719	NA	NA	NA	NA	NA	NA	te10719	NA	NA	NA	NA	NA	NA
te1072	NA	NA	NA	NA	NA	NA	te1072	NA	NA	NA	NA	NA	NA	te1072	NA	NA	NA	NA	NA	NA
te10720	NA	NA	NA	NA	NA	NA	te10720	0.0168	0	0	0	0	0	te10720	0	0	0	0	0	0
te10721	NA	NA	NA	NA	NA	NA	te10721	NA	NA	NA	NA	NA	NA	te10721	NA	NA	NA	NA	NA	NA
te10722	NA	NA	NA	NA	NA	NA	te10722	0	0	0	0	0	NA	te10722	NA	NA	NA	NA	NA	NA
te10723	NA	NA	NA	NA	NA	NA	te10723	NA	NA	NA	NA	NA	NA	te10723	NA	NA	NA	NA	NA	NA
te10724	NA	NA	NA	NA	NA	NA	te10724	NA	NA	NA	NA	NA	NA	te10724	0	0	0	0	0	0
te10725	NA	NA	NA	NA	NA	NA	te10725	NA	NA	NA	NA	NA	NA	te10725	NA	NA	NA	NA	NA	NA
te10726	NA	NA	NA	NA	NA	NA	te10726	0	0	0	0	0	0	te10726	NA	NA	NA	NA	NA	NA
te10727	0	0	0	0	0.0833	0	te10727	0.00667	0.00833	0	0	0.00606	0	te10727	0	0.02778	0	0	0	0
te10728	0	0	0	0	0	0	te10728	NA	NA	NA	NA	NA	NA	te10728	NA	NA	NA	NA	NA	NA
te10729	0	0.025	0.4	0.17848	0.2	0.23332	te10729	0	0.00831	0.00909	0	0.04545	0.04382	te10729	0	0	0	0.02	0.1	0.14
te1073	NA	NA	NA	NA	NA	NA	te1073	0	0	0	0.1	NA	NA	te1073	NA	NA	NA	NA	NA	NA
te10730	NA	NA	0.16665	0.22818	1	NA	te10730	NA	NA	0	0	0.13333	0	te10730	NA	NA	0	0	0.4	NA
te10731	0.36397	0.49278	0.31332	0.5491	0.598	0.95237	te10731	0.01843	0.03381	0.06122	0.04379	0.07252	0.01786	te10731	0.17154	0.28632	0.35762	0.26546	0.39806	0.35358
te10732	0.38727	0.62687	0.3319	0.46297	0.6627	0.64287	te10732	0.03072	0.06924	0.01046	0	0.06389	0.06978	te10732	0.10835	0.35225	0	0.06275	0.33335	0.35415
te10733	NA	NA	NA	NA	NA	NA	te10733	NA	NA	NA	NA	NA	NA	te10733	NA	NA	NA	NA	NA	NA
te10734	0.00595	0	0.00556	0.02849	0.16718	0.05698	te10734	0.01474	0.0086	0	0	0	0	te10734	0.02857	0.01282	0	0.00877	0	0
te10735	0	0	0	0	0	NA	te10735	0	0.00433	0	0	0	0	te10735	NA	NA	NA	NA	NA	NA
te10736	NA	NA	NA	NA	NA	NA	te10736	NA	NA	NA	NA	NA	NA	te10736	0	0	0	0	0	NA
te10737	NA	NA	NA	NA	NA	NA	te10737	0	0	0	0.02382	0	0.02778	te10737	NA	NA	NA	NA	NA	NA
te10738	NA	NA	NA	NA	NA	NA	te10738	0	0	0	0	0	0	te10738	0	0	0	0	0	0
te10739	0	0	0	0.0476	0	0	te10739	0.00334	0	0	0	0	0	te10739	NA	NA	NA	NA	NA	NA
te1074	0	0	0	0	NA	0	te1074	0	0	0	0	NA	NA	te1074	NA	NA	NA	NA	NA	NA
te10740	NA	NA	NA	NA	NA	NA	te10740	NA	NA	NA	NA	NA	NA	te10740	0	0	0	0	0	0
te10741	NA	NA	NA	NA	NA	NA	te10741	0	0	NA	NA	NA	NA	te10741	NA	NA	NA	NA	NA	NA
te10742	NA	NA	NA	NA	NA	NA	te10742	0	0	0	0	0	NA	te10742	0	0	0	0.04545	0	NA
te10743	NA	NA	NA	NA	NA	NA	te10743	0.0294	0.03125	0.0278	0	0.05555	0	te10743	NA	NA	NA	NA	NA	NA
te10744	NA	NA	NA	NA	NA	NA	te10744	0	0	0	0	0	0	te10744	0	0	0	0	0	NA
te10745	NA	NA	NA	NA	NA	NA	te10745	0	0	0	0	0	0	te10745	NA	NA	NA	NA	NA	NA
te10746	NA	NA	NA	NA	NA	NA	te10746	0	0	0	0	NA	0	te10746	NA	NA	NA	NA	NA	NA
te10747	NA	NA	NA	NA	NA	NA	te10747	0	0.01234	0	0	NA	0	te10747	NA	NA	NA	NA	NA	NA
te10748	NA	NA	NA	NA	NA	NA	te10748	NA	NA	NA	NA	NA	NA	te10748	NA	NA	NA	NA	NA	NA
te10749	NA	NA	NA	NA	NA	NA	te10749	NA	NA	NA	NA	NA	NA	te10749	NA	NA	NA	NA	NA	NA
te1075	0.04167	0.03333	0.0238	0	0	0	te1075	0	0	0	0	0	0	te1075	NA	NA	NA	NA	NA	NA
te10750	0.01444	0.00493	0.00658	0	0.01794	0	te10750	0	0.01761	0	0.0068	0.00751	0	te10750	0	0.00364	0.00984	0.00478	0.01415	0.01752
te10751	0	0	0.05555	0	0	0.3	te10751	0	0.01197	0	0	0	0	te10751	0	0	0	0	NA	0
te10752	NA	NA	NA	NA	NA	NA	te10752	NA	NA	NA	NA	NA	NA	te10752	NA	NA	NA	NA	NA	NA
te10753	NA	NA	NA	NA	NA	NA	te10753	NA	NA	NA	NA	NA	NA	te10753	NA	NA	NA	NA	NA	NA
te10754	NA	NA	NA	NA	NA	NA	te10754	NA	NA	NA	NA	NA	NA	te10754	NA	NA	NA	NA	NA	NA
te10755	0	0	0	0	0	0	te10755	0	0	0	0	0	0	te10755	0	0	0	0	0	0
te10756	NA	NA	NA	NA	NA	NA	te10756	NA	NA	NA	NA	NA	NA	te10756	NA	NA	NA	NA	NA	NA
te10757	0	0	0	0.1	0	0	te10757	0	0.0526	0	0	0	NA	te10757	NA	NA	NA	NA	NA	NA
te10758	NA	NA	NA	NA	NA	NA	te10758	NA	NA	NA	NA	NA	NA	te10758	NA	NA	NA	NA	NA	NA
te10759	NA	NA	NA	NA	NA	NA	te10759	NA	NA	NA	NA	NA	NA	te10759	NA	NA	NA	NA	NA	NA
te1076	NA	NA	NA	NA	NA	NA	te1076	NA	NA	NA	NA	NA	NA	te1076	NA	NA	NA	NA	NA	NA
te10760	NA	NA	NA	NA	NA	NA	te10760	0	0	0	0	0	NA	te10760	NA	NA	NA	NA	NA	NA
te10761	NA	NA	NA	NA	NA	NA	te10761	NA	NA	NA	NA	NA	NA	te10761	NA	NA	NA	NA	NA	NA
te10762	NA	NA	NA	NA	NA	NA	te10762	NA	NA	NA	NA	NA	NA	te10762	NA	NA	NA	NA	NA	NA
te10763	NA	NA	NA	NA	NA	NA	te10763	NA	NA	NA	NA	NA	NA	te10763	NA	NA	NA	NA	NA	NA
te10764	NA	NA	NA	NA	NA	NA	te10764	0	0	0	0.03332	0	0.02778	te10764	0	0	0	0	0.2	0.1111
te10765	NA	NA	NA	NA	NA	NA	te10765	NA	NA	NA	NA	NA	NA	te10765	NA	NA	NA	NA	NA	NA
te10766	0.80489	0.8262	0.88107	0.86892	0.8	0.8	te10766	0.07872	0.02332	0.02042	0.01596	0.05002	0.02193	te10766	0.21342	0.26448	0.25074	0.09731	0.56667	0.4125
te10767	0.70201	0.85573	0.91551	0.7563	0.78356	0.7869	te10767	0.0511	0.04359	0.01852	0.01837	0.05209	0.04017	te10767	0.43416	0.4503	0.21327	0.21467	0.43849	0.50729
te10768	0.83228	0.80094	0.87922	0.87177	0.77778	0.77101	te10768	0.0567	0.05355	0.02151	0.02811	0.05709	0.05265	te10768	0.35094	0.37422	0.18706	0.20945	0.39788	0.4041
te10769	NA	NA	NA	NA	NA	NA	te10769	0.4	NA	NA	0.14696	0	0.1	te10769	NA	NA	NA	NA	NA	NA
te1077	NA	NA	NA	NA	NA	NA	te1077	NA	NA	NA	NA	NA	NA	te1077	NA	NA	NA	NA	NA	NA
te10770	NA	NA	NA	NA	NA	NA	te10770	NA	NA	NA	NA	NA	NA	te10770	NA	NA	NA	NA	NA	NA
te10771	NA	NA	NA	NA	NA	NA	te10771	NA	0.00658	0.1	0	0.04052	0.00962	te10771	NA	NA	NA	NA	0	NA
te10772	NA	NA	NA	NA	NA	NA	te10772	NA	NA	NA	NA	NA	NA	te10772	NA	NA	NA	NA	NA	NA
te10773	NA	NA	NA	NA	NA	NA	te10773	NA	NA	NA	NA	NA	NA	te10773	NA	NA	NA	NA	NA	NA
te10774	NA	NA	NA	NA	NA	NA	te10774	NA	NA	NA	NA	NA	NA	te10774	NA	NA	NA	NA	NA	NA
te10775	NA	NA	NA	NA	NA	NA	te10775	0	0.1111	0	0	NA	NA	te10775	NA	NA	NA	NA	NA	NA
te10776	NA	NA	NA	NA	NA	NA	te10776	NA	NA	NA	NA	NA	NA	te10776	NA	NA	NA	NA	NA	NA
te10777	NA	NA	NA	NA	NA	NA	te10777	0.03464	0.01112	0.01818	0.02288	NA	NA	te10777	NA	NA	NA	NA	NA	NA
te10778	NA	NA	NA	NA	NA	NA	te10778	NA	NA	NA	NA	NA	NA	te10778	NA	NA	NA	NA	NA	NA
te10779	0.69047	0.66668	NA	0.75393	NA	NA	te10779	0	0	NA	0	NA	NA	te10779	0.1548	0.13227	NA	0.42855	NA	NA
te1078	NA	NA	NA	NA	NA	NA	te1078	NA	NA	NA	NA	NA	NA	te1078	NA	NA	NA	NA	NA	NA
te10780	0.83786	0.37143	NA	0.88095	NA	NA	te10780	0.1548	0.08335	NA	NA	NA	NA	te10780	0.09527	0.1	NA	0	NA	NA
te10781	0.5	0.5882	0.5	0.4	NA	NA	te10781	0.0625	0	0	0	NA	NA	te10781	NA	NA	NA	NA	NA	NA
te10782	NA	NA	NA	NA	NA	NA	te10782	0	0	0	0.0278	0	NA	te10782	NA	NA	NA	NA	NA	NA
te10783	NA	NA	NA	NA	NA	NA	te10783	0	0.1	0	0	NA	NA	te10783	NA	NA	NA	NA	NA	NA
te10784	NA	NA	NA	NA	NA	NA	te10784	NA	0.1	NA	NA	NA	NA	te10784	NA	NA	NA	NA	NA	NA
te10785	NA	NA	NA	NA	NA	NA	te10785	NA	0.0875	NA	NA	NA	NA	te10785	NA	NA	NA	NA	NA	NA
te10786	NA	NA	NA	NA	NA	NA	te10786	0.05511	0.02431	0.08335	0.04004	0	NA	te10786	0.2857	0.22915	0.4286	0.1875	NA	NA
te10787	0.67587	0.68876	0.6439	0.59862	0.69403	0.66653	te10787	0.0294	0.05305	0.04578	0.03377	0.08395	0.07943	te10787	0.23906	0.27478	0.24085	0.18137	0.18904	0.09885
te10788	NA	NA	NA	NA	NA	NA	te10788	0.03827	0.01389	0.00667	0.01619	0.04647	0.06671	te10788	NA	NA	NA	NA	NA	NA
te10789	0.8068	0.81871	0.77663	0.8478	0.69405	0.59054	te10789	0.07125	0.0717	0.03645	0.03259	0.05924	0.0579	te10789	0.23707	0.25165	0.17641	0.14575	0.3129	0.27367
te1079	0.84245	0.93775	0.9375	0.9256	NA	NA	te1079	0.07417	0.09295	0.01433	0.06628	NA	NA	te1079	0.4741	0.35147	0.3111	0.23393	NA	NA
te10790	0.80004	0.77252	0.84891	0.80429	0.70916	0.68594	te10790	0.06106	0.06913	0.03448	0.03987	0.05548	0.06675	te10790	0.25556	0.22908	0.22617	0.13374	0.30654	0.25678
te10791	0.72937	0.75558	0.77689	0.74774	0.71721	0.69454	te10791	0.06125	0.05848	0.03438	0.032	0.07758	0.07371	te10791	0.31992	0.32563	0.25119	0.18191	0.38035	0.32181
te10792	0.84396	0.80854	0.78726	0.8304	0.74643	0.72164	te10792	0.12731	0.07853	0.10624	0.11889	0.13309	0.12706	te10792	0.2993	0.35864	0.23303	0.23324	0.4084	0.31802
te10793	0.7625	0.76224	0.78475	0.72839	0.71578	0.72073	te10793	0.04061	0.03787	0.03155	0.02069	0.04235	0.08362	te10793	0.12381	0.17278	0.11957	0.0684	0.20226	0.16729
te10794	0.61794	0.59698	0.56507	0.4678	0.03703	0.1217	te10794	0.01934	0.04969	0.04033	0.03788	0.03038	0.03744	te10794	0.13635	0.1925	0.16665	0.12165	0.2308	0.1429
te10795	0.68257	0.51473	0.56357	0.49783	0.64123	0.5724	te10795	0.02563	0	0.0238	0.0351	0.3024	0.1852	te10795	0	0	0	0	0.35	0.1
te10796	0.7	0.4444	0.875	0.4444	0.1818	0.2727	te10796	0.01187	0.07199	0.04665	0.0091	0.06974	0.04288	te10796	0.15	0.30555	0.125	0.1	0.35	0.2941
te10797	0.9081	0.8521	0.88578	0.86668	0.86112	0.96428	te10797	0.09183	0.07851	0.01887	0.00417	0.09233	0.04849	te10797	NA	NA	NA	NA	NA	NA
te10798	0.78473	0.78453	0.7873	0.61282	0.6615	0.6762	te10798	0.08135	0.1468	0.02285	0.01322	0.11243	0.01786	te10798	0.26547	0.34243	0.1515	0.09523	0.21943	0
te10799	0.04165	0.04545	0.2143	0.375	0.48335	0.38885	te10799	0.02703	0.02138	0.03131	0.01019	0.01642	0.01119	te10799	0	0	0.04167	0.0303	0	0
te108	0.58683	0.57542	0.56522	0.73909	0.79369	0.85755	te108	0.00533	0.00845	0.0064	0.01605	0.09766	0.13261	te108	0.00689	0.03332	0.00463	0.01208	0.40003	0.53544
te1080	NA	NA	NA	NA	NA	NA	te1080	NA	NA	NA	NA	NA	NA	te1080	NA	NA	NA	NA	NA	NA
te10800	0.6667	0.6979	0.6619	0.46825	NA	NA	te10800	0.05505	0.13595	0.00699	0.10067	NA	NA	te10800	0.0588	0.1538	0.0909	0.2222	NA	NA
te10801	NA	NA	NA	NA	NA	NA	te10801	0	0	0	0.01853	NA	NA	te10801	NA	NA	NA	NA	NA	NA
te10802	0.8	0.7	0.8182	0.9231	NA	NA	te10802	0.09598	0.0588	0.01515	0	NA	NA	te10802	0	0.0588	0	0.1538	NA	NA
te10803	NA	NA	NA	NA	NA	NA	te10803	0	0	0	0	0	0	te10803	NA	NA	NA	NA	NA	NA
te10804	0.9	0.8462	0.8333	0.7273	0	NA	te10804	0.00926	0.00972	0.00397	0.00718	0.02082	0	te10804	0.1111	0.1667	0	0	0.0769	NA
te10805	0.67435	0.5143	0.94445	0.7143	0.8874	0.6625	te10805	0.0625	0	0	0	0	0	te10805	0	0.0588	0	0.05	0	0
te10806	0.59572	0.76728	0.58624	0.66518	0.45576	0.19305	te10806	0.0379	0.03766	0.08107	0.01115	0.05257	0.13333	te10806	0.34942	0.3754	0.3389	0.14465	0.45175	0.26388
te10807	0.60267	0.50139	0.53298	0.48534	0.5176	0.53092	te10807	0.03103	0.02919	0.02881	0.00443	0.05053	0.02275	te10807	0.13923	0.12428	0.10098	0.04036	0.10973	0.02289
te10808	0.59344	0.59041	0.51288	0.37311	0.58664	0.48775	te10808	0.02424	0.03969	0.01695	0.01798	0.03123	0.03541	te10808	0.26709	0.20567	0.2074	0.14482	0.24798	0.22541
te10809	NA	NA	NA	NA	NA	NA	te10809	0.0294	0.04165	0.08335	0	0	0	te10809	NA	NA	NA	NA	NA	NA
te1081	NA	NA	NA	NA	NA	NA	te1081	0	0	0	0	NA	NA	te1081	NA	NA	NA	NA	NA	NA
te10810	NA	NA	NA	NA	NA	NA	te10810	0	0.02223	0	0	0.04763	0	te10810	NA	NA	NA	NA	NA	NA
te10811	0.48825	0.58312	0.37305	0.63596	0.82479	0.50746	te10811	0.00296	0.01973	0.00748	0.00808	0.0544	0.02308	te10811	0.0278	0.1	0.04545	0.13845	0.28335	0.0625
te10812	NA	NA	NA	NA	NA	NA	te10812	NA	NA	NA	NA	NA	NA	te10812	NA	NA	NA	NA	NA	NA
te10813	0.80517	0.73962	0.53848	0.4379	0.62905	NA	te10813	0.02821	0.04044	0.01581	0.01514	0.02007	0.01905	te10813	0.06485	0.3706	0.07045	0.13082	0.07095	0.1
te10814	NA	NA	NA	NA	NA	NA	te10814	0.0573	0.09475	0	0	0.08618	0.05768	te10814	NA	NA	NA	NA	NA	NA
te10815	NA	NA	NA	NA	NA	NA	te10815	NA	NA	NA	NA	NA	NA	te10815	NA	NA	NA	NA	NA	NA
te10816	NA	NA	NA	NA	NA	NA	te10816	0	0	0.00953	0	0	NA	te10816	NA	NA	NA	NA	NA	NA
te10817	NA	NA	NA	NA	NA	NA	te10817	NA	NA	NA	NA	NA	NA	te10817	NA	NA	NA	NA	NA	NA
te10818	NA	NA	NA	NA	NA	NA	te10818	0.0556	0.0667	0	0.0769	NA	NA	te10818	NA	NA	NA	NA	NA	NA
te10819	0.3348	0.5	0.5934	0.50195	NA	NA	te10819	0.03032	0.032	0	0.01082	0	0	te10819	0.1333	0.125	0.0714	0.1875	NA	NA
te1082	1	0.7692	1	0.8333	NA	NA	te1082	0.0625	0.13635	0	0.05555	NA	NA	te1082	NA	NA	NA	NA	NA	NA
te10820	NA	NA	NA	NA	NA	NA	te10820	0	0	NA	0	0	NA	te10820	NA	NA	NA	NA	NA	NA
te10821	0.63355	0.7419	0.375	0.32618	0.39322	0.35535	te10821	0.01386	0.01346	0.00767	0.00444	0.01872	0.01072	te10821	0.06913	0.11328	0.04285	0.02082	0.1131	0.08125
te10822	NA	NA	NA	NA	NA	NA	te10822	0	0.05	0	0	0	0.0833	te10822	NA	NA	NA	NA	NA	NA
te10823	0.46705	0.538	0.65325	0.4524	0.4284	0.58215	te10823	0.15506	0.09259	0.08101	0.02976	0.03757	0.0564	te10823	0.36614	0.32734	0.34594	0.18327	0.26683	0.34445
te10824	0.375	0.4167	0.7692	0.4444	0.3636	0.8889	te10824	0.24935	0.0394	0.04005	0.04128	0.16085	0.1	te10824	0.2361	0.2397	0.348	0.23477	0.2904	0.6246
te10825	0.7098	0.7879	0.3636	0.40385	0.5	0.4479	te10825	0.06808	0.04815	0.01251	0.01654	0.08991	0.04319	te10825	0.34938	0.25505	0.10542	0.1359	0.4106	0.40513
te10826	0.82575	0.75	0.8591	0.87455	0.7881	0.53335	te10826	0.17849	0.08919	0.01265	0.08296	0.05229	0.06185	te10826	0.3789	0.20833	0.27067	0.2011	0.28207	0.1579
te10827	NA	NA	NA	NA	NA	NA	te10827	0.02223	0.01667	0.01042	0.05147	0.01852	0.06135	te10827	NA	NA	NA	NA	NA	NA
te10828	NA	NA	NA	NA	NA	NA	te10828	0.03903	0.03885	0.00599	0.01849	0.05666	0.0261	te10828	0.16665	0.08515	0.1818	0	0.35065	0.21325
te10829	NA	NA	NA	NA	NA	NA	te10829	NA	NA	NA	NA	NA	NA	te10829	NA	NA	NA	NA	NA	NA
te1083	0.66163	0.7277	0.57977	0.5654	NA	NA	te1083	0.04662	0.02828	0.01815	0.02681	NA	NA	te1083	0.27858	0.16964	0.21918	0.11724	NA	NA
te10830	0.77527	0.83402	0.93581	0.89654	NA	NA	te10830	0.06465	0.09549	0.04059	0.03319	NA	NA	te10830	0.1273	0.13614	0.12099	0.07966	NA	NA
te10831	NA	NA	NA	NA	NA	NA	te10831	0	0.09545	0	0	0	0	te10831	NA	NA	NA	NA	NA	NA
te10832	0.25	0.40468	0.4	0.18055	0.73335	0.61115	te10832	0.0101	0.02745	0.02727	0	0.03373	0.03935	te10832	0	0	0.08335	0	0	0
te10833	NA	NA	NA	NA	NA	NA	te10833	0	0.05555	0	0	NA	NA	te10833	NA	NA	NA	NA	NA	NA
te10834	NA	NA	NA	NA	NA	NA	te10834	NA	NA	NA	NA	NA	NA	te10834	NA	NA	NA	NA	NA	NA
te10835	NA	NA	NA	NA	NA	NA	te10835	NA	NA	NA	NA	NA	NA	te10835	NA	NA	NA	NA	NA	NA
te10836	0.83419	0.73248	0.78736	0.78151	0.64025	0.46464	te10836	0.0629	0.05639	0.03477	0.04226	0.05345	0.06774	te10836	0.30153	0.41041	0.36593	0.20769	0.30868	0.40302
te10837	0.80833	0.81978	0.84665	0.82388	0.7411	0.66817	te10837	0.09992	0.07463	0.02785	0.03026	0.10983	0.08759	te10837	0.42662	0.42082	0.2301	0.31002	0.50201	0.48028
te10838	0.8	NA	NA	NA	NA	NA	te10838	NA	NA	NA	NA	NA	NA	te10838	NA	NA	NA	NA	NA	NA
te10839	0.88031	0.88341	0.8377	0.8477	0.61298	0.88571	te10839	0.13177	0.10185	0.05276	0.04614	0.04773	0.13571	te10839	0.49926	0.45933	0.27118	0.28766	0.39158	0.26667
te1084	NA	NA	NA	NA	NA	NA	te1084	0.03497	0.14516	0.08316	0.02489	NA	NA	te1084	NA	NA	NA	NA	NA	NA
te10840	0.86927	0.81631	0.86325	0.81588	0.71406	0.76257	te10840	0.04964	0.08663	0.04917	0.07447	0.07253	0.10476	te10840	0.10012	0.12067	0.10183	0.07084	0.17837	0.28334
te10841	NA	NA	NA	NA	NA	NA	te10841	0.0204	0.05147	0.05414	0.03856	0	0.04763	te10841	NA	NA	NA	NA	NA	NA
te10842	0.6319	0.55459	0.51269	0.5367	0.61325	0.62043	te10842	0.04336	0.03591	0.02249	0.0373	0.09966	0.07033	te10842	0.28627	0.30867	0.20765	0.29032	0.31524	0.36805
te10843	1	NA	0.3333	0.2857	NA	NA	te10843	0.0344	0.03013	0.02382	0	0.02112	NA	te10843	0.2	0.6667	0	0.25	0.6	NA
te10844	0.83372	0.85661	0.82263	0.85702	0.87389	0.51354	te10844	0.03626	0.02781	0.04533	0.02872	0.0715	0.04944	te10844	0.25791	0.30297	0.23598	0.16689	0.25775	0.33668
te10845	NA	NA	NA	NA	NA	NA	te10845	0	0	0	0	NA	0	te10845	NA	NA	NA	NA	NA	NA
te10846	0.7	0.6	NA	NA	NA	0.62666	te10846	0.09664	0.05865	0.07934	0.07594	NA	0.04546	te10846	0.1	NA	NA	NA	NA	0.14666
te10847	0	0	0	0.0625	NA	NA	te10847	0.01403	0	0	0.01041	NA	NA	te10847	0	0.025	0.0278	0.0357	NA	NA
te10848	0.6667	0.8571	0.8333	0.5833	NA	NA	te10848	0.07448	0.0597	0.06482	0.08565	NA	NA	te10848	0.4545	0.3636	0.3333	0.3333	NA	NA
te10849	NA	NA	NA	NA	NA	NA	te10849	0.0909	0	0.0769	0	NA	NA	te10849	NA	NA	NA	NA	NA	NA
te1085	0.95835	0.81595	0.8	0.93335	NA	NA	te1085	0.23108	0.05384	0.08335	0.02849	NA	NA	te1085	0.3889	0.2381	0	0.1656	NA	NA
te10850	0.86181	0.83024	0.50276	0.73822	NA	NA	te10850	0.06928	0.05244	0	0.01989	NA	NA	te10850	0.41495	0.24702	0.047	0.25568	NA	NA
te10851	0.86905	0.61068	0.74498	0.54075	0.4	0.67777	te10851	0.01525	0.02982	0	0.00478	0	0	te10851	NA	NA	NA	NA	NA	NA
te10852	NA	NA	NA	NA	NA	NA	te10852	NA	NA	NA	NA	NA	NA	te10852	NA	NA	NA	NA	NA	NA
te10853	NA	NA	NA	NA	NA	NA	te10853	NA	NA	NA	NA	NA	NA	te10853	NA	NA	NA	NA	NA	NA
te10854	NA	NA	NA	NA	NA	NA	te10854	0	0	0	0	0	0	te10854	NA	NA	NA	NA	NA	NA
te10855	NA	NA	NA	NA	NA	NA	te10855	NA	NA	NA	NA	NA	NA	te10855	NA	NA	NA	NA	NA	NA
te10856	NA	NA	NA	NA	NA	NA	te10856	0	0	0	0	0	0	te10856	NA	NA	NA	NA	NA	NA
te10857	0.72915	0.5873	0.59095	0.20555	NA	NA	te10857	0.11557	0.04394	0.00758	0.0256	0	NA	te10857	NA	NA	NA	NA	NA	NA
te10858	NA	NA	NA	NA	NA	NA	te10858	NA	NA	NA	NA	NA	NA	te10858	NA	NA	NA	NA	NA	NA
te10859	NA	NA	NA	NA	NA	NA	te10859	NA	NA	NA	NA	NA	NA	te10859	NA	NA	NA	NA	NA	NA
te1086	NA	NA	NA	NA	NA	NA	te1086	NA	NA	NA	NA	NA	NA	te1086	NA	NA	NA	NA	NA	NA
te10860	NA	NA	NA	NA	NA	NA	te10860	NA	NA	NA	NA	NA	NA	te10860	NA	NA	NA	NA	NA	NA
te10861	NA	NA	NA	NA	NA	NA	te10861	NA	NA	NA	NA	NA	NA	te10861	NA	NA	0	NA	NA	NA
te10862	NA	NA	NA	NA	NA	NA	te10862	0.02786	0.02457	0.02055	0.00208	0.01256	0.00694	te10862	0.06987	0.09697	0.1032	0.2	0.1	0
te10863	NA	NA	NA	NA	NA	NA	te10863	NA	NA	NA	NA	NA	NA	te10863	NA	NA	NA	NA	NA	NA
te10864	0.7193	0.7927	0.81435	0.73335	0.33335	NA	te10864	0.07393	0.06447	0.01884	0.02029	0.06112	NA	te10864	0.14667	0.18223	0.14583	0.09367	0.1667	NA
te10865	NA	NA	NA	NA	NA	NA	te10865	NA	NA	NA	NA	NA	NA	te10865	NA	NA	NA	NA	NA	NA
te10866	0.8816	0.85828	0.88508	0.81178	0.6	0.84	te10866	0.10839	0.07881	0.02484	0.10899	0.2	0.05	te10866	0.3983	0.30801	0.22478	0.30335	0.6	0.44165
te10867	NA	NA	NA	NA	NA	NA	te10867	NA	NA	NA	NA	NA	NA	te10867	NA	NA	NA	NA	NA	NA
te10868	NA	NA	NA	NA	NA	NA	te10868	0	0.0556	0	0	NA	NA	te10868	NA	NA	NA	NA	NA	NA
te10869	NA	NA	NA	NA	NA	NA	te10869	0	0	0	0.02085	0	0	te10869	NA	NA	NA	NA	NA	NA
te1087	0.86834	0.9	NA	0.87778	NA	NA	te1087	0.08124	0.05111	0	0.10365	NA	NA	te1087	0.325	0.08335	NA	0.15822	NA	NA
te10870	0.4615	0.5625	0.9167	0.6364	0.7647	0.6429	te10870	0.00828	0	0	0.01117	0.02037	0.0181	te10870	0	0	0	0	0.08845	0
te10871	NA	NA	NA	NA	NA	NA	te10871	0.08223	0.06517	0.01579	0.09928	0.04466	0.11231	te10871	NA	NA	NA	NA	NA	NA
te10872	0.4266	0.74105	0.60835	0.71875	0.61185	0.6	te10872	0.03629	0.03272	0.01224	0.01479	0.01147	0.02925	te10872	0.0556	0	0	0	0	0
te10873	0.42855	0.36905	0.4	0.81875	0.69445	1	te10873	0.01854	0.05328	0.02754	0.0353	0.06305	0.03333	te10873	0	0.25	0	0.11805	0.1111	NA
te10874	NA	NA	NA	NA	NA	NA	te10874	0.16667	0.1657	0.15625	0.14285	0.30316	NA	te10874	NA	NA	NA	NA	NA	NA
te10875	0.80025	0.77605	0.7208	0.80125	0.6619	0.5238	te10875	0.03537	0.03559	0.01231	0.01547	0.04477	0.08754	te10875	NA	NA	NA	NA	NA	NA
te10876	0.83335	0.63335	0.86365	0.77105	0.9643	0.9167	te10876	0.04228	0.03301	0.01044	0.01142	0.01429	0.02291	te10876	0.25	0.2667	0.25	0.2778	0.2353	0.2857
te10877	0.47341	0.74963	0.6704	0.70257	0.54394	0.69611	te10877	0.03622	0.03058	0.01105	0.02132	0.05247	0.02812	te10877	0.09615	0.2243	0.1027	0.16985	0.1726	0.11905
te10878	0.5455	0.5833	0.8235	0.8333	0.9	0.5	te10878	0.02591	0.03727	0.03168	0.04849	0.025	0.02432	te10878	0.23675	0.258	0.24188	0.22965	0.14422	0.18162
te10879	0.6591	0.86447	0.95071	0.79021	0.88672	0.84626	te10879	0.05423	0.07749	0.03889	0.01207	0.0491	0.02893	te10879	NA	0.23613	0.0606	0.09697	0.18635	0
te1088	0.84149	0.84072	0.8559	0.88725	0.79235	0.74248	te1088	0.09073	0.06075	0.04089	0.04675	0.05796	0.04972	te1088	0.44811	0.44909	0.28851	0.35501	0.46278	0.51837
te10880	0.9091	0.5	0.375	0.25	0.5	NA	te10880	0.04164	0.06047	0.07054	0.02159	0.01624	0.01667	te10880	NA	NA	NA	NA	NA	NA
te10881	NA	NA	NA	NA	NA	NA	te10881	0.0422	0.14534	0.04121	0.06156	0.13524	NA	te10881	NA	NA	NA	NA	NA	NA
te10882	NA	NA	NA	NA	NA	NA	te10882	NA	NA	NA	NA	NA	NA	te10882	NA	NA	NA	NA	NA	NA
te10883	NA	NA	NA	NA	NA	NA	te10883	0.08274	0.0601	0.02973	0.02943	0.06598	0.05351	te10883	0.03845	0.1547	0	0.08115	NA	NA
te10884	0.82644	0.88841	0.94426	0.91572	0.70909	0.74555	te10884	0.05353	0.05941	0.02998	0.02484	0.07755	0.04952	te10884	0.13552	0.12732	0.08606	0.12168	0.0724	0.0625
te10885	NA	NA	NA	1	0.61817	0.4296	te10885	NA	NA	0	0	0.06347	0.12551	te10885	NA	NA	NA	0.1	0.4207	0.54813
te10886	NA	NA	0.91665	NA	0.72563	0.76734	te10886	NA	NA	0	0	0.10081	0.1301	te10886	NA	NA	0	NA	0.41228	0.3978
te10887	NA	NA	NA	NA	0.86903	0.89517	te10887	NA	NA	NA	NA	0.08776	0.03734	te10887	NA	NA	NA	NA	0.3079	0.2091
te10888	NA	NA	NA	NA	NA	0.60922	te10888	NA	NA	NA	NA	NA	0.07034	te10888	NA	NA	NA	NA	NA	0.10833
te10889	NA	NA	NA	NA	0.85	0.68127	te10889	NA	NA	NA	NA	0	0	te10889	NA	NA	NA	NA	NA	0
te1089	0.55	0.61925	0.4965	0.54165	NA	NA	te1089	0.03831	0.02841	0.02849	0.02045	NA	NA	te1089	0.07145	0.2	0.16665	0.101	NA	NA
te10890	NA	NA	NA	NA	NA	NA	te10890	NA	NA	NA	NA	NA	NA	te10890	NA	NA	NA	NA	NA	NA
te10891	NA	NA	0.53333	NA	0.62333	0.81665	te10891	NA	NA	0	NA	0.0463	0.02084	te10891	NA	NA	0.08335	NA	0	0.5778
te10892	NA	NA	NA	NA	NA	NA	te10892	0	0.04293	0.01515	0.01388	NA	NA	te10892	NA	NA	NA	NA	NA	NA
te10893	0.32425	0.32915	0.33134	0.33342	0.34525	0.33355	te10893	0.06218	0.05742	0.03471	0.03332	0.04776	0.04368	te10893	0.16505	0.16411	0.10783	0.10763	0.17093	0.16781
te10894	0.34562	0.35268	0.34577	0.42458	0.32867	0.33535	te10894	0.06449	0.06102	0.02649	0.02926	0.04643	0.05335	te10894	0.3373	0.24664	0.11414	0.1242	0.24642	0.21754
te10895	0.75173	0.77273	0.82474	0.86055	0.81508	0.79561	te10895	0.04932	0.03583	0.01442	0.01499	0.03835	0.05675	te10895	0.40976	0.4419	0.21782	0.20882	0.39989	0.49742
te10896	0.77858	0.68121	0.7531	0.72224	0.77228	0.72932	te10896	0.07056	0.05849	0.0388	0.01712	0.07531	0.08764	te10896	0.34488	0.39047	0.203	0.16912	0.35708	0.30607
te10897	0.71511	0.73332	0.75666	0.76504	0.69097	0.76505	te10897	0.06083	0.0624	0.02703	0.02544	0.05985	0.07947	te10897	0.376	0.34	0.29838	0.24486	0.42909	0.45661
te10898	0.79129	0.83918	0.7913	0.74025	0.76991	0.81703	te10898	0.05831	0.06842	0.02175	0.01719	0.06049	0.07378	te10898	0.30431	0.36397	0.1711	0.1799	0.40606	0.34941
te10899	0.36998	0.4071	0.3953	0.38348	0.3155	0.3113	te10899	0.06633	0.07163	0.0324	0.03318	0.04637	0.04726	te10899	0.28928	0.31835	0.1674	0.19715	0.2449	0.20898
te109	NA	NA	NA	NA	NA	NA	te109	NA	NA	NA	NA	NA	NA	te109	NA	NA	NA	NA	NA	NA
te1090	NA	NA	NA	NA	NA	NA	te1090	0	0	0	0	NA	NA	te1090	NA	NA	NA	NA	NA	NA
te10900	0.78434	0.7179	0.72314	0.7238	0.64247	0.76248	te10900	0.04257	0.05674	0.00672	0.0045	0.02736	0.04895	te10900	0.2187	0.2445	0.06852	0.07143	0.30874	0.18369
te10901	0.5842	0.67712	0.76703	0.80918	0.75233	0.68163	te10901	0.11916	0.08312	0.01766	0.02234	0.09052	0.04954	te10901	0.34547	0.3829	0.21689	0.17856	0.40849	0.2732
te10902	0.67017	0.72592	0.68063	0.72816	0.74906	0.64044	te10902	0.0875	0.07716	0.02361	0.03154	0.11177	0.04989	te10902	0.4615	0.4483	0.0476	0.1852	0.4595	0.3929
te10903	0.21118	0.19628	0.15743	0.2331	0.16845	0.18282	te10903	0.05469	0.05126	0.02636	0.02574	0.03934	0.04143	te10903	0.192	0.21395	0.1099	0.10682	0.2054	0.21098
te10904	0.6364	0.5909	0.7647	0.7391	0.5789	0.8667	te10904	0.05741	0.05618	0.0185	0.02551	0.05416	0.04358	te10904	0.2008	0.251	0.13507	0.06723	0.2712	0.2
te10905	NA	NA	NA	NA	NA	NA	te10905	NA	NA	NA	NA	NA	NA	te10905	NA	NA	NA	NA	NA	NA
te10906	0.73763	0.81617	0.76012	0.8358	0.65452	0.4537	te10906	0.04303	0.03877	0.00606	0.02803	0.0661	0.11891	te10906	0.19667	0.0611	0.0606	0.07873	0.1111	0.04167
te10907	NA	NA	NA	NA	NA	NA	te10907	0.05242	0.02283	0.01434	0.02358	0.04892	0.10219	te10907	NA	NA	NA	NA	NA	NA
te10908	0.78829	0.8813	0.94357	0.89992	0.84479	0.81516	te10908	0.07192	0.04605	0.06902	0.01808	0.04976	0.02599	te10908	0.26191	0.20899	0.12223	0.12525	0.32401	0.25888
te10909	NA	NA	NA	NA	NA	NA	te10909	NA	NA	NA	NA	NA	NA	te10909	NA	NA	NA	NA	NA	NA
te1091	0.75	0.75	1	0.7857	NA	NA	te1091	0	0.04395	0.01389	0.02679	NA	NA	te1091	NA	NA	NA	NA	NA	NA
te10910	NA	NA	NA	NA	NA	NA	te10910	NA	NA	NA	NA	NA	NA	te10910	NA	NA	NA	NA	NA	NA
te10911	NA	NA	NA	NA	NA	NA	te10911	NA	NA	NA	NA	NA	NA	te10911	NA	NA	NA	NA	NA	NA
te10912	NA	NA	NA	NA	NA	NA	te10912	0	0	0	0	0	0.0909	te10912	NA	NA	NA	NA	NA	NA
te10913	NA	NA	NA	NA	NA	NA	te10913	0	0	0	0	NA	0	te10913	NA	NA	NA	NA	NA	NA
te10914	NA	NA	NA	NA	NA	NA	te10914	NA	NA	NA	NA	NA	NA	te10914	NA	NA	NA	NA	NA	NA
te10915	NA	NA	NA	NA	NA	NA	te10915	NA	NA	NA	NA	NA	NA	te10915	NA	NA	NA	NA	NA	NA
te10916	0.66047	0.61553	0.4978	0.55709	0.52845	0.47315	te10916	0.033	0.00562	0	0.0025	0.017	0.03111	te10916	0.0909	0	0	0.0556	0.0588	0
te10917	NA	NA	NA	NA	NA	NA	te10917	0	0	0	0	0	0	te10917	NA	NA	NA	NA	NA	NA
te10918	0	0	0.3	0.0625	0.35	0.375	te10918	0	0.00961	0	0	0.01041	0	te10918	0	0	0	0.0556	0	0
te10919	0.68852	0.70118	0.67385	0.6	0.43055	0.49525	te10919	0.01677	0.01389	0.02677	0.03728	0.03358	0.0693	te10919	0.09803	0.1282	0.0923	0.0787	0.1754	0.17777
te1092	NA	NA	NA	NA	NA	NA	te1092	0	0	0	0	NA	NA	te1092	NA	NA	NA	NA	NA	NA
te10920	0.62564	0.63424	0.35073	0.57526	0.61809	0.64354	te10920	0.01131	0.02345	0	0	0.01247	0.01528	te10920	0.08134	0.18204	0.04643	0.11429	0.21229	0.16581
te10921	NA	NA	NA	NA	NA	NA	te10921	NA	NA	NA	NA	NA	NA	te10921	NA	NA	NA	NA	NA	NA
te10922	NA	NA	NA	NA	NA	NA	te10922	0	0.00526	0.00909	0.00667	0.0213	0.04209	te10922	0	0	0	0	0	0.125
te10923	0.30442	0.30487	0.28284	0.25789	0.67808	0.59892	te10923	0.00815	0.01315	0.00478	0.01084	0.02191	0.02992	te10923	0.01052	0.01176	0	0.01428	0.025	0.08708
te10924	0.80501	0.76188	0.7805	0.74454	0.67098	0.71632	te10924	0.076	0.05837	0.03947	0.02889	0.11161	0.09325	te10924	0.43385	0.35428	0.24444	0.32988	0.38522	0.40878
te10925	0.78247	0.86913	0.87772	0.81815	0.81977	0.6566	te10925	0.07474	0.08135	0.02944	0.03036	0.08155	0.09339	te10925	0.29555	0.27571	0.22985	0.22831	0.4842	0.29941
te10926	0.8537	0.81269	0.77129	0.8134	0.68596	0.66308	te10926	0.09041	0.08206	0.0639	0.06309	0.12555	0.11623	te10926	0.54282	0.54143	0.32927	0.36486	0.49844	0.44099
te10927	0.77239	0.81772	0.82524	0.88354	0.76961	0.6511	te10927	0.04538	0.07927	0.02245	0.05555	0.13016	0.12404	te10927	0.47743	0.49137	0.3764	0.34076	0.49575	0.50401
te10928	0.84063	0.83622	0.81219	0.80223	0.75309	0.67688	te10928	0.0706	0.06886	0.06188	0.04708	0.10059	0.11326	te10928	0.4502	0.47334	0.3394	0.33672	0.48155	0.38709
te10929	0.83714	0.87064	0.83301	0.81826	0.71312	0.69625	te10929	0.05434	0.05291	0.02468	0.01458	0.07781	0.04802	te10929	0.36693	0.39936	0.20794	0.20704	0.34876	0.33999
te1093	NA	NA	NA	NA	NA	NA	te1093	0	0	0	0	0	NA	te1093	NA	NA	NA	NA	NA	NA
te10930	0.72537	0.77992	0.81632	0.73987	0.7121	0.73044	te10930	0.04798	0.06962	0.03854	0.03116	0.0725	0.07393	te10930	0.36441	0.51713	0.19103	0.2215	0.46553	0.41325
te10931	0.89149	0.82259	0.81264	0.82856	0.57978	0.5486	te10931	0.04339	0.03916	0.02848	0.01833	0.06798	0.06375	te10931	0.41576	0.3336	0.28664	0.20942	0.33228	0.3539
te10932	0.9179	0.8591	0.7	0.98611	0.6587	0.74848	te10932	0	0	0.03333	0.02083	0	0.01818	te10932	NA	NA	NA	NA	NA	NA
te10933	0.81006	0.80554	0.87889	0.73641	0.77381	0.3849	te10933	0.08588	0.08377	0.03384	0.04874	0.16147	0.09482	te10933	0.03335	0.0909	0.04165	0.16665	0	0.08335
te10934	NA	NA	NA	NA	NA	NA	te10934	NA	NA	NA	NA	NA	NA	te10934	NA	NA	NA	NA	NA	NA
te10935	0.89853	0.83029	0.9246	0.78796	0.84	0.72321	te10935	0.04599	0.04259	0.03231	0.0313	0.02098	0.04575	te10935	0.36959	0.40501	0.29644	0.32593	0.37677	0.42575
te10936	0.77991	0.84084	0.85556	0.76093	0.53878	0.71881	te10936	0.06143	0.02468	0.01993	0.02265	0.09174	0.05883	te10936	0.44975	0.42628	0.19231	0.3371	0.41688	0.39532
te10937	0.74925	0.80486	0.67988	0.77066	0.65694	0.46128	te10937	0.0468	0.04981	0.03461	0.02361	0.0511	0.02451	te10937	0.32538	0.31922	0.19778	0.22671	0.30144	0.20809
te10938	NA	NA	NA	NA	NA	NA	te10938	0.03333	0.06216	0.01945	0.03545	0.02087	0.02934	te10938	0.6667	0.6667	0.1667	0.5714	0.7	0.4286
te10939	0.8329	0.73784	0.83507	0.85803	0.57251	0.70076	te10939	0.0425	0.03122	0.02862	0.03456	0.04099	0.03702	te10939	0.31002	0.30998	0.26352	0.25321	0.21354	0.24348
te1094	0.81962	0.85199	0.72857	0.81533	NA	NA	te1094	0.03947	0.05155	0.02881	0.01343	0.15	NA	te1094	0.10493	0.07725	0.16804	0.13176	0.4	NA
te10940	0.8333	0.7	0.7	0.5882	0.7778	0.5625	te10940	0.0487	0.03332	0	0.025	0.02	0.02352	te10940	NA	NA	NA	NA	NA	NA
te10941	NA	NA	NA	NA	NA	NA	te10941	0.05105	0.02118	0.01155	0.00981	0	0.01716	te10941	0.0909	0	0	0	0	0.1667
te10942	0.9286	0.8947	0.7778	0.8462	0.7143	1	te10942	0.02288	0.01666	0.01428	0	0.03703	0	te10942	0.23404	0.2608	0.15944	0.11388	0.43055	0.6875
te10943	0.79707	0.8799	0.88427	0.76458	0.68631	0.91496	te10943	0.08311	0.12539	0	0.03944	0.0586	0.06464	te10943	0.29085	0.26065	0.1	0.1357	0.3095	0.2143
te10944	0.3611	0.56565	0.5	0.49167	0.5	0.6131	te10944	0.00875	0.01394	0.0095	0.00244	0.036	0.02432	te10944	NA	NA	NA	NA	NA	NA
te10945	0.7639	0.87945	0.95	0.9495	NA	NA	te10945	0.04375	0.01792	0.04617	0.02919	NA	NA	te10945	0.41587	0.19047	0.26297	0.15453	NA	NA
te10946	NA	NA	NA	NA	NA	NA	te10946	0.09428	0.03334	0.04444	0	NA	NA	te10946	0.5	0.375	0.6364	NA	NA	NA
te10947	0.61621	0.80987	0.71363	0.72264	NA	NA	te10947	0.03334	0.04005	0.02984	0.02853	0.3	0.01786	te10947	0.25128	0.26918	0.26583	0.12935	0.2	0.12084
te10948	NA	NA	NA	NA	NA	NA	te10948	NA	NA	NA	NA	NA	NA	te10948	NA	NA	NA	NA	NA	NA
te10949	0.84445	0.85645	0.85355	0.73335	0.5	NA	te10949	0.04653	0.04393	0.02063	0.01788	0.10769	NA	te10949	0.0909	0.1333	0	0.1176	NA	NA
te1095	NA	NA	NA	NA	NA	NA	te1095	NA	NA	NA	NA	NA	NA	te1095	NA	NA	NA	NA	NA	NA
te10950	0.97142	0.71004	NA	1	NA	NA	te10950	0.03334	0.01	NA	0.02222	NA	NA	te10950	NA	NA	NA	NA	NA	NA
te10951	0.96849	0.90435	0.93186	0.8845	0.6146	0.80555	te10951	0.04703	0.09084	0.04022	0.0087	0.04135	0.0463	te10951	0.26	0.3416	0.35263	0.21334	0.47076	0.25555
te10952	0.625	0.7273	0.5	0.6364	NA	NA	te10952	0.03571	0.00781	0.01664	0.00976	0.00625	0.00981	te10952	0.4222	0.49405	0.125	0.2143	0.4286	0.2857
te10953	NA	NA	NA	NA	NA	NA	te10953	NA	NA	NA	NA	NA	NA	te10953	NA	NA	NA	NA	NA	NA
te10954	0.83738	0.87008	0.71519	0.83864	0.65614	0.41665	te10954	0.02887	0.03134	0.01219	0.04003	0.03757	0.09231	te10954	0.29692	0.15358	0.30517	0.24718	0.25261	0.2262
te10955	0.95487	0.88487	0.87473	0.8228	0.8267	0.76667	te10955	0.02658	0.04313	0.01189	0.01516	0.06738	0.04676	te10955	0.27775	0.1947	0.0801	0.08335	0.2375	0.3
te10956	0.68435	0.73232	0.72132	0.7234	0.43469	0.61533	te10956	0.03441	0.04237	0.02236	0.01842	0.0519	0.03462	te10956	0.2697	0.35386	0.24748	0.25021	0.30661	0.28865
te10957	NA	NA	NA	NA	NA	NA	te10957	0	0	0	0	NA	NA	te10957	0.3636	0.3571	NA	0.125	NA	NA
te10958	NA	NA	NA	NA	0.7143	0.625	te10958	NA	NA	NA	NA	0.0417	0.02392	te10958	NA	NA	NA	NA	0.22857	0.13367
te10959	NA	NA	NA	NA	0.87462	0.8	te10959	NA	NA	NA	NA	0.30605	0.2	te10959	NA	NA	NA	NA	NA	NA
te1096	NA	NA	NA	NA	NA	NA	te1096	NA	NA	NA	NA	NA	NA	te1096	NA	NA	NA	NA	NA	NA
te10960	NA	NA	NA	NA	0.4615	0.4286	te10960	NA	NA	NA	NA	0.13817	0.10671	te10960	NA	NA	NA	NA	NA	NA
te10961	NA	NA	NA	NA	0.72993	0.72	te10961	NA	NA	NA	NA	0.03845	0	te10961	NA	NA	NA	NA	NA	NA
te10962	NA	NA	NA	NA	0.4	0.625	te10962	NA	NA	NA	NA	0.01182	0.02778	te10962	NA	NA	NA	NA	0.1793	0.125
te10963	NA	NA	NA	NA	NA	NA	te10963	NA	0.6	NA	NA	0	0	te10963	NA	NA	NA	NA	NA	NA
te10964	NA	NA	NA	NA	NA	NA	te10964	NA	NA	NA	NA	NA	NA	te10964	NA	NA	NA	NA	NA	NA
te10965	0.76327	0.74077	1	0.96667	NA	NA	te10965	0.02896	0.01454	0.0334	0.01471	0.14	NA	te10965	0.11285	0.025	0.1037	0.18333	NA	NA
te10966	0.78305	0.87012	0.9209	0.82172	0.9	0.86667	te10966	0.0588	0.02793	0.03909	0.07045	0.17143	0.13334	te10966	0.5789	0.8636	0.6875	0.6364	1	0.5
te10967	0.72367	0.6795	0.7619	0.59167	0.7071	NA	te10967	0.02521	0.05669	0.04049	0.02503	0.08609	NA	te10967	NA	NA	NA	NA	NA	NA
te10968	0.92728	0.89048	0.90133	0.74505	0.69778	0.9	te10968	0.03541	0.04183	0.02977	0.01389	0.04722	0	te10968	0.7273	0.6103	0.4596	0.375	0.7857	NA
te10969	0.6389	0.7273	0.86005	0.87085	0.8264	0.75	te10969	0.0653	0.03628	0.02763	0.02925	0.05932	0.025	te10969	0.2797	0.16802	0.20325	0.17425	0.13045	0.09523
te1097	NA	NA	NA	NA	NA	NA	te1097	NA	NA	NA	NA	NA	NA	te1097	NA	NA	NA	NA	NA	NA
te10970	0.69583	0.6667	0.77236	0.72263	0.49781	0.62803	te10970	0.05029	0.04861	0.0316	0.03051	0.05008	0.03438	te10970	0.14507	0.13298	0.11848	0.2021	0.04922	0.0625
te10971	0.80362	0.74408	0.78838	0.8732	0.65355	0.64165	te10971	0.05931	0.05814	0.01953	0.02829	0.0424	0.02232	te10971	0.1898	0.2175	0.0667	0.16905	0.15385	0.23335
te10972	0.66245	0.70902	0.66164	0.6424	0.69544	0.57143	te10972	0.02694	0.03848	0.01606	0.01879	0.04013	0.04236	te10972	0.18858	0.13006	0.16383	0.11429	0.20912	0.2254
te10973	0.72188	0.86794	0.55834	0.81164	0.84808	0.75607	te10973	0.07619	0.04233	0.00628	0.03688	0.06625	0.02696	te10973	0.2052	0.19752	0.13392	0.10952	0.20633	0.2857
te10974	0.8333	0.375	0.9	0.8182	0.6667	0.5714	te10974	0.03249	0.00929	0.00555	0.02854	0.03555	0.05721	te10974	0.5439	0.38885	0.08335	0.31945	0.36665	0.2063
te10975	0.8722	0.80513	0.92593	0.95637	0.88887	0.77357	te10975	0.03881	0.04549	0.00654	0.0174	0.02469	0.04197	te10975	0.29678	0.2864	0.15972	0.21858	0.25456	0.21982
te10976	0.7857	1	0.5	0.9167	0.75	1	te10976	0.01615	0.06401	0.02083	0.01719	0.01476	0.03636	te10976	0.20154	0.2772	0.17388	0.20734	0.24155	0.45835
te10977	NA	NA	NA	NA	NA	NA	te10977	0	0.03636	0.025	0	0	0.03572	te10977	NA	NA	NA	NA	NA	NA
te10978	NA	NA	NA	NA	NA	NA	te10978	0.18034	0.00555	0.00833	0.02818	0.0256	0	te10978	0.2941	0	0	0.0625	0.0476	0
te10979	0	0.0526	0.3333	0.3571	0.75	0.4	te10979	0.00463	0	0	0.01194	0.02941	0.00505	te10979	0	0	0	0	0.3	0.1111
te1098	NA	NA	NA	NA	NA	NA	te1098	0	0	0	0	0	0	te1098	NA	NA	NA	NA	NA	NA
te10980	NA	NA	NA	NA	NA	NA	te10980	0.00649	0.03618	0.02125	0	0	0.04708	te10980	NA	NA	NA	NA	NA	NA
te10981	0.86751	0.71896	0.80397	0.81504	0.66437	0.74443	te10981	0.08065	0.05367	0.02026	0.04759	0.06672	0.02981	te10981	0.46381	0.40791	0.43269	0.25121	0.37236	0.50324
te10982	0.69481	0.58773	0.7383	0.69775	0.7149	0.68905	te10982	0.06636	0.04289	0.03511	0.03019	0.05143	0.0483	te10982	0.39882	0.30539	0.1668	0.26349	0.42621	0.34432
te10983	0.58379	0.69738	0.39333	0.6687	0.65557	0.1667	te10983	0.04856	0.10615	0.03101	0.03624	0.0451	0.03636	te10983	0.18875	0.34696	0.09048	0.18608	0	0
te10984	0.67272	0.71328	0.69196	0.77525	0.57109	0.48027	te10984	0.08242	0.07635	0.03657	0.05688	0.0566	0.05615	te10984	0.37278	0.33898	0.23401	0.26616	0.26864	0.19882
te10985	0.78715	0.8256	0.81727	0.82751	NA	0.48	te10985	0.09557	0.07536	0.04306	0.05158	NA	0.09074	te10985	0.44023	0.46864	0.36725	0.30324	NA	0.47334
te10986	0.78375	0.78419	0.8008	0.85424	0.53266	NA	te10986	0.08429	0.03607	0.05382	0.03158	0.03849	NA	te10986	0.45836	0.36535	0.39385	0.38301	0.37618	NA
te10987	0.78534	0.84202	0.76559	0.81458	0.75476	0.61667	te10987	0.06104	0.06877	0.04355	0.04925	0.07654	0.11111	te10987	0.46951	0.46406	0.35716	0.45308	0.4889	0.45334
te10988	0.788	0.81385	0.89717	0.87639	NA	NA	te10988	0.0936	0.09549	0.06898	0.07708	NA	NA	te10988	0.48013	0.48034	0.39045	0.40588	NA	NA
te10989	0.82545	0.86346	0.85395	0.85157	0.81714	0.72031	te10989	0.10746	0.10679	0.06233	0.06079	0.09533	0.10398	te10989	0.47195	0.48923	0.36568	0.3283	0.47597	0.48168
te1099	NA	NA	NA	NA	NA	NA	te1099	NA	NA	NA	NA	NA	NA	te1099	NA	NA	NA	NA	NA	NA
te10990	0.82687	0.82675	0.83355	0.85092	0.8038	0.74876	te10990	0.09723	0.09784	0.04943	0.06984	0.10536	0.09867	te10990	0.45636	0.45847	0.30999	0.32256	0.49979	0.4309
te10991	0.75475	0.84755	0.77085	0.8565	0.75	1	te10991	0.05883	0.0303	0	0.05263	0.1212	0.06667	te10991	0.5294	0.6111	0.3846	0.1875	0.7	0.4
te10992	0.8016	0.97437	0.6778	0.9058	0.66667	0.93333	te10992	0.08335	0.1111	0.1	0.11334	0.14287	0	te10992	0	0.2667	0.25	0.2	0.2222	0.2
te10993	NA	NA	NA	NA	NA	NA	te10993	NA	NA	NA	NA	NA	NA	te10993	NA	NA	NA	NA	NA	NA
te10994	NA	NA	NA	NA	NA	NA	te10994	NA	NA	NA	NA	NA	NA	te10994	NA	NA	NA	NA	NA	NA
te10995	0.91818	0.76588	0.82083	0.90097	NA	NA	te10995	0.13532	0.08549	0.02206	0.06514	NA	NA	te10995	0.42733	0.38422	0.18201	0.29305	NA	NA
te10996	0.90411	0.79481	0.69332	0.86802	NA	NA	te10996	0.08915	0.04629	0.07619	0.04289	NA	NA	te10996	0.48056	0.44769	0.24	0.55793	NA	NA
te10997	0.7764	0.90684	0.84757	0.83549	0.6496	0.59721	te10997	0.07832	0.07451	0.06269	0.05658	0.06386	0.08044	te10997	0.43192	0.50225	0.46456	0.33909	0.35819	0.2926
te10998	0.77071	0.80458	0.80948	0.80223	0.75085	0.73278	te10998	0.06178	0.0584	0.02992	0.04483	0.05214	0.08335	te10998	0.29505	0.33977	0.24705	0.21475	0.26765	0.31323
te10999	0.70081	0.78918	0.87381	0.75195	NA	NA	te10999	0.02368	0.09475	0.04773	0.04615	NA	NA	te10999	0.15775	0.11945	0.45138	0.23572	NA	NA
te11	0.4881	0.76529	0.83571	0.5385	NA	NA	te11	0.13517	0.1113	0.1235	0.07699	NA	NA	te11	0.44447	0.43005	0.43146	0.14668	NA	NA
te110	NA	NA	NA	NA	NA	NA	te110	0	0	0.0125	0	NA	NA	te110	NA	NA	NA	NA	NA	NA
te1100	NA	NA	NA	NA	NA	NA	te1100	NA	NA	NA	NA	NA	NA	te1100	NA	NA	NA	NA	NA	NA
te11000	0.75339	0.7868	0.80878	0.80231	0.72179	0.71422	te11000	0.05691	0.06499	0.04712	0.03927	0.0645	0.06242	te11000	0.2812	0.29278	0.25334	0.18656	0.27744	0.33385
te11001	0.72104	0.73677	0.88372	0.87567	0.70477	0.84722	te11001	0.06045	0.04324	0.04048	0.03803	0.07865	0.06061	te11001	0.38188	0.2808	0.17188	0.22072	0.45923	0.3611
te11002	NA	NA	NA	NA	NA	NA	te11002	NA	NA	NA	NA	NA	NA	te11002	NA	NA	NA	NA	NA	NA
te11003	0.94286	0.82598	0.86361	0.75	1	NA	te11003	0.0125	0.03296	0.00463	0.03636	0.12	0	te11003	0.1	0.11614	0.02041	0.3	0.2	NA
te11004	0.67984	0.76372	0.84408	0.83859	NA	NA	te11004	0.04403	0.04135	0.04762	0.01212	0	NA	te11004	0.22806	0.30853	0.32872	0.04168	NA	NA
te11005	0.61353	0.66549	0.76985	0.69447	0.44445	0.58387	te11005	0.05882	0.0438	0.02518	0.01983	0.04434	0.05386	te11005	0.1879	0.21295	0.36518	0.24545	0.35	0.20557
te11006	0.61548	0.6717	0.64682	0.62073	0.49956	0.52244	te11006	0.05964	0.05753	0.01846	0.01492	0.04171	0.0542	te11006	0.22295	0.23373	0.09491	0.08655	0.17188	0.20397
te11007	0.7889	0.76365	0.94445	0.78335	NA	NA	te11007	0.09299	0.02217	0.00781	0	0.09048	0.06667	te11007	0.02563	0	0.04167	0.02777	NA	NA
te11008	0.70234	0.69803	0.72257	0.67605	0.6985	0.74227	te11008	0.04586	0.03169	0.02157	0.02105	0.03403	0.03106	te11008	0.24703	0.24737	0.16667	0.19697	0.23213	0.14813
te11009	0.72264	0.78397	0.72885	0.76039	0.64942	0.66451	te11009	0.04755	0.0469	0.0131	0.01041	0.03446	0.03806	te11009	0.15095	0.1834	0.0135	0.06635	0.0947	0.17695
te1101	NA	NA	NA	NA	NA	NA	te1101	NA	NA	NA	NA	NA	NA	te1101	NA	NA	NA	NA	NA	NA
te11010	0.72697	0.74882	0.74822	0.72673	0.59108	0.59719	te11010	0.08899	0.07582	0.04254	0.0375	0.0749	0.0566	te11010	0.35258	0.3563	0.2566	0.26935	0.27152	0.213
te11011	0.77567	0.7475	0.80857	0.78676	0.68058	0.63993	te11011	0.06781	0.05215	0.03195	0.03001	0.04765	0.04823	te11011	0.2536	0.26987	0.13765	0.17049	0.2463	0.24403
te11012	0.79043	0.816	0.81146	0.85094	NA	NA	te11012	0.07657	0.04836	0.03611	0.02143	NA	NA	te11012	0.51957	0.43174	0.24222	0.3285	NA	NA
te11013	0.84375	0.81232	0.87222	0.93978	0.71425	NA	te11013	0.06667	0.1195	0	0.02563	0.04167	NA	te11013	0.375	0.35665	0	0.11855	NA	NA
te11014	0.7857	0.8907	0.77415	0.92855	0.6026	0.27775	te11014	0.2609	0.1111	0	0	0.0667	0	te11014	0.5858	0.71135	0.4502	0.55555	0.65125	0.33335
te11015	0.81012	0.81805	0.8	0.93329	0.56945	NA	te11015	0.07939	0.07335	0.1	0.04983	0.0576	NA	te11015	0.43863	0.43689	NA	0.37111	NA	NA
te11016	0.79506	0.77343	0.85043	0.85357	0.78173	0.6	te11016	0.06074	0.06124	0.04821	0.04975	0.19156	0.13333	te11016	0.5569	0.55287	0.45698	0.4777	0.6956	0.46667
te11017	0.7189	0.76496	0.82424	0.78162	0.77716	0.61255	te11017	0.06804	0.05892	0.0322	0.02256	0.09766	0.03343	te11017	0.37784	0.39769	0.30126	0.29313	0.43953	0.34083
te11018	0.80336	0.7856	0.76414	0.67792	0.67462	0.56845	te11018	0.0489	0.04487	0.03052	0.02994	0.04127	0.04688	te11018	0.25347	0.25947	0.14883	0.24863	0.10976	0.15529
te11019	0.72055	0.75899	0.76979	0.70709	NA	0.8	te11019	0.03384	0.04164	0.02884	0.03296	NA	0.16364	te11019	0.22567	0.28563	0.18763	0.24813	NA	0.5
te1102	NA	NA	NA	NA	NA	NA	te1102	NA	NA	NA	NA	NA	NA	te1102	NA	NA	NA	NA	NA	NA
te11020	0.7386	0.66885	0.75835	0.79239	0.53865	0.7	te11020	0.06973	0.06108	0.0243	0.03541	0.08929	0.09474	te11020	0.32827	0.23913	0.15276	0.25618	0.3235	0.16026
te11021	0.74574	0.77197	0.6	0.6437	0.9	NA	te11021	0.05391	0.07071	0	0.03297	0.1	NA	te11021	0.33565	0.45067	0.2	0.23442	0.7	NA
te11022	0.82134	0.79699	0.65581	0.68579	0.56837	0.54168	te11022	0.06873	0.06236	0.02126	0.01922	0.09974	0.08023	te11022	0.35213	0.50871	0.33923	0.19814	0.38564	0.39585
te11023	0.78295	0.66858	0.72701	0.72324	0.6267	0.54866	te11023	0.07009	0.04482	0.01348	0.01288	0.06979	0.05447	te11023	0.39078	0.29929	0.08618	0.17844	0.31688	0.22807
te11024	0.9167	0.7647	0.8235	0.8125	0.8	0.7	te11024	0.04195	0.05246	0	0	0	0	te11024	0.25	0.1875	0.1765	0.125	0.4	0.1111
te11025	0.89814	0.88391	0.85269	0.89651	0.78892	0.75832	te11025	0.06512	0.04028	0.02131	0.02161	0.06533	0.05718	te11025	0.40047	0.37854	0.33725	0.25086	0.42889	0.28506
te11026	0.60029	0.67202	0.57624	0.69474	0.38908	0.43009	te11026	0.03227	0.04253	0.01374	0.01332	0.01464	0.01772	te11026	0.23866	0.29337	0.20907	0.16693	0.13127	0.14872
te11027	0.73809	0.73492	0.72768	0.75965	0.6341	0.65013	te11027	0.0756	0.06724	0.05251	0.05232	0.07742	0.06388	te11027	0.24832	0.23979	0.24508	0.22606	0.30406	0.25135
te11028	0.74625	0.74904	0.70301	0.74999	0.68162	0.66957	te11028	0.03706	0.03535	0.02355	0.02222	0.04078	0.04505	te11028	0.28631	0.28284	0.20706	0.19786	0.29025	0.26639
te11029	0.63402	0.63389	0.65788	0.68942	0.45765	0.50793	te11029	0.0415	0.03652	0.0204	0.03304	0.03244	0.03171	te11029	0.23191	0.23485	0.16133	0.17436	0.19855	0.25336
te1103	NA	NA	NA	NA	NA	NA	te1103	NA	NA	NA	NA	NA	NA	te1103	NA	NA	NA	NA	NA	NA
te11030	0.9375	0.92855	0.9	0.91505	0.64285	0.8875	te11030	0.06192	0.0242	0.01388	0.02753	0	0.0625	te11030	0.1369	0.18787	0.1111	0.16907	0.1619	0.34443
te11031	0.74306	0.6979	0.70634	0.76641	0.64315	0.5838	te11031	0.06261	0.06526	0.03403	0.03014	0.04779	0.04315	te11031	0.22803	0.32828	0.1736	0.2227	0.24826	0.31812
te11032	0.9	0.8452	0.70835	0.8456	0.36815	0.45	te11032	0.13589	0.18363	0.05129	0.06084	0.09644	0.04167	te11032	NA	NA	NA	NA	NA	NA
te11033	0.72758	0.66278	0.76875	0.76278	0.72018	0.85565	te11033	0.0553	0.03388	0.00909	0.01234	0.02646	0.03896	te11033	0.14572	0.1	0.10666	0.05386	0.10068	0.03334
te11034	0.77855	0.78388	0.80265	0.6024	0.6111	0.71665	te11034	0.06267	0.03422	0.00781	0.01468	0.03609	0.01099	te11034	0.52275	0.2381	0.2111	0.2222	0.7738	0.45
te11035	0.85248	0.86785	0.88355	0.88228	0.88889	0.6	te11035	0.07123	0.06863	0.01967	0.06184	0	0	te11035	0.37287	0.39763	0.31299	0.23902	0.53333	0.13333
te11036	NA	0.75	0.8	0.9	NA	0.9	te11036	NA	0.1	NA	0.16667	NA	0.06667	te11036	NA	NA	NA	NA	NA	NA
te11037	NA	NA	NA	NA	NA	NA	te11037	NA	NA	NA	NA	NA	NA	te11037	NA	NA	NA	NA	NA	NA
te11038	0.81182	0.86895	0.86947	0.73111	0.76592	0.60524	te11038	0.06054	0.06686	0.0312	0.0357	0.06549	0.04638	te11038	0.32377	0.43955	0.18318	0.22208	0.41043	0.37027
te11039	0.75278	0.84453	0.86546	0.87383	0.89122	0.75927	te11039	0.06288	0.07297	0.08694	0.05304	0.11191	0.025	te11039	0.33888	0.44851	0.4505	0.3943	0.63464	0.55902
te1104	NA	NA	NA	NA	NA	NA	te1104	0	0	0	0	NA	NA	te1104	NA	NA	NA	NA	NA	NA
te11040	NA	NA	NA	NA	NA	NA	te11040	NA	NA	NA	NA	NA	NA	te11040	NA	NA	NA	NA	NA	NA
te11041	NA	NA	NA	NA	NA	NA	te11041	NA	NA	NA	NA	NA	NA	te11041	NA	NA	NA	NA	NA	NA
te11042	0.6676	0.84444	0.81388	NA	0.53967	0.89334	te11042	0.16468	0.0811	0.01905	NA	0.05239	0.22667	te11042	0.625	0.59334	0.34405	NA	0.46667	0.73333
te11043	0.92073	0.75047	0.87407	0.90421	0.69634	0.75976	te11043	0.10319	0.07777	0.03884	0.04812	0.09656	0.06608	te11043	0.47013	0.45384	0.37115	0.35666	0.53947	0.42535
te11044	0.82244	0.78988	0.88629	0.73031	0.69165	0.72	te11044	0.01786	0.00735	0.07647	0	0.175	0	te11044	0.35395	0.40541	0.18739	0.23088	0.3611	0.26667
te11045	0.85713	0.86533	0.8095	NA	NA	NA	te11045	0.11905	0.04048	0.07142	NA	0.07334	0.33333	te11045	0.23572	0.32272	0.35718	NA	0.71665	0.2
te11046	0.82033	0.91053	0.84081	0.86146	0.80914	0.68591	te11046	0.10596	0.10641	0.09912	0.05742	0.13184	0.12251	te11046	0.49082	0.52024	0.29576	0.32161	0.44848	0.41711
te11047	0.80475	0.86746	0.83206	0.87963	NA	NA	te11047	0.05882	0.10842	0.02084	0.03349	NA	NA	te11047	0.25397	0.5238	0.20917	0.225	NA	NA
te11048	0.76727	0.86884	0.85312	0.80887	0.73384	0.5787	te11048	0.06429	0.0624	0.06385	0.0495	0.10411	0.13088	te11048	0.28915	0.40859	0.29183	0.26998	0.21601	0.24655
te11049	0.7788	0.82463	0.88393	0.83828	0.61626	0.62037	te11049	0.08237	0.01906	0.05072	0.03735	0.04399	0.05943	te11049	0.37216	0.3003	0.17009	0.22494	0.20634	0.12484
te1105	NA	NA	NA	NA	NA	NA	te1105	NA	NA	NA	NA	NA	NA	te1105	NA	NA	NA	NA	NA	NA
te11050	0.77659	0.79799	0.74273	0.88305	0.69631	0.66665	te11050	0.0655	0.03632	0.01607	0.01763	0.03193	0.1	te11050	0.38094	0.37803	0.1889	0.2068	0.18037	NA
te11051	NA	NA	NA	NA	NA	NA	te11051	0.03309	0.02859	0.05195	0.02588	NA	NA	te11051	NA	NA	NA	NA	NA	NA
te11052	0.71402	0.81284	0.77556	0.7238	NA	NA	te11052	0.01682	0.05792	0.04471	0.01077	NA	NA	te11052	0.125	0.31747	0.24813	0.4545	NA	NA
te11053	0.73077	0.77273	0.7	0.7238	NA	NA	te11053	0.01944	0.0558	0.04656	0.01077	NA	NA	te11053	0.25	0.6667	0.2222	0.4545	NA	NA
te11054	0.79622	0.80125	0.80092	0.81736	0.59788	0.61843	te11054	0.06489	0.06698	0.03408	0.02884	0.06444	0.06115	te11054	0.29213	0.28811	0.17417	0.17971	0.28047	0.31184
te11055	0.76149	0.78149	0.74257	0.8136	0.69318	0.60416	te11055	0.03169	0.03434	0.01654	0.01277	0.07292	0.06548	te11055	0.09257	0.0729	0.08909	0.05588	0.32919	0.27756
te11056	0.71913	0.59709	0.59234	0.49601	NA	NA	te11056	0.05	0.06699	0.00815	0.01824	NA	NA	te11056	0.243	0.23709	0.16588	0.14674	NA	NA
te11057	NA	NA	NA	NA	NA	NA	te11057	0.08915	0.02867	0	0.02002	NA	NA	te11057	0.1	0.0909	0	0.1111	NA	NA
te11058	0.60623	0.5717	0.55092	0.56865	0.57618	0.75	te11058	0.03641	0.01827	0.0202	0.01939	0.0509	0.0715	te11058	0.12105	0.06083	0.1392	0.10418	0.28743	0.7778
te11059	0.66909	0.62849	0.62864	0.61061	0.59661	0.55584	te11059	0.02526	0.01593	0.01126	0.00843	0.043	0.04618	te11059	0.19174	0.14491	0.12639	0.13461	0.2908	0.25969
te1106	NA	NA	NA	NA	NA	NA	te1106	0	0	0	0	0	0	te1106	NA	NA	NA	NA	NA	NA
te11060	NA	NA	NA	NA	NA	NA	te11060	0.0294	0	0	0.03125	NA	NA	te11060	NA	NA	NA	NA	NA	NA
te11061	0	0.0667	NA	0.1429	NA	0	te11061	0.01515	0	0	0	NA	0	te11061	NA	NA	NA	NA	NA	NA
te11062	0.4	NA	NA	0.7143	NA	NA	te11062	0.03334	0.06127	0.21112	0	NA	NA	te11062	0	NA	NA	0.3333	NA	NA
te11063	NA	NA	NA	NA	NA	NA	te11063	NA	NA	NA	NA	NA	NA	te11063	NA	NA	NA	NA	NA	NA
te11064	0.75	0.7368	0.75	0.5556	NA	NA	te11064	0.0124	0.00417	0.0125	0	NA	NA	te11064	0.1111	0	0	0.1429	NA	NA
te11065	NA	NA	NA	NA	NA	NA	te11065	0	0	0	0	NA	NA	te11065	NA	NA	NA	NA	NA	NA
te11066	0.5455	0.5	0.5	NA	NA	NA	te11066	0.02864	0	0	0	NA	NA	te11066	0.05557	0.03703	0.1143	0.12145	NA	NA
te11067	NA	NA	NA	NA	NA	NA	te11067	0	0	0	0	0	0	te11067	NA	NA	NA	NA	NA	NA
te11068	NA	NA	NA	NA	NA	NA	te11068	NA	NA	NA	NA	NA	NA	te11068	NA	NA	NA	NA	NA	NA
te11069	0.7143	0.8462	1	0.6667	NA	NA	te11069	0.01287	0.00548	0.01493	0.01111	NA	0	te11069	NA	NA	NA	NA	NA	NA
te1107	NA	NA	NA	NA	NA	NA	te1107	0	0	0	0	0	0	te1107	NA	NA	NA	NA	NA	NA
te11070	NA	NA	NA	NA	NA	NA	te11070	0	0	0	0	0.03845	0	te11070	0	0	0	0	0	0
te11071	NA	NA	NA	NA	NA	NA	te11071	NA	NA	NA	NA	NA	NA	te11071	NA	NA	NA	NA	NA	NA
te11072	0.7009	0.7798	0.4353	0.45835	NA	NA	te11072	0	0.01112	0.03343	0.01667	NA	NA	te11072	0	0	0	0.0909	NA	NA
te11073	0.6362	0.64321	0.39514	0.35348	NA	NA	te11073	0.03281	0.04796	0.01015	0.03476	NA	NA	te11073	0.02083	0.1199	0.06297	0.09353	NA	NA
te11074	NA	NA	NA	NA	NA	NA	te11074	0	0.05	0	0	NA	NA	te11074	NA	NA	NA	NA	NA	NA
te11075	NA	NA	NA	NA	NA	NA	te11075	0	0.03613	0	0.01968	NA	NA	te11075	NA	NA	NA	NA	NA	NA
te11076	NA	NA	NA	NA	NA	NA	te11076	0.00513	0.0049	0	0.00535	NA	NA	te11076	NA	NA	NA	NA	NA	NA
te11077	0.75463	0.77606	0.66571	0.72362	NA	NA	te11077	0.02471	0.01853	0.01176	0.01869	NA	NA	te11077	0.2198	0.27351	0.15438	0.1853	NA	NA
te11078	NA	NA	NA	NA	NA	NA	te11078	0.0625	0	0	0.05555	NA	NA	te11078	NA	NA	NA	NA	NA	NA
te11079	0.70543	0.61893	0.505	0.625	NA	NA	te11079	0.04197	0.02573	0.01667	0.03016	NA	NA	te11079	0.3106	0.3657	0.29882	0.36667	NA	NA
te1108	NA	NA	NA	NA	NA	NA	te1108	0	0	0	0	0	0	te1108	NA	NA	NA	NA	NA	NA
te11080	1	0.89685	0.95455	0.76925	NA	NA	te11080	0.09248	0.10278	0.0559	0.03847	NA	NA	te11080	0.6923	0.5294	0.3	0.4444	NA	NA
te11081	1	0.9091	NA	1	NA	NA	te11081	0	0.1667	NA	0.1	NA	NA	te11081	0.2	0.2727	NA	0.0833	NA	NA
te11082	0.96742	0.88555	1	0.91785	NA	NA	te11082	0.1161	0.0813	0	0.04545	NA	NA	te11082	0.38653	0.40437	0.125	0.1515	NA	NA
te11083	NA	NA	NA	NA	NA	NA	te11083	0.02714	0.02437	0	0.02946	NA	NA	te11083	NA	NA	NA	NA	NA	NA
te11084	0.93145	0.91665	0.92728	0.90098	NA	NA	te11084	0.00833	0.04923	0.00926	0.01452	NA	NA	te11084	0.089	0.36888	0.13105	0.14208	NA	NA
te11085	0.94445	0.875	0.7619	0.80835	NA	NA	te11085	0.125	0	0	0	NA	NA	te11085	0	0	0	0	NA	NA
te11086	NA	NA	NA	NA	NA	NA	te11086	0	0.03703	0	0	NA	NA	te11086	NA	NA	NA	NA	NA	NA
te11087	0.8638	0.98148	1	0.92666	NA	NA	te11087	0.09146	0.00981	0.0725	0	NA	NA	te11087	0.32005	0.24636	0.17928	0	NA	NA
te11088	NA	NA	NA	NA	NA	NA	te11088	0.1014	0.07723	0.01588	0.07094	NA	NA	te11088	0.2308	0.3529	0.25	0.3333	NA	NA
te11089	0.83363	0.86712	0.6787	0.76539	0.7143	0.8333	te11089	0.0678	0.0653	0.03236	0.03983	0.01984	0.0076	te11089	0.05239	0.17327	0.09796	0.07541	0	0
te1109	NA	NA	NA	NA	NA	NA	te1109	NA	NA	NA	NA	NA	NA	te1109	NA	NA	NA	NA	NA	NA
te11090	NA	NA	NA	NA	NA	NA	te11090	0.04568	NA	0.02822	0.08	NA	NA	te11090	NA	NA	NA	NA	NA	NA
te11091	NA	0.8333	NA	0.6667	NA	NA	te11091	NA	0	NA	0	NA	NA	te11091	NA	NA	NA	NA	NA	NA
te11092	0.85713	0.731	0.92593	0.7611	NA	NA	te11092	0.02382	0.06958	0.01191	0.02841	NA	NA	te11092	0	0.11355	0.02778	0.01922	NA	NA
te11093	NA	NA	NA	NA	NA	NA	te11093	NA	NA	NA	NA	NA	NA	te11093	NA	NA	NA	NA	NA	NA
te11094	NA	NA	NA	NA	NA	NA	te11094	0	0	0	0	NA	NA	te11094	NA	NA	NA	NA	NA	NA
te11095	NA	NA	NA	NA	NA	NA	te11095	0	0	0	0	NA	NA	te11095	NA	NA	NA	NA	NA	NA
te11096	NA	NA	NA	NA	NA	NA	te11096	NA	NA	NA	NA	NA	NA	te11096	NA	NA	NA	NA	NA	NA
te11097	NA	NA	NA	NA	NA	NA	te11097	NA	NA	NA	NA	NA	NA	te11097	NA	NA	NA	NA	NA	NA
te11098	NA	NA	NA	NA	NA	NA	te11098	NA	NA	NA	NA	NA	NA	te11098	NA	NA	NA	NA	NA	NA
te11099	0.81542	0.81996	0.8534	0.90728	NA	0.90832	te11099	0.05321	0.04038	0.02333	0.02417	0	0.02429	te11099	0.16588	0.07678	0.05557	0.12252	NA	NA
te111	0	0	0	0.1667	NA	0	te111	0	0	0	0.00877	0	0	te111	NA	NA	NA	NA	NA	NA
te1110	NA	NA	NA	NA	NA	NA	te1110	0	0.01388	0	0.00877	0	0	te1110	NA	NA	NA	NA	NA	NA
te11100	NA	NA	NA	NA	NA	NA	te11100	NA	NA	NA	NA	NA	NA	te11100	NA	NA	NA	NA	NA	NA
te11101	NA	NA	NA	NA	NA	NA	te11101	0.03646	0.04347	0	0.01515	NA	NA	te11101	0.125	0.04545	0.1667	0.1	NA	NA
te11102	0.85142	0.49156	0.4	0.59288	NA	NA	te11102	0.03085	0.02824	0	0.01395	NA	NA	te11102	0.28772	0.09882	0.1	0.07118	NA	NA
te11103	NA	NA	NA	NA	NA	NA	te11103	NA	0	NA	0	NA	NA	te11103	NA	NA	NA	NA	NA	NA
te11104	0.53293	0.54977	0.54243	0.49852	0.58715	0.54652	te11104	0.07431	0.06951	0.0742	0.09717	0.0658	0.10459	te11104	0.3478	0.4028	0.4667	0.3958	0.2414	0.2308
te11105	0.66735	0.75844	0.77978	0.7774	NA	NA	te11105	0.02974	0.01618	0	0.01324	NA	NA	te11105	0.16665	0.2143	0.2381	0.2	NA	NA
te11106	0.75	0.95	0.8	NA	NA	NA	te11106	0.36665	0.06667	0.2	0	NA	0	te11106	NA	0.4444	NA	NA	NA	NA
te11107	0.9132	0.91665	0.84345	0.7833	0.3333	NA	te11107	0.0626	0.01449	0.02598	0.00252	0	NA	te11107	NA	NA	NA	NA	NA	NA
te11108	0.75	0.6705	0.85715	0.83335	1	0.85715	te11108	0.03253	0.04248	0.01145	0.0196	0.0416	0.02489	te11108	NA	NA	NA	NA	NA	NA
te11109	0.82956	0.88849	0.74637	0.84124	0.74443	0.7	te11109	0.11732	0.1051	0.01297	0.05885	0.08229	0.01814	te11109	0.47437	0.32677	0.15793	0.38913	0.35	NA
te1111	NA	NA	NA	NA	NA	NA	te1111	NA	NA	NA	NA	NA	NA	te1111	NA	NA	NA	NA	NA	NA
te11110	0.8571	0.6923	0.9167	0.7	NA	NA	te11110	0.01889	0.03106	0.03569	0.04639	NA	NA	te11110	0.25	0.14217	0.34813	0.25	NA	NA
te11111	0.80693	0.81328	0.80079	0.90743	NA	NA	te11111	0.07885	0.02872	0.06548	0.03655	NA	NA	te11111	0.12362	0.16696	0.21681	0.16458	NA	NA
te11112	0.775	0.89285	0.83915	0.86875	NA	NA	te11112	0.12862	0.06299	0	0.04566	NA	NA	te11112	0.2727	0.5714	0.2308	0.125	NA	NA
te11113	0.7681	0.8273	0.93333	0.80188	NA	NA	te11113	0.11765	0.05796	0.02265	0.05993	NA	NA	te11113	0.19645	0.20535	0.1	0.2778	NA	NA
te11114	0.8963	0.9246	1	0.9213	NA	NA	te11114	0.06548	0.07709	0.02988	0.03911	NA	NA	te11114	0.49305	0.3631	0.1548	0.4017	NA	NA
te11115	0.80246	0.76407	0.71724	0.82377	0.57328	0.59302	te11115	0.03525	0.04342	0.02847	0.03188	0.06198	0.05781	te11115	0.33027	0.3883	0.23458	0.33041	0.35554	0.33772
te11116	0.72632	0.75819	0.70212	0.71245	0.57515	0.6142	te11116	0.06514	0.04789	0.02874	0.04207	0.03974	0.05424	te11116	0.27884	0.3883	0.16913	0.19085	0.23826	0.22443
te11117	0.5714	0.66665	0.74485	0.7269	0.72225	0.75	te11117	0.09392	0.09283	0.02812	0.07904	0.05677	0	te11117	NA	NA	NA	NA	NA	NA
te11118	NA	NA	NA	NA	NA	NA	te11118	0.10412	0.01538	0.11984	0.01982	NA	NA	te11118	NA	NA	NA	NA	NA	NA
te11119	0.72264	0.7269	0.71274	0.71152	0.55351	0.62144	te11119	0.04617	0.03014	0.02658	0.0236	0.0412	0.04736	te11119	0.17721	0.16036	0.10047	0.10512	0.1211	0.13176
te1112	NA	NA	NA	NA	NA	NA	te1112	0	0.025	0	0	0	0	te1112	NA	NA	NA	NA	NA	NA
te11120	0.46703	0.41233	0.50004	0.65716	0.36234	0.46548	te11120	0.00915	0.00399	0.01512	0.0042	0.02144	0.04045	te11120	0.05	0.09445	0.0755	0.04168	0.03333	0
te11121	0.675	0.67657	0.47037	0.44907	0.69868	0.61477	te11121	0.04667	0.06148	0.00513	0.01111	0.00769	0.03485	te11121	0.175	0.1368	0.14445	0.1242	0.28572	0.20398
te11122	0.80683	0.67523	0.6352	0.6985	0.74933	0.56127	te11122	0	0.03552	0	0.03538	0.08998	0.0587	te11122	0.2222	0.0588	0	0.0769	0.1875	0.1429
te11123	0.7596	0.73485	0.375	0.64285	0.58335	0.375	te11123	0.02422	0.00641	0.0458	0.03478	0.04707	0	te11123	0.11855	0.32865	0.14285	0.1456	0.1	0.2143
te11124	0.75618	0.67713	0.59797	0.91503	0.56603	0.4	te11124	0	0.01099	0	0.01429	0	0	te11124	0	0.06889	0	0.03125	0.075	0.2
te11125	0.5238	0.5588	0.55	0.6889	0.51085	0.5061	te11125	0.06201	0.03957	0.01271	0.03601	0.04937	0.06371	te11125	0.41461	0.40381	0.22262	0.32252	0.43793	0.45829
te11126	0.75	0.75	0.7143	1	0.92	0.7895	te11126	0.03269	0.02847	0	0.02028	0.04291	0.03081	te11126	0.1889	0.17775	0.30255	0.10715	0.3101	0.25215
te11127	0.75498	0.72202	0.76328	0.83665	0.73685	0.7889	te11127	0.01782	0.03285	0.02577	0.01321	0.04198	0.06109	te11127	0.26533	0.21673	0.1836	0.21468	0.40855	0.35067
te11128	0.83101	0.87855	0.838	0.85785	NA	0.85714	te11128	0.03159	0.02527	0	0	NA	0	te11128	0.06485	0.04675	0.059	0.03297	NA	0.11429
te11129	0.625	0.7273	0.9	0.8462	NA	1	te11129	0	0	0.02111	0.01429	0.13333	0.1	te11129	NA	NA	NA	NA	NA	NA
te1113	NA	NA	NA	NA	NA	NA	te1113	NA	NA	NA	NA	NA	NA	te1113	NA	NA	NA	NA	NA	NA
te11130	0.75178	0.72048	0.68978	0.65538	0.8125	0.57765	te11130	0.0348	0.03026	0.00569	0.0078	0.01369	0.05024	te11130	0.14285	0.2598	0	0.0972	0.2094	0.19285
te11131	NA	NA	NA	NA	NA	NA	te11131	NA	NA	NA	NA	NA	NA	te11131	NA	NA	NA	NA	NA	NA
te11132	0.74853	0.72922	0.71128	0.74133	0.67142	0.57725	te11132	0.02091	0.02588	0.00845	0.00801	0.057	0.02778	te11132	0.34978	0.34199	0.20238	0.22319	0.29944	0.39288
te11133	0.68834	0.79912	0.87525	0.8605	0.71107	0.73223	te11133	0.02907	0.04255	0.02336	0.01757	0.03058	0.03622	te11133	0.21089	0.20703	0.13491	0.1111	0.18849	0.2109
te11134	0.77486	0.80634	0.80644	0.764	0.5863	0.72528	te11134	0.05089	0.0348	0.01508	0.01155	0.0319	0.03454	te11134	0.23358	0.25388	0.19088	0.1433	0.2288	0.33822
te11135	0.4	0.5455	0.5294	0.4545	0.5185	0.4167	te11135	0.02482	0.0371	0.00529	0.00556	0.02462	0.04653	te11135	0.2098	0.23138	0.1639	0.11138	0.16118	0.2216
te11136	0.72081	0.76602	0.73461	0.76229	0.62319	0.58736	te11136	0.04928	0.04238	0.03117	0.02706	0.03552	0.03359	te11136	0.18836	0.2245	0.1367	0.14349	0.19883	0.14358
te11137	0.71129	0.7651	0.77201	0.79378	0.71149	0.55518	te11137	0.05182	0.0434	0.03256	0.03302	0.05076	0.02848	te11137	0.14934	0.21797	0.13095	0.15242	0.21876	0.09942
te11138	0.66233	0.66718	0.67938	0.67475	0.56331	0.57637	te11138	0.02399	0.0297	0.0074	0.01672	0.01969	0.02794	te11138	0.23831	0.19005	0.07089	0.13713	0.12116	0.13557
te11139	0.87473	0.78013	0.74967	0.73875	0.76077	0.7738	te11139	0.04353	0.00842	0.00964	0.01302	0.03167	0.01021	te11139	0.25696	0.17454	0.06402	0.11852	0.14	0.16193
te1114	NA	NA	NA	NA	NA	NA	te1114	NA	NA	NA	NA	NA	NA	te1114	NA	NA	NA	NA	NA	NA
te11140	0.79505	0.77218	0.66245	0.70445	0.71802	0.7119	te11140	0.03113	0.02308	0.01335	0.01468	0.01882	0	te11140	0.10408	0.12142	0.04704	0.02872	0.04858	0.04763
te11141	NA	NA	NA	NA	NA	NA	te11141	0.0505	0	0.01562	0	0	0	te11141	NA	NA	NA	NA	NA	NA
te11142	0.6667	0.6	0.4167	0.375	0.4	0.1818	te11142	0.02084	0.03439	0.00521	0	0.02178	0.03874	te11142	0.1667	0.125	0	0	0	0
te11143	0.76891	0.78363	0.71173	0.73323	0.78608	0.53443	te11143	0.01987	0.02549	0.01109	0.01248	0.0387	0.02034	te11143	0.13633	0.18703	0.11225	0.11458	0.23393	0.1234
te11144	0.7571	0.66373	0.76713	0.77233	0.65	0.6287	te11144	0.01922	0.02011	0.0133	0.00735	0.01941	0.01786	te11144	0.1146	0.06587	0.06843	0.06003	0.125	0.11343
te11145	0.75127	0.7643	0.7399	0.74277	0.66195	0.62223	te11145	0.02995	0.02875	0.01955	0.01872	0.0516	0.04619	te11145	0.13977	0.10347	0	0.03173	0.1595	0.11183
te11146	0.82384	0.73973	0.72813	0.72534	0.67586	0.70572	te11146	0.02908	0.0378	0.03199	0.01769	0.04073	0.03571	te11146	0.13635	0.303	0.1216	0	0.2396	0.2857
te11147	0.6667	0.6667	0.75	0.4	0.6667	0.7143	te11147	0.01711	0.00219	0.01261	0.01074	0.03229	0.01329	te11147	0.2727	0.3333	0	0.25	NA	NA
te11148	NA	NA	NA	NA	NA	NA	te11148	0.016	0	0.01344	0.01133	0.01515	0.01289	te11148	NA	NA	NA	NA	NA	NA
te11149	NA	NA	NA	NA	NA	NA	te11149	0.03607	0	0.03333	0	0.0909	0.02563	te11149	0.1	0.0588	0.1111	0	0.3333	0.1818
te1115	NA	NA	NA	NA	NA	NA	te1115	0	0	0	0	0	NA	te1115	NA	NA	NA	NA	NA	NA
te11150	0.73475	0.73745	0.69674	0.78866	0.72366	0.6611	te11150	0.03768	0.04154	0.02478	0.02244	0.04675	0.03614	te11150	0.24193	0.26498	0.20932	0.16493	0.23612	0.21106
te11151	0.76333	0.6756	0.74571	0.79614	0.658	0.53682	te11151	0.03599	0.024	0.01542	0.01837	0.0278	0.03112	te11151	0.33104	0.25006	0.19088	0.2015	0.3276	0.24335
te11152	NA	NA	NA	NA	NA	NA	te11152	0.0588	0	0	0	0	0	te11152	NA	NA	NA	NA	NA	NA
te11153	NA	NA	NA	NA	NA	NA	te11153	NA	NA	NA	NA	NA	NA	te11153	NA	NA	NA	NA	NA	NA
te11154	0.75942	0.84176	0.81325	0.81194	0.75292	0.68586	te11154	0.03047	0.03614	0.01728	0.01994	0.0612	0.04236	te11154	0.17878	0.26704	0.17846	0.18763	0.19209	0.20204
te11155	0.82753	0.87279	0.87778	0.83888	0.85964	0.71612	te11155	0.04811	0.02977	0.01574	0.00694	0.05791	0.02537	te11155	0.25	0.30208	0.20555	0.03868	0.24678	0.24405
te11156	0.76501	0.85863	0.84663	0.87813	0.78947	0.72326	te11156	0.02002	0.03617	0.01534	0.01405	0.04288	0.05182	te11156	0.40498	0.33584	0.19198	0.16037	0.26756	0.38938
te11157	0.66813	0.93871	0.81264	0.89494	0.81805	0.76354	te11157	0.02886	0.08867	0.02236	0.01938	0.06232	0.05471	te11157	0.22267	0.31417	0.17589	0.15991	0.36498	0.40892
te11158	0.7273	0.7143	1	0.8333	0.9444	0.75	te11158	0.05561	0.05391	0	0.05635	0.06984	0.05555	te11158	0.49805	0.47915	0.4286	0.38385	0.55055	0.35
te11159	0.84033	0.78049	0.85038	0.90247	0.77484	0.66875	te11159	0.04955	0.02754	0.01876	0.02499	0.04472	0.09346	te11159	0.28832	0.21255	0.2548	0.1774	0.31071	0.18849
te1116	NA	NA	NA	NA	NA	NA	te1116	NA	NA	NA	NA	NA	NA	te1116	NA	NA	NA	NA	NA	NA
te11160	NA	NA	NA	NA	NA	NA	te11160	NA	NA	NA	NA	NA	NA	te11160	NA	NA	NA	NA	NA	NA
te11161	NA	NA	NA	NA	NA	NA	te11161	0	0.03335	0.04545	0.0357	0	0.16665	te11161	NA	NA	NA	NA	NA	NA
te11162	0.9503	0.8096	0.88118	0.93	0.80684	0.64504	te11162	0.06604	0.03244	0.01026	0.01759	0.00549	0.03053	te11162	0.40336	0.27401	0.26669	0.2491	0.24915	0.22344
te11163	NA	NA	NA	NA	NA	NA	te11163	0.0745	0.0578	0.02841	0.041	0.09128	0.10045	te11163	0.26618	0.32518	0.171	0.10122	0.30702	0.18517
te11164	0.86666	0.81102	0.86112	0.7229	0.76158	0.71483	te11164	0.0255	0.03144	0.03055	0.012	0.03422	0.05057	te11164	0.3	0.2778	0.1667	0.125	0	NA
te11165	NA	NA	NA	NA	NA	NA	te11165	NA	NA	NA	NA	NA	NA	te11165	NA	NA	NA	NA	NA	NA
te11166	0.94572	0.77636	0.85833	0.77436	0.69936	0.5	te11166	0.05152	0.04129	0.03136	0.01345	0.03303	0.03016	te11166	0.51792	0.37443	0.30473	0.22252	0.39838	0.17183
te11167	0.83794	0.81977	0.75044	0.71432	0.68629	0.7353	te11167	0.07847	0.0696	0.0387	0.03768	0.07002	0.05084	te11167	0.39162	0.44484	0.30916	0.28138	0.41357	0.35174
te11168	0.8833	0.7413	0.78508	0.76998	0.70073	0.5545	te11168	0.05783	0.05346	0.03468	0.0366	0.04373	0.03251	te11168	0.46418	0.4016	0.27062	0.31839	0.3947	0.32637
te11169	0.81816	0.80687	0.85012	0.82377	0.70573	0.68978	te11169	0.08596	0.07372	0.03429	0.04643	0.06255	0.07594	te11169	0.50733	0.50393	0.30787	0.34306	0.35877	0.39129
te1117	NA	NA	NA	NA	NA	NA	te1117	0	0	0.05	0.05265	0.0625	NA	te1117	NA	NA	NA	NA	NA	NA
te11170	0.82846	0.80395	0.76832	0.86171	0.54481	0.48735	te11170	0.06575	0.07094	0.03266	0.04189	0.07279	0.03781	te11170	0.50418	0.53962	0.30883	0.36913	0.47333	0.33154
te11171	NA	NA	NA	NA	NA	NA	te11171	0.07811	0.07494	0.03144	0.04439	0.08854	0.11528	te11171	0.41562	0.5907	0.43544	0.42078	0.43165	0.60318
te11172	0.7778	0.9167	0.6667	0.4545	NA	NA	te11172	0.09503	0.04949	0.03311	0.04059	0.0504	0	te11172	0.4286	0.7143	0.3	0.3333	0.375	NA
te11173	0.7591	0.6264	0.36505	0.94445	NA	NA	te11173	0.08776	0.03061	0.01587	0.04761	NA	NA	te11173	0.6827	0.49545	0.64585	0.4778	NA	NA
te11174	0.76937	0.71832	0.79759	0.78749	0.68342	0.61716	te11174	0.05971	0.04663	0.02005	0.0277	0.07998	0.06399	te11174	0.38585	0.39276	0.25986	0.26593	0.37982	0.41423
te11175	0.81971	0.76014	0.73337	0.71897	0.70727	0.67202	te11175	0.10013	0.08099	0.04043	0.03848	0.09235	0.05465	te11175	0.46465	0.43304	0.31714	0.22987	0.50741	0.41565
te11176	0.8016	0.86292	0.81526	0.83627	0.71211	0.69128	te11176	0.07323	0.05097	0.03377	0.02709	0.08148	0.06912	te11176	0.32175	0.26134	0.10794	0.17712	0.33534	0.32471
te11177	0.765	0.77814	0.82628	0.75815	0.66003	0.68047	te11177	0.11576	0.10135	0.05306	0.05852	0.09447	0.11651	te11177	0.44083	0.48271	0.3694	0.32467	0.4787	0.52032
te11178	0.74151	0.82138	0.76444	0.80455	0.63638	0.64779	te11178	0.07353	0.08186	0.04653	0.03291	0.06957	0.06922	te11178	0.45457	0.48988	0.36415	0.31965	0.47849	0.52898
te11179	0.74589	0.92618	0.73856	0.87796	0.73346	0.68832	te11179	0.07141	0.07971	0.01789	0.03207	0.03745	0.03796	te11179	0.45024	0.47165	0.16022	0.24698	0.43592	0.31875
te1118	0.83932	0.75006	0.92919	0.8736	0.86057	0.7436	te1118	0.10663	0.05602	0.04858	0.03723	0.04668	0.0427	te1118	0.2422	0.20212	0.14883	0.18818	0.1916	0.27272
te11180	NA	NA	NA	NA	NA	NA	te11180	0.00521	0.00569	0.00781	0	0.01384	0	te11180	NA	NA	NA	NA	NA	NA
te11181	NA	NA	NA	NA	NA	NA	te11181	NA	NA	NA	NA	NA	NA	te11181	NA	NA	NA	NA	NA	NA
te11182	NA	NA	NA	NA	NA	NA	te11182	NA	NA	NA	NA	NA	NA	te11182	NA	NA	NA	NA	NA	NA
te11183	NA	NA	NA	NA	NA	NA	te11183	0	0	0	0	0.08335	0	te11183	NA	NA	NA	NA	NA	NA
te11184	NA	NA	NA	NA	NA	NA	te11184	NA	NA	NA	NA	NA	NA	te11184	NA	NA	NA	NA	NA	NA
te11185	NA	NA	NA	NA	NA	NA	te11185	0	0	0	0.0238	0	0	te11185	NA	NA	NA	NA	NA	NA
te11186	NA	NA	NA	NA	NA	NA	te11186	NA	NA	0.09166	0.05578	0.02626	0.01389	te11186	NA	NA	NA	NA	NA	NA
te11187	NA	NA	NA	NA	NA	NA	te11187	NA	NA	NA	NA	NA	NA	te11187	NA	NA	NA	NA	NA	NA
te11188	NA	NA	NA	NA	NA	NA	te11188	0.08759	0.06244	0.04037	0.04123	0.05914	0.04673	te11188	0.0741	0	0	0.0455	0.0357	0.125
te11189	NA	NA	NA	NA	NA	NA	te11189	NA	0.11112	NA	NA	NA	NA	te11189	NA	NA	NA	NA	NA	NA
te1119	0.95278	0.85142	0.74958	0.904	0.75208	0.906	te1119	0.1021	0.05952	0.01538	0.0191	0.07504	0.11412	te1119	0.32807	0.2216	0.16713	0.09473	0.3139	0.2604
te11190	0.95	0.85808	0.80079	0.87777	1	0.82223	te11190	0.21111	0.04445	0.08814	0.05001	0.02831	0.09	te11190	NA	0.72	0.22857	0.16666	0.3889	0.8
te11191	NA	NA	NA	NA	0.86945	NA	te11191	NA	NA	NA	NA	0.1099	NA	te11191	NA	NA	NA	NA	0.1667	NA
te11192	0.7738	0.64967	0.72678	0.74667	0.80889	0.85237	te11192	0.05385	0.04761	0.04093	0.03627	0.04916	0.0247	te11192	0	0.1508	0	0	0.1873	0.07145
te11193	NA	NA	NA	NA	NA	NA	te11193	NA	NA	NA	NA	NA	NA	te11193	NA	NA	NA	NA	NA	NA
te11194	NA	NA	NA	NA	NA	NA	te11194	NA	NA	NA	NA	0	0	te11194	NA	NA	NA	NA	NA	NA
te11195	0.88078	0.82874	0.63335	0.68299	NA	NA	te11195	0.072	0.04674	0	0.01587	NA	NA	te11195	0.31488	0.17439	0.18095	0.17457	NA	NA
te11196	0.70362	0.78953	0.78436	0.78114	0.56638	0.67045	te11196	0.06602	0.04121	0.04592	0.03086	0.03015	0.0497	te11196	0.27149	0.30054	0.26534	0.25332	0.38263	0.31331
te11197	0.71868	0.77149	0.68778	0.75693	0.83332	0.76142	te11197	0.05848	0.05963	0.03103	0.06009	0	0.06672	te11197	0.27741	0.36053	0.22314	0.30199	0.43618	0.67082
te11198	0.60458	0.7303	0.4286	0.69839	0.125	0.4286	te11198	0.04936	0.06325	0.01131	0.0169	0.03304	0.03197	te11198	0.18125	0.23028	0.12897	0.16289	0.4514	0.23333
te11199	0.85398	0.81096	0.88175	0.89566	0.62548	0.8	te11199	0.07768	0.10459	0.08128	0.01883	0.02926	0.01136	te11199	0.07111	0.13247	0.09105	0.06527	0.05664	0.1037
te112	NA	NA	NA	NA	NA	NA	te112	0	0	0	0	NA	NA	te112	NA	NA	NA	NA	NA	NA
te1120	NA	NA	NA	NA	NA	NA	te1120	0	0	0	0	0	0	te1120	NA	NA	NA	NA	NA	NA
te11200	0.79568	0.85418	0.76874	0.79651	0.59083	0.6733	te11200	0.0797	0.04109	0.05648	0.05738	0.0416	0.04762	te11200	0.1385	0.09709	0.0475	0.09271	0.0812	0
te11201	0.78678	0.84368	0.7638	0.96875	NA	NA	te11201	NA	NA	NA	NA	NA	NA	te11201	NA	NA	NA	NA	NA	NA
te11202	0.94445	0.9643	0.9	0.83335	NA	NA	te11202	0	0.03335	0	0.05555	NA	NA	te11202	0.3	0.07145	0.18335	0.16665	NA	NA
te11203	NA	NA	NA	NA	NA	NA	te11203	NA	NA	NA	NA	NA	NA	te11203	NA	NA	NA	NA	NA	NA
te11204	0.78434	0.77921	0.85155	0.86322	0.72264	0.7804	te11204	0.07145	0.07352	0.0314	0.04295	0.05786	0.06786	te11204	0.38019	0.48567	0.34021	0.33557	0.4031	0.38531
te11205	0.79048	0.68886	0.77987	0.80745	0.71697	0.67393	te11205	0.06452	0.06121	0.03381	0.03134	0.06464	0.05776	te11205	0.32101	0.33188	0.28346	0.17574	0.33455	0.38836
te11206	0.71768	0.75076	0.76491	0.72758	0.58263	0.48308	te11206	0.06141	0.04842	0.02344	0.02577	0.05365	0.04084	te11206	0.45857	0.4078	0.32089	0.31957	0.31361	0.22057
te11207	0.7639	0.91283	0.84333	0.85613	0.89182	NA	te11207	0.00926	0.03187	0	0.01591	0.16072	NA	te11207	0.24228	0.30726	0.09524	0.12963	0.2643	NA
te11208	0.76517	0.6309	0.79753	0.6967	0.35927	0.32143	te11208	0.06333	0.05375	0.04785	0.05082	0.079	0.06868	te11208	NA	NA	NA	NA	NA	NA
te11209	0.76856	0.72834	0.7834	0.7604	0.62269	0.77824	te11209	0.06375	0.06966	0.03384	0.04136	0.08565	0.0617	te11209	0.42081	0.44704	0.28188	0.28658	0.37497	0.33575
te1121	NA	NA	NA	NA	NA	NA	te1121	NA	NA	NA	NA	NA	NA	te1121	NA	NA	NA	NA	NA	NA
te11210	0.68305	0.82682	0.54027	0.69988	NA	0.8333	te11210	0.08363	0.07598	0.02238	0.04496	NA	0.08183	te11210	0.406	0.48673	0.24378	0.3917	NA	0.5833
te11211	0.76876	0.85792	0.85672	0.84574	NA	NA	te11211	0.05887	0.08807	0.02479	0.05178	NA	NA	te11211	0.57373	0.57817	0.5923	0.44645	NA	NA
te11212	0.5455	0.75	0.875	0.7143	NA	NA	te11212	0.07639	0.06243	0.02031	0.02488	NA	NA	te11212	0.45428	0.73795	0.45805	0.60865	NA	NA
te11213	0.79132	0.88952	0.93121	0.81647	0.6762	NA	te11213	0.08871	0.07301	0.0355	0.03975	0.06102	NA	te11213	0.45083	0.46945	0.24692	0.26546	0.35926	NA
te11214	0.82526	0.82759	0.86608	0.90489	0.77056	0.61746	te11214	0.07687	0.06551	0.04402	0.0371	0.11714	0.05274	te11214	0.39806	0.38825	0.22622	0.2832	0.3941	0.33623
te11215	NA	NA	NA	NA	NA	NA	te11215	0	0	0	0	NA	NA	te11215	NA	NA	NA	NA	NA	NA
te11216	0.75706	0.88986	0.88034	0.8934	NA	NA	te11216	0.01853	0.00512	0.00998	0.01829	NA	NA	te11216	0.36562	0.38923	0.33394	0.23729	NA	NA
te11217	0.76056	0.95512	0.7216	0.89082	NA	NA	te11217	0.09608	0.06023	0.05606	0.0655	NA	NA	te11217	0.51534	0.56739	0.34286	0.40139	NA	NA
te11218	0.84518	0.81517	0.78452	0.84136	NA	0.8	te11218	0.13225	0.15364	0.11141	0.085	NA	NA	te11218	0.52657	0.616	0.44454	0.40488	NA	0
te11219	0.78808	0.86448	0.85169	0.81484	0.59	0.8	te11219	0.06119	0.07664	0.04574	0.05174	0	0.2	te11219	0.51991	0.59965	0.40981	0.41147	0.73333	NA
te1122	NA	NA	NA	NA	NA	NA	te1122	0	0	0.05	0	0.0833	0	te1122	NA	NA	NA	NA	NA	NA
te11220	0.8098	0.84401	0.83685	0.87229	NA	NA	te11220	0.08048	0.08164	0.0526	0.05049	NA	NA	te11220	0.58485	0.54379	0.38077	0.38958	NA	NA
te11221	0.86365	0.86155	0.71795	0.85835	NA	NA	te11221	0.04165	0.0357	0	0	NA	NA	te11221	0.5	0.5385	0.625	0.5	NA	NA
te11222	0.61705	0.74652	0.61608	0.72272	NA	NA	te11222	0.09739	0.11739	0.04136	0.05879	NA	NA	te11222	0.3333	0.3	0.625	0.3077	NA	NA
te11223	0.6061	0.81725	0.79165	0.58335	NA	NA	te11223	0.09285	0.03228	0.00855	0.01602	NA	0.15	te11223	0.39015	0.37855	0.10795	0.3693	NA	0.8
te11224	0.8478	0.88563	0.89601	0.85064	0.8	0.62976	te11224	0.05666	0.06307	0.03052	0.02898	0.04035	0.04357	te11224	0.50278	0.49737	0.29317	0.38435	0.3728	0.20432
te11225	0.8293	0.91163	0.86525	0.8969	NA	0.38335	te11225	0.06752	0.06304	0.0352	0.02525	0	0	te11225	0.44365	0.49588	0.35785	0.31219	0.34723	0.15
te11226	NA	NA	NA	NA	NA	NA	te11226	0.04634	0.0777	0.03384	0.04699	0.11497	0.09445	te11226	0.62787	0.47805	0.34375	0.42432	0.28333	0.3111
te11227	0.8125	0.64615	0.875	0.61665	0.6682	NA	te11227	0.02696	0.02412	0.03887	0.01428	0.00556	0	te11227	0.17145	0.17142	0.26735	0.12018	0.16203	NA
te11228	NA	NA	NA	NA	NA	NA	te11228	NA	NA	NA	NA	NA	NA	te11228	NA	NA	NA	NA	NA	NA
te11229	NA	NA	NA	NA	NA	NA	te11229	NA	NA	NA	NA	NA	NA	te11229	NA	NA	NA	NA	NA	NA
te1123	NA	NA	NA	NA	NA	NA	te1123	0	0	0	0	0	0	te1123	NA	NA	NA	NA	NA	NA
te11230	NA	NA	NA	NA	NA	NA	te11230	NA	NA	NA	NA	NA	NA	te11230	NA	NA	NA	NA	NA	NA
te11231	NA	NA	NA	NA	NA	NA	te11231	NA	NA	NA	NA	NA	NA	te11231	NA	NA	NA	NA	NA	NA
te11232	NA	NA	NA	NA	NA	NA	te11232	0	0.06348	0.01785	0	NA	NA	te11232	NA	NA	NA	NA	NA	NA
te11233	NA	NA	NA	NA	NA	NA	te11233	0.03909	0.05675	0.01774	0.02605	NA	NA	te11233	NA	NA	NA	NA	NA	NA
te11234	NA	NA	NA	NA	NA	NA	te11234	0.07218	0.01276	0.03348	0.00885	NA	NA	te11234	0.1429	0.125	NA	0	NA	NA
te11235	NA	NA	NA	NA	NA	NA	te11235	0.03868	0	0.02272	0.03572	NA	NA	te11235	NA	NA	NA	NA	NA	NA
te11236	0.8889	0.8125	0.9231	1	0.8	NA	te11236	0	0.0181	0.0029	0.00435	0	NA	te11236	0.52885	0.4133	0.2909	0.29165	0.3	NA
te11237	NA	NA	NA	NA	NA	NA	te11237	0.11666	0.07872	0	0.02	NA	NA	te11237	NA	NA	NA	NA	NA	NA
te11238	NA	NA	NA	NA	NA	NA	te11238	0.05031	0.01702	0.01909	0.01088	0.07408	NA	te11238	NA	NA	NA	NA	NA	NA
te11239	NA	NA	NA	NA	NA	NA	te11239	NA	NA	NA	NA	NA	NA	te11239	NA	NA	NA	NA	NA	NA
te1124	NA	NA	NA	NA	NA	NA	te1124	NA	NA	NA	NA	NA	NA	te1124	NA	NA	NA	NA	NA	NA
te11240	0.6667	0.8726	0.7647	0.71065	0.4857	0.65715	te11240	0.04878	0.04423	0.00563	0.01296	0.01132	0.02619	te11240	0.2316	0.28	0.19375	0.17555	0.23335	0.29765
te11241	NA	NA	NA	NA	NA	NA	te11241	0	0	0	0.0303	NA	NA	te11241	NA	NA	NA	NA	NA	NA
te11242	NA	NA	NA	NA	NA	NA	te11242	0	0	0	0.01785	0.06667	0	te11242	NA	NA	NA	NA	NA	NA
te11243	0.87067	0.88374	0.88334	0.77732	0.89544	0.71332	te11243	0.06161	0.02032	0.01292	0.00972	0.03386	0.02257	te11243	0.51204	0.2903	0.22572	0.19852	0.38222	0.41844
te11244	NA	0.89285	0.8333	0.96155	0.73485	0.79285	te11244	0.05557	0.0102	0	0.05196	0	0.05191	te11244	0.4286	0.5357	0.3095	0.3798	0.4455	0.63965
te11245	NA	0.8182	0.8	0.875	0.8571	0.9231	te11245	NA	0.05523	0	0	0.04597	0.04338	te11245	NA	NA	NA	NA	NA	NA
te11246	0.95213	0.9148	0.84872	0.78455	0.56088	0.63465	te11246	0.11465	0.09126	0.01836	0.03326	0.02967	0.05055	te11246	0.42305	0.57855	0.15	0.25555	0.7143	0.3636
te11247	0.89307	0.8216	0.79993	0.89477	0.4375	0.6889	te11247	0.05794	0.02849	0.03628	0.03811	0.1134	0.16838	te11247	0.6375	0.66312	0.46117	0.29883	0.35318	0.58532
te11248	0.911	0.83581	0.82044	0.8845	0.85416	0.79737	te11248	0.04814	0.06585	0.0546	0.064	0.10253	0.0967	te11248	0.47102	0.47572	0.35209	0.37171	0.46712	0.53635
te11249	0.91254	0.74599	0.83197	0.92027	0.77203	0.6846	te11249	0.10745	0.11	0.0327	0.07177	0.11961	0.06275	te11249	0.45301	0.36575	0.34101	0.43849	0.61884	0.37456
te1125	NA	NA	NA	NA	NA	NA	te1125	0	0	0	0.05	0.0714	0	te1125	NA	NA	NA	NA	NA	NA
te11250	0.83846	0.71449	0.86725	0.79616	0.76088	0.76934	te11250	0.05969	0.05314	0.04453	0.03129	0.07363	0.12511	te11250	0.53597	0.52797	0.42263	0.32735	0.45954	0.4127
te11251	0.76323	0.81292	0.85933	0.79581	0.70945	0.67485	te11251	0.07666	0.08787	0.04084	0.04338	0.16086	0.1654	te11251	0.43228	0.43699	0.25081	0.23697	0.54469	0.49091
te11252	0.85484	0.84828	0.77231	0.87246	0.84381	0.86238	te11252	0.09533	0.08958	0.02747	0.03828	0.07751	0.08405	te11252	0.53374	0.45765	0.25387	0.23547	0.54147	0.44796
te11253	0.75427	0.85685	0.91718	0.919	0.71086	0.57444	te11253	0.05081	0.02853	0.02203	0.02925	0.04866	0.05414	te11253	0.41451	0.50581	0.38224	0.3376	0.26191	0.4376
te11254	0.7241	0.77126	0.81067	0.80071	0.87123	0.59128	te11254	0.02548	0.05385	0.04835	0.03724	0.05859	0.05439	te11254	0.3826	0.51487	0.28037	0.2816	0.4727	0.5
te11255	0.80378	0.76926	0.78607	0.8045	0.73486	0.86666	te11255	0.08488	0.06562	0.05696	0.05972	0.03364	0.12	te11255	0.21911	0.26689	0.15006	0.1898	0.28374	0
te11256	0.6832	0.60303	0.58333	0.5986	NA	0.6	te11256	0.1861	0.0497	0.02222	0.03334	NA	NA	te11256	0.5	0.2727	0.1667	0.0667	NA	NA
te11257	0.76422	0.72615	0.69846	0.72651	0.54999	0.45	te11257	0.04217	0.04918	0.03465	0.02036	0.03936	0.03402	te11257	0.36239	0.2638	0.22511	0.2091	0.36724	0.35078
te11258	0.65641	0.75668	0.76804	0.72275	0.60482	0.61357	te11258	0.04263	0.0411	0.02578	0.02032	0.05742	0.03643	te11258	0.29959	0.30971	0.2533	0.20616	0.38468	0.41639
te11259	0.69449	0.69611	0.60141	0.72328	0.60866	0.39489	te11259	0.03337	0.03384	0.0148	0.01972	0.0337	0.04319	te11259	0.21005	0.218	0.10024	0.14854	0.16666	0.14543
te1126	NA	NA	NA	NA	NA	NA	te1126	NA	NA	NA	NA	NA	NA	te1126	NA	NA	NA	NA	NA	NA
te11260	0.85223	0.83373	0.72778	0.76956	0.82748	0.7291	te11260	0.06707	0.02918	0.01871	0.01642	0.06795	0.03726	te11260	0.2757	0.30402	0.14132	0.16423	0.31924	0.28169
te11261	0.77422	0.74102	0.68121	0.6422	0.67186	0.72834	te11261	0.03801	0.02775	0.0161	0.01694	0.03193	0.03838	te11261	0.2715	0.2633	0.16601	0.19525	0.2562	0.33927
te11262	0.6316	0.5789	0.5556	0.8571	0.6667	0.6667	te11262	0.02277	0.02182	0.01696	0.0174	0.08371	0.03334	te11262	0.26665	0.23635	0.23125	0.16415	0.2727	0
te11263	0.57703	0.52393	0.4077	0.54398	0.38745	0.44858	te11263	0.01652	0.0199	0.01544	0.01187	0.04123	0.02858	te11263	0.12823	0.09486	0.11264	0.0668	0.17474	0.26987
te11264	0.72225	0.5	0.5	0.51515	NA	NA	te11264	0.01398	0.02596	0.01775	0.01781	0	NA	te11264	0.16665	0.4018	0.16665	0.2619	NA	NA
te11265	0.72225	0.5	0.5	0.51515	NA	NA	te11265	0.01588	0.02621	0.01824	0.01641	0	NA	te11265	0.2222	0.3631	0.27777	0.2619	NA	NA
te11266	0.63042	0.65392	0.58992	0.57125	0.65398	0.45235	te11266	0.00704	0.01118	0	0.03248	0	0.025	te11266	0.16385	0.18789	0.1345	0.13	0.04444	0.09545
te11267	0.5016	0.55337	0.6456	0.66283	0.46943	0.39285	te11267	0.02083	0	0.152	0.03333	0.0787	0	te11267	0.1176	0.1143	0.1053	0.1111	0	0
te11268	NA	NA	NA	NA	NA	NA	te11268	NA	NA	NA	NA	NA	NA	te11268	NA	NA	NA	NA	NA	NA
te11269	NA	NA	NA	NA	NA	NA	te11269	0.13333	0.04312	0	0.01852	0.02778	NA	te11269	NA	NA	NA	NA	NA	NA
te1127	NA	NA	NA	NA	NA	NA	te1127	0	0	0	0	0	0.0769	te1127	NA	NA	NA	NA	NA	NA
te11270	NA	NA	NA	NA	NA	NA	te11270	0.1604	0.08843	0.05	0.04083	0.14166	0	te11270	0.29165	0.5491	0.25	0.1111	0.3125	0.8
te11271	0.94505	0.9039	0.85	0.91405	0.625	0.81665	te11271	0.07687	0.05926	0.0325	0.0587	0.08804	0.06668	te11271	0.2533	0.31258	0.14944	0.25628	NA	0.5
te11272	NA	NA	NA	NA	NA	NA	te11272	NA	NA	NA	NA	NA	NA	te11272	NA	NA	NA	NA	NA	NA
te11273	NA	NA	NA	NA	NA	NA	te11273	NA	NA	NA	NA	NA	NA	te11273	NA	NA	NA	NA	NA	NA
te11274	NA	NA	NA	NA	NA	NA	te11274	NA	NA	NA	NA	NA	NA	te11274	NA	NA	NA	NA	NA	NA
te11275	0.79731	0.8755	0.72464	0.66476	NA	NA	te11275	0.0413	0.03181	0.01868	0.01611	NA	NA	te11275	0.21826	0.2864	0.26488	0.1431	NA	NA
te11276	0.89751	0.77561	0.60417	0.75823	1	NA	te11276	0.05857	0.04277	0.02084	0.02778	0.075	NA	te11276	0.206	0.22902	0.18295	0.19615	0.6	NA
te11277	NA	NA	NA	NA	NA	NA	te11277	0	0	0	0	NA	0	te11277	NA	NA	NA	NA	NA	NA
te11278	NA	NA	NA	NA	NA	NA	te11278	0	0	0.03572	0	NA	0	te11278	NA	NA	NA	NA	NA	NA
te11279	0.7868	0.87977	0.77355	0.8108	0.70087	0.58487	te11279	0.04873	0.06978	0.02643	0.03301	0.02878	0.02603	te11279	0.34291	0.40496	0.23677	0.23265	0.21053	0.14412
te1128	NA	NA	NA	NA	NA	NA	te1128	NA	NA	NA	NA	NA	NA	te1128	NA	NA	NA	NA	NA	NA
te11280	0.9194	0.87514	0.80635	0.8403	0.67925	0.71372	te11280	0.04841	0.05428	0.04013	0.03058	0.03513	0.01955	te11280	0.31802	0.29988	0.15784	0.18377	0.15722	0.12361
te11281	NA	NA	NA	NA	NA	NA	te11281	NA	NA	NA	NA	NA	NA	te11281	NA	NA	NA	NA	NA	NA
te11282	NA	NA	NA	NA	NA	NA	te11282	0.02858	0.06356	0	0.04784	NA	NA	te11282	NA	NA	NA	NA	NA	NA
te11283	NA	NA	NA	NA	NA	NA	te11283	0.01141	0.04461	0.0258	0.00927	NA	NA	te11283	0	0	0	0	NA	NA
te11284	0.4	0.2	NA	0	NA	NA	te11284	0.03125	0	0	0	NA	NA	te11284	NA	NA	NA	NA	NA	NA
te11285	NA	NA	NA	NA	NA	NA	te11285	NA	NA	NA	NA	NA	NA	te11285	NA	NA	NA	NA	NA	NA
te11286	0.7889	0.69697	0.8442	0.67317	NA	NA	te11286	0.01492	0.01259	0.01469	0.00868	NA	NA	te11286	NA	NA	NA	NA	NA	NA
te11287	0.56867	0.50886	0.45019	0.4884	NA	NA	te11287	0.0152	0.04184	0.01502	0.0086	NA	NA	te11287	0.1627	0.08513	0.1638	0	NA	NA
te11288	NA	NA	NA	NA	NA	NA	te11288	0	0.0625	0	0	NA	NA	te11288	NA	NA	NA	NA	NA	NA
te11289	0.60118	0.50172	0.71972	0.71152	0.46667	NA	te11289	0.02858	0	0.07222	0.01538	0.05	NA	te11289	NA	NA	NA	NA	NA	NA
te1129	NA	NA	NA	NA	NA	NA	te1129	0	0.0294	0	0.05	0	0	te1129	0	0	0	0.1875	0	0.2222
te11290	NA	NA	NA	NA	NA	NA	te11290	0.0667	0.2	0	0	NA	NA	te11290	NA	NA	NA	NA	NA	NA
te11291	NA	NA	NA	NA	NA	NA	te11291	0	0	NA	0	NA	NA	te11291	NA	NA	NA	NA	NA	NA
te11292	0.85749	0.90953	0.8727	0.85372	0.76667	NA	te11292	0.05911	0.04987	0.02948	0.02843	0.13333	NA	te11292	0.41256	0.43249	0.32104	0.26099	0.5	NA
te11293	0.82394	0.83786	0.81533	0.82491	1	NA	te11293	0.09099	0.08195	0.04219	0.07322	NA	NA	te11293	0.45723	0.40263	0.29003	0.32398	NA	NA
te11294	0.78646	0.82924	0.90398	0.88898	NA	NA	te11294	0.07595	0.06903	0.05471	0.04579	NA	NA	te11294	0.49003	0.52006	0.4604	0.32626	NA	NA
te11295	NA	NA	NA	NA	NA	NA	te11295	NA	NA	NA	NA	NA	NA	te11295	NA	NA	NA	NA	NA	NA
te11296	NA	NA	NA	NA	NA	NA	te11296	NA	NA	NA	NA	NA	NA	te11296	NA	NA	NA	NA	NA	NA
te11297	NA	NA	NA	NA	NA	NA	te11297	0	0.02083	0	0	0	0	te11297	NA	NA	NA	NA	NA	NA
te11298	NA	NA	NA	NA	NA	NA	te11298	NA	NA	NA	NA	NA	NA	te11298	NA	NA	NA	NA	NA	NA
te11299	0.6	0.8571	0.8	0.8333	0.75	0.4	te11299	NA	NA	NA	NA	NA	NA	te11299	NA	NA	NA	NA	NA	NA
te113	NA	NA	NA	NA	NA	NA	te113	NA	NA	NA	NA	NA	NA	te113	NA	NA	NA	NA	NA	NA
te1130	0	0.1053	0.4375	0.3333	0.6087	0.9231	te1130	NA	NA	NA	NA	NA	NA	te1130	0.01334	0.05164	0.05568	0	0.29358	0.19636
te11300	0.65212	0.73312	0.47296	0.60238	0.58744	0.4875	te11300	0.02117	0.01036	0.00744	0.01089	0.02877	0.02668	te11300	0.04167	0.02563	0.06943	0.15757	0.029	0
te11301	0.6364	0.45	0.6	0.4737	1	0.8333	te11301	0	0	0	0	0.08335	0.03845	te11301	NA	NA	NA	NA	NA	NA
te11302	0.61146	0.55667	0.5559	0.60909	0.56345	0.48108	te11302	0.01561	0.01656	0.00742	0.023	0.02755	0.0325	te11302	0.12	0.09294	0.0688	0.06478	0.10793	0.09803
te11303	0.53517	0.56807	0.52807	0.51689	0.50192	0.45159	te11303	0.02963	0.0246	0.0078	0.01642	0.0131	0.01635	te11303	0.12692	0.11764	0.07102	0.05064	0.12442	0.1046
te11304	NA	0.36458	0.54813	0.5	NA	NA	te11304	NA	0.2	0	NA	NA	NA	te11304	NA	NA	NA	NA	NA	NA
te11305	0.875	0.7143	0.5857	0.75	1	NA	te11305	0.11846	0.07823	0.01005	0.04955	0.11113	NA	te11305	NA	NA	NA	NA	NA	NA
te11306	0.74958	0.57232	0.65136	0.70042	0.45586	NA	te11306	0	0.0932	0	0.0625	0.14545	NA	te11306	0.3	0.179	0.25	0.2185	0.3472	NA
te11307	NA	NA	NA	NA	NA	NA	te11307	NA	NA	NA	NA	NA	NA	te11307	NA	NA	NA	NA	NA	NA
te11308	0.61253	0.6421	0.41962	0.53062	0.44267	0.39684	te11308	0.04021	0.02434	0.03855	0.02361	0.01685	0.04428	te11308	0.15385	0.33335	0.0769	0.13335	0.2727	0.3333
te11309	0.5843	0.54308	0.7233	0.66272	0.46675	0.6307	te11309	0.01392	0.01424	0.01671	0.01028	0.00782	0.00719	te11309	0.20078	0.15483	0.19028	0.11785	0.1173	0.11072
te1131	NA	NA	NA	NA	NA	NA	te1131	NA	NA	NA	NA	NA	NA	te1131	NA	NA	NA	NA	NA	NA
te11310	0.75348	0.93302	0.64725	0.76568	NA	NA	te11310	0.02382	0.02382	0.01667	0.01388	NA	NA	te11310	0.1111	0.13395	0	0.16665	NA	NA
te11311	0.73612	0.68335	0.84098	0.58683	NA	NA	te11311	NA	NA	NA	NA	NA	NA	te11311	NA	NA	NA	NA	NA	NA
te11312	0.84622	0.69168	0.70355	0.71427	NA	NA	te11312	0	0	0	0	NA	NA	te11312	0.09822	0.10278	0	0.14287	NA	NA
te11313	0.91062	0.81859	0.98611	0.91878	NA	NA	te11313	0.01042	0.02305	0.01176	0	NA	NA	te11313	0.03334	0.19791	0.21917	0.07987	NA	NA
te11314	0.7383	0.7516	0.83148	0.77173	0.4	0.5556	te11314	0.0606	0.04909	0.05334	0.01099	NA	0	te11314	0.23617	0.36997	0.23147	0.20953	0.2	0.3333
te11315	NA	NA	NA	NA	NA	NA	te11315	0.03854	0.02261	0	0.02103	0.03775	0.0188	te11315	0.3077	0.375	0.1538	0.3	0.3125	0.3077
te11316	NA	NA	NA	NA	NA	NA	te11316	NA	NA	NA	NA	NA	NA	te11316	NA	NA	NA	NA	NA	NA
te11317	NA	NA	NA	NA	NA	NA	te11317	NA	0.1429	0	NA	NA	NA	te11317	NA	NA	NA	NA	NA	NA
te11318	0.72676	0.70594	0.75839	0.67429	0.71766	0.53096	te11318	0.05612	0.02604	0.03586	0.015	0.05027	0.028	te11318	0.19831	0.13493	0.12799	0.12579	0.26161	0.15494
te11319	0.83797	0.73627	0.6667	0.80833	NA	0.4	te11319	0.08269	0.0676	0	0	0.02382	0.11667	te11319	0.1111	0.0833	NA	0	NA	NA
te1132	NA	NA	NA	NA	NA	NA	te1132	0	0	0	0	0	0	te1132	NA	NA	NA	NA	NA	NA
te11320	0.8654	1	0.94443	1	0.94443	NA	te11320	0	0	0	0.125	0	NA	te11320	0.0871	0.34285	0.58335	0.1534	0.56665	NA
te11321	0.86903	0.91598	1	NA	NA	0.54287	te11321	0.13833	0.19046	0.03512	0.01016	0.09397	0.02802	te11321	0	0.19442	0.04168	NA	NA	0.18332
te11322	0.85455	0.62155	0.77275	0.625	0.725	0.5278	te11322	0.09443	0.12213	0.0534	0	0.03333	0	te11322	NA	NA	NA	NA	NA	NA
te11323	NA	NA	NA	NA	NA	NA	te11323	0.02052	0	0	0	0.02222	0	te11323	NA	NA	NA	NA	NA	NA
te11324	0.6675	0.61648	0.4508	0.52184	0.5	NA	te11324	0.02647	0.02083	0.03703	0	0	NA	te11324	NA	NA	NA	NA	NA	NA
te11325	0.58152	0.74621	0.71666	0.53454	0.5	NA	te11325	0.01507	0.02072	0.01142	0.00534	0	NA	te11325	0.11152	0.1382	0.04167	0.0648	NA	NA
te11326	NA	NA	NA	NA	NA	NA	te11326	0.02121	0.01728	0	0.01084	NA	NA	te11326	NA	NA	NA	NA	NA	NA
te11327	0.97362	0.85245	0.95451	0.92842	NA	0.6	te11327	0.01958	0.03501	0.02109	0.0154	NA	NA	te11327	0.12857	0.12835	0.12058	0.06276	NA	NA
te11328	NA	NA	NA	NA	NA	NA	te11328	0.02777	0	0	0.02563	NA	0	te11328	NA	NA	NA	NA	NA	NA
te11329	NA	NA	NA	NA	NA	NA	te11329	NA	NA	NA	NA	NA	NA	te11329	NA	NA	NA	NA	NA	NA
te1133	NA	NA	NA	NA	NA	NA	te1133	0.2308	0	0.0833	0.1	0	NA	te1133	NA	NA	NA	NA	NA	NA
te11330	NA	NA	NA	NA	NA	NA	te11330	NA	NA	NA	NA	NA	NA	te11330	NA	NA	NA	NA	NA	NA
te11331	NA	NA	NA	NA	NA	NA	te11331	NA	NA	NA	NA	NA	NA	te11331	NA	NA	NA	NA	NA	NA
te11332	0.1429	0.1364	0.1	0	NA	NA	te11332	0.0892	0.06838	0.05102	0.21867	NA	NA	te11332	0.2	0.4	0.1429	0.25	NA	NA
te11333	NA	NA	NA	NA	NA	NA	te11333	NA	NA	NA	NA	NA	NA	te11333	NA	NA	NA	NA	NA	NA
te11334	NA	NA	NA	NA	NA	NA	te11334	0	0	0	0	NA	NA	te11334	NA	NA	NA	NA	NA	NA
te11335	NA	NA	NA	NA	NA	NA	te11335	NA	0.5	NA	0	0.0625	0.2	te11335	NA	NA	NA	NA	NA	NA
te11336	NA	NA	NA	NA	NA	NA	te11336	0.14795	0.1694	0.03572	0.10002	0.12637	0.10555	te11336	NA	NA	NA	NA	NA	NA
te11337	0.72225	0.8045	0.8	0.70715	NA	NA	te11337	0.05179	0.05833	0.03448	0.02097	NA	NA	te11337	0.54957	0.55286	0.29521	0.21701	NA	NA
te11338	0.75	0.625	0.8	0.6786	0.6	0.8	te11338	0.10752	0.05722	0.03112	0.0481	0.01667	0.12	te11338	0.44252	0.45944	0.40909	0.33608	0.44644	0.63333
te11339	0.75326	0.80453	0.80657	0.85116	0.49523	NA	te11339	0.05695	0.0721	0.02999	0.03582	0.03122	NA	te11339	0.21828	0.39294	0.23156	0.22716	0.10953	NA
te1134	NA	NA	NA	NA	NA	NA	te1134	NA	NA	NA	NA	NA	NA	te1134	NA	NA	NA	NA	NA	NA
te11340	0.65555	0.67012	0.79018	0.90805	NA	NA	te11340	0.02381	0.02197	0	0.00953	NA	NA	te11340	0.473	0.299	0	0.3352	NA	NA
te11341	0.81655	0.7965	0.83348	0.82682	0.78825	0.74933	te11341	0.05101	0.04585	0.03506	0.02726	0.04813	0.0468	te11341	0.28171	0.29058	0.23244	0.20702	0.3113	0.34096
te11342	NA	NA	NA	NA	NA	NA	te11342	NA	NA	NA	NA	NA	NA	te11342	NA	NA	NA	NA	NA	NA
te11343	0.82188	0.80923	0.80108	0.80527	0.74717	0.74206	te11343	0.05363	0.05659	0.03948	0.03486	0.04747	0.04712	te11343	0.27828	0.40848	0.25571	0.22467	0.30352	0.38457
te11344	NA	NA	NA	NA	NA	NA	te11344	NA	NA	NA	NA	NA	NA	te11344	NA	NA	NA	NA	NA	NA
te11345	0.74045	0.72067	0.77068	0.79004	0.56729	0.70103	te11345	0.07271	0.06468	0.06597	0.05761	0.07229	0.09303	te11345	0.35578	0.30496	0.25511	0.23265	0.31835	0.38288
te11346	NA	NA	NA	NA	NA	NA	te11346	NA	NA	NA	NA	NA	NA	te11346	NA	NA	NA	NA	NA	NA
te11347	0.78821	0.79823	0.81404	0.82747	0.76529	0.73726	te11347	0.06318	0.05765	0.03499	0.03601	0.05891	0.05661	te11347	0.28241	0.28427	0.21329	0.23095	0.28698	0.28256
te11348	0.76806	0.77358	0.78927	0.79475	0.74988	0.72215	te11348	0.06362	0.06218	0.04124	0.0417	0.06394	0.06395	te11348	0.28237	0.28845	0.21548	0.2215	0.30839	0.30722
te11349	0.77779	0.80667	0.81278	0.8383	0.77946	0.70378	te11349	0.04896	0.06343	0.04665	0.03565	0.05145	0.04859	te11349	0.27943	0.33583	0.29357	0.21956	0.37895	0.31787
te1135	0.60556	0.55114	0.53213	0.57936	0.42142	0.55833	te1135	0.03492	0.03065	0.00865	0.0123	0.01163	0	te1135	0.14167	0.18333	0.1	0.09697	0.3	0.1
te11350	0.69898	0.786	0.77707	0.73333	0.62015	0.84125	te11350	0.06026	0.02757	0.0181	0.01747	0.03788	0.15495	te11350	0.5538	0.3878	0.43333	0.3	0.4545	0.7143
te11351	0.87628	0.92335	0.74603	0.89022	0.4776	0.7389	te11351	0.11657	0.07195	0.03167	0.02076	0.07508	0.05345	te11351	0.31378	0.33892	0.34135	0.14794	0.33967	0.25605
te11352	NA	NA	NA	NA	NA	NA	te11352	0	0.06508	0.01389	0.01588	NA	NA	te11352	NA	NA	NA	NA	NA	NA
te11353	0.75282	0.86026	0.79468	0.77922	0.72145	0.70793	te11353	0.08253	0.05988	0.02142	0.04658	0.06349	0.12971	te11353	0.37016	0.47885	0.22683	0.35448	0.39119	0.36905
te11354	NA	NA	NA	NA	NA	NA	te11354	0.09545	0	0	0	NA	NA	te11354	NA	NA	NA	NA	NA	NA
te11355	NA	NA	NA	NA	NA	NA	te11355	0.0196	0	0	0	NA	NA	te11355	NA	NA	NA	NA	NA	NA
te11356	NA	NA	NA	NA	NA	NA	te11356	0	0.02632	0	0.01922	NA	NA	te11356	NA	NA	NA	NA	NA	NA
te11357	NA	NA	NA	NA	NA	NA	te11357	NA	NA	NA	NA	NA	NA	te11357	NA	NA	NA	NA	NA	NA
te11358	NA	NA	NA	NA	NA	NA	te11358	0.05398	0.02785	0.025	0.03125	NA	NA	te11358	0.1667	0.2	0.1111	0.0909	NA	NA
te11359	0.67863	0.671	0.69781	0.53676	NA	NA	te11359	0.05508	0.13326	0.05671	0.06401	NA	NA	te11359	0.24949	0.48452	0.22804	0.24166	NA	NA
te1136	0.5	0.5	0.4545	0.375	NA	NA	te1136	0	0	0	0	0	NA	te1136	NA	NA	NA	NA	NA	NA
te11360	0.4481	0.63169	0.51711	0.51751	0.60915	0.42618	te11360	0.01791	0.01519	0.01197	0.03725	0.03332	0	te11360	0.03703	0.0812	0.0951	0.11607	0.1369	0
te11361	0.70832	0.59165	0.65715	0.50255	NA	NA	te11361	0.00379	0.00524	0.02696	0.01859	NA	NA	te11361	0.03335	0	0	0.04165	NA	NA
te11362	NA	NA	0.5	NA	0.8	NA	te11362	0	0	0	0	0	NA	te11362	NA	NA	0.2	NA	NA	NA
te11363	NA	NA	NA	NA	NA	NA	te11363	NA	NA	NA	NA	NA	NA	te11363	NA	NA	NA	NA	NA	NA
te11364	NA	NA	NA	NA	NA	NA	te11364	0.2	0.1111	NA	NA	NA	NA	te11364	0	0	NA	NA	NA	NA
te11365	NA	NA	NA	NA	NA	NA	te11365	NA	0	0	NA	NA	NA	te11365	NA	NA	NA	NA	NA	NA
te11366	NA	NA	NA	NA	NA	NA	te11366	0	NA	NA	NA	NA	NA	te11366	NA	NA	NA	NA	NA	NA
te11367	NA	NA	NA	NA	NA	NA	te11367	NA	NA	NA	NA	NA	NA	te11367	NA	NA	NA	NA	NA	NA
te11368	NA	NA	NA	0.35	NA	NA	te11368	NA	NA	0	0.06668	NA	NA	te11368	NA	NA	NA	NA	NA	NA
te11369	NA	NA	NA	NA	NA	NA	te11369	NA	NA	NA	NA	NA	NA	te11369	NA	NA	NA	NA	NA	NA
te1137	NA	NA	NA	NA	NA	NA	te1137	NA	NA	NA	NA	NA	NA	te1137	NA	NA	NA	NA	NA	NA
te11370	0.375	0.2	0.3636	0.5	NA	NA	te11370	0	0.01268	0.01767	0	NA	0	te11370	NA	NA	NA	NA	NA	NA
te11371	NA	NA	NA	NA	NA	NA	te11371	NA	NA	NA	NA	NA	NA	te11371	NA	NA	NA	NA	NA	NA
te11372	NA	NA	NA	NA	NA	NA	te11372	NA	NA	NA	NA	NA	NA	te11372	0	0	0	0	NA	NA
te11373	0.625	0.29165	0.4	0.45295	NA	NA	te11373	0.00952	0.05272	0	0.00463	NA	NA	te11373	0.1423	0.14813	0.16665	0.24003	NA	NA
te11374	NA	NA	NA	NA	NA	NA	te11374	0	0	0	0	NA	NA	te11374	NA	NA	NA	NA	NA	NA
te11375	0.60875	0.55933	0.6463	0.51413	NA	0.4381	te11375	0.01319	0.01283	0.01165	0.00813	NA	0.0158	te11375	0.06866	0.08651	0.11535	0.09065	NA	0.12222
te11376	NA	NA	NA	NA	NA	NA	te11376	0	0.0416	0	0	NA	NA	te11376	0.125	0	0	0.1667	NA	NA
te11377	0.73215	0.4059	NA	0.4732	NA	NA	te11377	0.0101	0.02404	NA	0	NA	NA	te11377	0.1667	0.0729	NA	0.07145	NA	NA
te11378	NA	NA	NA	NA	NA	NA	te11378	0	0	0	0	NA	NA	te11378	NA	NA	NA	NA	NA	NA
te11379	NA	NA	NA	NA	NA	NA	te11379	NA	NA	NA	NA	NA	NA	te11379	NA	NA	NA	NA	NA	NA
te1138	NA	NA	NA	NA	NA	NA	te1138	0	0.1579	0.1111	0.0833	0	0.2	te1138	NA	NA	NA	NA	NA	NA
te11380	0.69132	0.83878	0.71598	0.8496	NA	NA	te11380	0.01116	0.01723	0.01884	0.02992	NA	NA	te11380	0.10342	0.35742	0.22398	0.22172	NA	NA
te11381	0.78958	0.88033	0.91066	0.8307	0.875	NA	te11381	0.03537	0.01536	0.01019	0.01808	0.025	0.1	te11381	0.06453	0.10848	0.0962	0.08321	0	NA
te11382	0.75832	0.76912	0.78555	0.82434	0.6667	NA	te11382	0.04905	0.02857	0.01783	0.01416	0.02507	0	te11382	0.14445	0.26306	0.19066	0.13609	0	NA
te11383	NA	NA	NA	NA	NA	NA	te11383	NA	NA	NA	NA	NA	NA	te11383	NA	NA	NA	NA	NA	NA
te11384	0.8916	0.87632	0.89445	0.81786	0.5152	0.45	te11384	0.06373	0.02555	0.01286	0.01715	0.0555	0.02936	te11384	0.47797	0.30337	0.25762	0.26312	0.6078	0.4375
te11385	0.81501	0.74839	0.70007	0.75406	0.67538	0.41009	te11385	0.05698	0.06286	0.02548	0.0335	0.05699	0.04189	te11385	0.28101	0.34327	0.20133	0.17508	0.35526	0.24719
te11386	0.70448	0.76325	0.75486	0.5975	NA	0.5091	te11386	0.03407	0.03322	0.02352	0.0191	NA	0.02592	te11386	0.24962	0.26512	0.19133	0.14074	NA	0.34545
te11387	0.88679	0.86247	0.94126	0.85225	0.6667	0.90832	te11387	0.03699	0.03551	0.03234	0.03176	0.09524	0.01429	te11387	0.37782	0.40832	0.20244	0.2184	0.6	0.26
te11388	0.71755	0.77108	0.83522	0.86504	0.70564	0.52222	te11388	0.04321	0.03821	0.02797	0.00624	0.03956	0.03135	te11388	0.3072	0.37731	0.27025	0.21988	0.56072	0.34285
te11389	NA	NA	NA	NA	NA	NA	te11389	NA	NA	NA	NA	NA	NA	te11389	NA	NA	NA	NA	NA	NA
te1139	NA	NA	NA	NA	NA	NA	te1139	0	0	0	0	NA	NA	te1139	NA	NA	NA	NA	NA	NA
te11390	0.8	0.8182	NA	0.5	0.3636	0.2	te11390	0.00758	0.02646	0	0.00714	0.02573	0.02321	te11390	0	0.25175	0	0.1125	0.0801	0.04545
te11391	0.76992	0.7627	0.61858	0.65212	0.55427	0.52778	te11391	0	0	0	0.03125	0	0.07145	te11391	0.10475	0.09792	0.0577	0.04645	0.15605	0.12948
te11392	0.87175	0.74328	0.69508	0.69483	0.73993	0.455	te11392	0.0565	0	0	0.04259	0.01136	0.01389	te11392	0.21262	0.142	0.15768	0.1089	0.39522	0.20454
te11393	0.61206	0.61118	0.6665	0.65729	0.64652	0.61566	te11393	0.03557	0.01559	0.01725	0.02668	0.03533	0.03706	te11393	0.1894	0.1502	0.16583	0.1825	0.31617	0.25043
te11394	0.3125	0.3043	0.5294	0.5	0	0.2667	te11394	0.05861	0.01811	0.0084	0.01099	0.04571	0.03697	te11394	0.375	0.2083	0.125	0.1786	0.25	0.1765
te11395	0.73266	0.71148	0.70064	0.75799	0.64805	0.43736	te11395	0.01907	0.04123	0.00775	0.00592	0.05597	0.04876	te11395	0.10549	0.2212	0.10107	0.15803	0.10488	0.09492
te11396	0.7333	0.9091	0.3333	0.5385	0.8	NA	te11396	0.02468	0.02632	0.02662	0.00917	0.13333	0	te11396	0.1765	0.25	0.1429	0.4	NA	NA
te11397	0.625	0.7059	0.3333	0.55	NA	0.1667	te11397	0.01854	0	0	0.00625	NA	0	te11397	0.1875	0.1765	0	0.1053	NA	0.1667
te11398	0.67224	0.83944	0.8574	0.87369	0.68774	0.68753	te11398	0.03784	0.04027	0.03482	0.02812	0.04136	0.02024	te11398	0.19328	0.30986	0.2501	0.17212	0.25352	0.1762
te11399	0.57218	0.66742	0.62389	0.63646	0.47012	0.46414	te11399	0.04458	0.03884	0.02486	0.02527	0.05321	0.03559	te11399	0.22849	0.24541	0.18959	0.19922	0.20753	0.20153
te114	NA	NA	NA	NA	NA	NA	te114	NA	NA	NA	NA	NA	NA	te114	NA	NA	NA	NA	NA	NA
te1140	NA	NA	NA	NA	NA	NA	te1140	NA	NA	NA	NA	NA	NA	te1140	NA	NA	NA	NA	NA	NA
te11400	0.6173	0.59998	0.50654	0.54288	0.53711	0.44261	te11400	0.03895	0.03491	0.02848	0.02101	0.06187	0.03126	te11400	0.35607	0.26976	0.2525	0.16475	0.3405	0.16713
te11401	0.77221	0.80164	0.78852	0.79617	0.67157	0.62775	te11401	0.05006	0.04223	0.02814	0.0318	0.058	0.05269	te11401	0.23706	0.25894	0.21371	0.20437	0.29347	0.22508
te11402	NA	NA	NA	NA	NA	NA	te11402	0.21192	0.03845	0	0	NA	NA	te11402	NA	NA	NA	NA	NA	NA
te11403	NA	NA	NA	NA	NA	NA	te11403	0	0.02565	0.05	0	NA	NA	te11403	NA	NA	NA	NA	NA	NA
te11404	NA	NA	NA	NA	NA	NA	te11404	0.0303	0	0.0238	0	NA	NA	te11404	NA	NA	NA	NA	NA	NA
te11405	0.4286	0.4167	0.6471	0.5625	0.6154	NA	te11405	0.02312	0.02506	0.0125	0.00178	0.02036	0.02699	te11405	NA	NA	NA	NA	NA	NA
te11406	NA	NA	NA	NA	NA	NA	te11406	0	0	0	NA	NA	NA	te11406	NA	NA	NA	NA	NA	NA
te11407	0.5857	0.61605	0.61665	0.46665	NA	NA	te11407	0.04621	0.02728	0	0.0387	0.08335	NA	te11407	0.1121	0.1185	0.08335	0.21515	NA	NA
te11408	0.72158	0.62866	0.51776	0.52688	0.60902	0.23332	te11408	0.01662	0.0078	0.01201	0.01419	0.06135	0.01905	te11408	0.21853	0.1738	0.18057	0.04167	0.3106	0
te11409	0.5455	0.8	0.4	0.4667	0.7143	0.5714	te11409	0	0.03125	NA	0	0	0.05555	te11409	NA	NA	NA	NA	NA	NA
te1141	NA	NA	NA	NA	NA	NA	te1141	0.01672	0.0591	0.07308	0.05107	NA	NA	te1141	0.23335	0.36905	0.4111	0.32145	NA	NA
te11410	0.54631	0.58344	0.48607	0.42254	0.6	NA	te11410	0.05351	0.03315	0.00485	0.00521	0.04444	NA	te11410	0.12362	0.14706	0.06925	0.04476	0.04	NA
te11411	0.4	0.75	0.5714	0.5	NA	NA	te11411	0.00714	0.02965	0	0.00986	NA	NA	te11411	0.05555	0.03845	0.04545	0.0294	NA	NA
te11412	NA	NA	NA	NA	NA	NA	te11412	0.0909	0	0	0	NA	NA	te11412	NA	NA	NA	NA	NA	NA
te11413	NA	NA	NA	NA	NA	NA	te11413	0	0.0625	0	0	NA	NA	te11413	NA	NA	NA	NA	NA	NA
te11414	0.84299	0.9119	0.7626	0.93808	0.8	NA	te11414	0.13074	0.10606	0.06615	0.03222	0.2	NA	te11414	0.27248	0.36113	0.17708	0.08335	0.4	NA
te11415	0.8177	0.71882	0.85832	0.77878	0.75198	1	te11415	0.0785	0.0751	0.01255	0.03363	0.09145	0.07295	te11415	0.2444	0.27005	0.06457	0.11015	0.24152	0.2222
te11416	NA	NA	NA	NA	NA	NA	te11416	NA	NA	NA	NA	NA	NA	te11416	NA	NA	NA	NA	NA	NA
te11417	NA	NA	NA	NA	NA	NA	te11417	0.00877	0	0.00667	0.01372	0.0221	0.03265	te11417	0.113	0.03815	0.13735	0.0809	0.0952	0.09725
te11418	0.79241	0.77003	0.78157	0.81829	0.74267	0.73094	te11418	0.05197	0.03056	0.02446	0.02031	0.05292	0.02494	te11418	0.15386	0.0846	0.1557	0.10372	0.12332	0.01922
te11419	0.8698	0.7843	0.79705	0.88028	0.76388	0.76785	te11419	0.0768	0.01401	0.01819	0.00861	0.02055	0.03022	te11419	0.16836	0.10312	0.10026	0.06904	0.19302	0.22268
te1142	NA	NA	NA	NA	NA	NA	te1142	NA	NA	NA	NA	NA	NA	te1142	NA	NA	NA	NA	NA	NA
te11420	NA	NA	NA	NA	NA	NA	te11420	NA	NA	NA	NA	NA	NA	te11420	NA	NA	NA	NA	NA	NA
te11421	NA	NA	NA	NA	NA	NA	te11421	0.00793	0.00693	0.00723	0.02523	0	0	te11421	NA	NA	NA	NA	NA	NA
te11422	0.63227	0.6674	0.673	0.63693	0.56665	0.41665	te11422	0.02643	0.02044	0.00289	0.00982	0.00277	0.00879	te11422	0.03703	0.07007	0	0	0.0625	0
te11423	NA	NA	NA	NA	NA	NA	te11423	0	0	0.01785	0	0	NA	te11423	0.0667	0	0	0.0909	0	NA
te11424	0.71729	0.59104	0.42795	0.56655	NA	NA	te11424	0.04017	0.03522	0.01901	0.02219	NA	NA	te11424	0.26628	0.23748	0.17372	0.1526	NA	NA
te11425	0.64937	0.69586	0.5147	0.57778	0.5672	0.4839	te11425	0.03065	0.03069	0.02048	0.01876	0.0553	0.04031	te11425	0.19389	0.25089	0.14103	0.13577	0.26737	0.21847
te11426	0.4286	0.3333	0.2857	0.1818	NA	NA	te11426	NA	NA	NA	NA	NA	NA	te11426	NA	NA	NA	NA	NA	NA
te11427	NA	NA	NA	NA	NA	NA	te11427	0.06667	0	0	0.0145	NA	NA	te11427	NA	NA	NA	NA	NA	NA
te11428	NA	NA	NA	NA	NA	NA	te11428	0.0833	0.0833	0	0	NA	NA	te11428	NA	NA	NA	NA	NA	NA
te11429	0.8083	0.77768	0.85036	0.83238	0.65148	0.66076	te11429	0.07283	0.06821	0.03588	0.04914	0.07352	0.12273	te11429	0.5205	0.48119	0.31382	0.33748	0.41084	0.38765
te1143	NA	NA	NA	NA	NA	NA	te1143	NA	NA	NA	NA	NA	NA	te1143	NA	NA	NA	NA	NA	NA
te11430	0.77539	0.80477	0.81784	0.82974	0.6	0.6	te11430	0.07785	0.07649	0.03548	0.03916	0.125	0	te11430	0.50535	0.48815	0.31293	0.35383	0.2	NA
te11431	0.6667	0.7143	NA	0.91665	NA	NA	te11431	0	0.10833	0	0	NA	NA	te11431	0.4889	0.46667	0.3333	0.19843	NA	NA
te11432	0.80986	0.83231	0.82635	0.8151	0.8	NA	te11432	0.05533	0.07604	0.03634	0.04603	0.14243	NA	te11432	0.46768	0.52232	0.27158	0.40814	0.6667	NA
te11433	NA	0.82142	0.8	1	NA	NA	te11433	NA	0.02585	0	0.04611	NA	NA	te11433	NA	0.40204	NA	0.53333	NA	NA
te11434	NA	NA	NA	NA	NA	NA	te11434	NA	NA	NA	NA	NA	NA	te11434	NA	NA	NA	NA	NA	NA
te11435	NA	NA	NA	NA	NA	NA	te11435	NA	NA	NA	NA	NA	NA	te11435	NA	NA	NA	NA	NA	NA
te11436	0.6667	0.7959	1	0.77714	1	0.7125	te11436	0.02	0.03599	0.0254	0.01111	0.12122	0.13302	te11436	NA	0.2	NA	0.2	NA	NA
te11437	0.88778	0.85904	0.85712	0.88666	NA	NA	te11437	0.10277	0.03339	0	0.02857	NA	NA	te11437	0.1875	0.09375	NA	0.03335	NA	NA
te11438	0.70415	0.75349	0.80568	0.64266	0.8889	0.61714	te11438	0.0675	0.07057	0.0409	0.02327	0.0424	0.01609	te11438	0.27465	0.2623	0.28544	0.14274	0.14285	0.24219
te11439	0.68213	0.62153	0.625	0.54597	NA	NA	te11439	0.05502	0.03523	0.03751	0.01048	NA	NA	te11439	0.34498	0.44909	0.20512	0.2285	NA	NA
te1144	NA	NA	NA	NA	NA	NA	te1144	NA	NA	NA	NA	NA	NA	te1144	NA	NA	NA	NA	NA	NA
te11440	0.6739	0.74505	0.76108	0.7414	0.64951	0.55541	te11440	0.08615	0.06612	0.05341	0.03931	0.07465	0.05542	te11440	0.40245	0.44333	0.32654	0.23118	0.37808	0.34425
te11441	0.79437	0.84478	0.70338	0.76707	NA	NA	te11441	0.07074	0.07816	0.02021	0.0192	NA	NA	te11441	0.4619	0.4596	0.36517	0.13333	NA	NA
te11442	0.1266	0.1068	0.0656	0.094	0.0485	0.0366	te11442	0.06563	0.06399	0.04193	0.04325	0.05184	0.04543	te11442	0.29916	0.31841	0.20519	0.18641	0.21377	0.17077
te11443	NA	NA	NA	NA	NA	NA	te11443	NA	NA	NA	NA	NA	NA	te11443	NA	NA	NA	NA	NA	NA
te11444	0.818	0.8333	0.6039	0.697	NA	NA	te11444	0.0425	0.02846	0.01118	0.03219	NA	NA	te11444	0.15385	0.28335	0.25385	0.125	NA	NA
te11445	NA	NA	NA	NA	NA	NA	te11445	0.03214	0.072	NA	0	NA	NA	te11445	0.2857	0.2	NA	NA	NA	NA
te11446	0.6154	0.6667	0.75	0.8636	0.6875	0.6667	te11446	0.05529	0.0605	0.02086	0.02412	0.05415	0.0606	te11446	0.27123	0.26597	0.27743	0.2596	0.30637	0.30157
te11447	0.75498	0.71815	0.66915	0.69152	0	0.4286	te11447	0.02506	0.02726	0.00159	0.00885	0	0	te11447	0.3	0.1562	0.2	0.3333	NA	NA
te11448	NA	NA	NA	NA	NA	NA	te11448	0	0.0526	0.1111	0	0	NA	te11448	NA	NA	NA	NA	NA	NA
te11449	0.7059	0.7917	0.9091	0.8889	0.5714	NA	te11449	0.03602	0.04804	0.0125	0.03112	0	0	te11449	0.25	0.2381	0.1765	0.3125	0.1429	0.5
te1145	NA	NA	NA	NA	NA	NA	te1145	NA	NA	NA	NA	NA	NA	te1145	NA	NA	NA	NA	NA	NA
te11450	NA	NA	NA	NA	NA	NA	te11450	0.19864	0.20861	0.08931	0.11326	NA	NA	te11450	NA	NA	NA	NA	NA	NA
te11451	0.5	0.5172	0.2	0.7619	NA	NA	te11451	0.04594	0.03017	0.11778	0.01072	0.04	NA	te11451	0.3143	0.2881	0.04165	0.23555	0.4286	NA
te11452	0.8182	0.82355	0.5	0.79465	NA	NA	te11452	0.0794	0.06408	0.02333	0.05169	NA	NA	te11452	0.2667	0.4118	0.375	0.25	NA	NA
te11453	1	0.94445	0.8875	0.72855	NA	NA	te11453	0.02504	0.06607	0.02527	0.00562	NA	NA	te11453	0.4286	0.27145	0.2769	0.25755	NA	NA
te11454	0.85732	0.8253	0.8918	0.83078	0.64318	0.87016	te11454	0.07844	0.07357	0.0474	0.06288	0.05409	0.05664	te11454	0.1667	0.1176	0.0714	0	0	NA
te11455	0.84376	0.79363	0.76695	0.86571	NA	NA	te11455	0.02958	0.0432	0.00527	0.00579	NA	NA	te11455	0.22904	0.21497	0.10317	0.2911	NA	NA
te11456	NA	NA	NA	NA	NA	NA	te11456	NA	NA	NA	NA	NA	NA	te11456	0	0.2	0.2	0	NA	NA
te11457	0.72	0.58942	0.66834	0.81826	NA	NA	te11457	0.00418	0.04529	0.00247	0.01328	NA	NA	te11457	0.01538	0	0.02858	0	NA	NA
te11458	0.85455	0.67855	0.6597	0.72855	NA	NA	te11458	0.09429	0.11247	0.06192	0	NA	NA	te11458	0.45453	0.33333	0.30093	0.2857	NA	NA
te11459	0.82114	0.80852	0.87158	0.81131	NA	0.86667	te11459	0.0833	0.12603	0.10263	0.0769	NA	0	te11459	0	0.125	NA	0.0526	NA	NA
te1146	0.67178	0.59548	0.50076	0.44593	NA	0.4286	te1146	0.02874	0.01823	0.04358	0.01798	NA	0	te1146	0.10416	0.10392	0.27558	0.22058	NA	0
te11460	0.78287	0.63991	0.77289	0.78335	NA	NA	te11460	0.01533	0.05138	0.01845	0.10878	NA	NA	te11460	0.07194	0.06549	0.07159	0.14668	NA	NA
te11461	0.48732	0.44693	0.36108	0.52862	NA	NA	te11461	0.02171	0.02513	0.04104	0.03213	NA	NA	te11461	0.25	0.27397	0.28787	0.2574	NA	NA
te11462	0.58468	0.51093	0.6577	0.36458	NA	NA	te11462	0.05083	0.0362	0.04947	0.02247	NA	NA	te11462	0.35026	0.3448	0.30919	0.0604	NA	NA
te11463	NA	NA	NA	NA	NA	NA	te11463	NA	NA	NA	NA	NA	NA	te11463	NA	NA	NA	NA	NA	NA
te11464	NA	NA	NA	NA	NA	NA	te11464	0.0143	0.05419	0.0554	0.02983	NA	NA	te11464	NA	NA	NA	NA	NA	NA
te11465	0	0.60028	0.90832	0.70835	NA	NA	te11465	0	0.05556	0	0.1154	NA	NA	te11465	0	0.06573	0.02778	0.12962	NA	NA
te11466	1	NA	NA	NA	NA	NA	te11466	0	NA	NA	NA	NA	NA	te11466	NA	NA	NA	NA	NA	NA
te11467	0.86853	0.6667	1	NA	NA	NA	te11467	0.125	0.03333	0	NA	NA	NA	te11467	0	NA	NA	NA	NA	NA
te11468	0.89112	0.83538	0.97778	0.92728	0.83878	0.89134	te11468	0.15807	0.01641	0.06573	0.03651	0.05975	0.11554	te11468	0.2222	0.3923	0.29038	0.22272	0.45565	0.425
te11469	0.875	0.7059	0.6667	0.4286	NA	NA	te11469	0.125	0.03335	0.04165	0	NA	NA	te11469	0.4286	0.0588	0.0833	0	NA	NA
te1147	NA	NA	NA	NA	NA	NA	te1147	0.01966	0	0.01234	0	NA	NA	te1147	NA	NA	NA	NA	NA	NA
te11470	0.66667	0.6596	0.53967	0.44913	0.7	0.8	te11470	0.09393	0	0.0392	0.0392	NA	NA	te11470	0.1	0	0	0	NA	NA
te11471	NA	NA	NA	NA	NA	NA	te11471	0.05725	0.06015	0.00714	0.0539	NA	NA	te11471	NA	NA	NA	NA	NA	NA
te11472	0.71938	0.66293	0.4359	0.32353	NA	NA	te11472	0.02619	0.03259	0.00905	0.01574	NA	NA	te11472	0.2942	0.22874	0.31206	0.1873	NA	NA
te11473	0.59972	0.54948	0.425	0.66665	NA	NA	te11473	0.02636	0.00662	0.0125	0.01752	NA	NA	te11473	0	0.0667	NA	0.2857	NA	NA
te11474	NA	NA	NA	NA	NA	NA	te11474	NA	NA	NA	NA	NA	NA	te11474	NA	NA	NA	NA	NA	NA
te11475	0.5614	0.7963	0.4735	0.12907	NA	NA	te11475	0.05655	0.01562	0.07272	0	NA	NA	te11475	0.08205	0.1389	0.15	0	NA	NA
te11476	1	0.6154	0.625	0.4	NA	NA	te11476	0.03559	0.00932	0	0.02031	NA	NA	te11476	NA	NA	NA	NA	NA	NA
te11477	0.78	0.66162	0.48183	0.45906	NA	NA	te11477	0.1206	0.01831	0.01299	0	NA	NA	te11477	0.35	0.3009	NA	0.19285	NA	NA
te11478	0.75	0.7143	0.6667	0.625	NA	NA	te11478	0.00347	0.01086	0.01136	0.00347	NA	NA	te11478	NA	NA	NA	NA	NA	NA
te11479	NA	NA	NA	NA	NA	NA	te11479	0	0	0	0	NA	NA	te11479	NA	NA	NA	NA	NA	NA
te1148	NA	NA	NA	NA	NA	NA	te1148	0	0	NA	0	NA	NA	te1148	NA	NA	NA	NA	NA	NA
te11480	0.65418	0.6947	0.73702	0.70586	NA	NA	te11480	0.05357	0.02296	0.04587	0.01504	NA	NA	te11480	0.2089	0.17772	0.1739	0.12585	NA	NA
te11481	0.66682	0.79478	0.85228	0.68182	NA	NA	te11481	0.03951	0.02227	0	0.01111	NA	NA	te11481	0.1591	0.0697	0.1818	0	NA	NA
te11482	0.89168	0.79455	0.8	0.75	NA	NA	te11482	0	0.02083	0	0	NA	NA	te11482	0.1111	0	0.2	NA	NA	NA
te11483	NA	NA	NA	NA	NA	NA	te11483	0.025	0	0.04168	0	NA	NA	te11483	NA	NA	NA	NA	NA	NA
te11484	0.84919	0.85614	0.7495	0.73673	0.2381	NA	te11484	0.02379	0.03556	0.01399	0.01634	0.01021	NA	te11484	0.25994	0.24169	0.13776	0.14757	NA	NA
te11485	0.90241	0.90002	0.89218	0.93472	0.76651	0.87456	te11485	0.13461	0.08482	0.0994	0.0868	0.11154	0.08259	te11485	0.4118	0.20977	0.20226	0.20076	0.28506	0.18106
te11486	0.70896	0.61854	0.65334	0.32071	NA	NA	te11486	0.18941	0.11643	0.10724	0.08251	0.13333	NA	te11486	0.20912	0.16234	0.22972	0.15716	NA	NA
te11487	NA	NA	NA	NA	NA	NA	te11487	0.12892	0.15698	0.13333	0.1611	0	0	te11487	NA	NA	NA	NA	NA	NA
te11488	0.51318	0.38502	0.29048	0.38232	0.20835	NA	te11488	0.03269	0.00738	0.0933	0.04033	0.0265	0	te11488	0.09151	0.10726	0.12013	0.09647	0.11342	0
te11489	0.49308	0.4284	0.4107	0.25555	0.2222	0	te11489	0.03442	0.00641	0	0.008	0.08332	0	te11489	NA	NA	NA	NA	NA	NA
te1149	NA	NA	NA	NA	NA	NA	te1149	NA	NA	NA	NA	NA	NA	te1149	NA	NA	NA	NA	NA	NA
te11490	NA	NA	NA	NA	NA	NA	te11490	NA	NA	NA	NA	NA	NA	te11490	NA	NA	NA	NA	NA	NA
te11491	NA	NA	NA	NA	NA	NA	te11491	NA	NA	NA	NA	NA	NA	te11491	NA	NA	NA	NA	NA	NA
te11492	NA	NA	NA	NA	NA	NA	te11492	0	0	0	0	0	0	te11492	NA	NA	NA	NA	NA	NA
te11493	NA	NA	NA	NA	0.9	0.8333	te11493	NA	0	0.06667	0	0.0606	0.05454	te11493	NA	NA	NA	NA	0.625	NA
te11494	NA	NA	NA	NA	NA	NA	te11494	NA	NA	NA	NA	NA	NA	te11494	NA	NA	NA	NA	NA	NA
te11495	NA	NA	NA	NA	NA	NA	te11495	0.04	0.02	0.1	0.02381	0	0	te11495	0	0.1818	NA	0	NA	NA
te11496	NA	NA	0	0.2	0	0	te11496	NA	NA	0.01667	0	0.14117	0.07071	te11496	NA	NA	NA	NA	0.1667	NA
te11497	NA	NA	NA	NA	NA	NA	te11497	NA	NA	NA	0	NA	0	te11497	NA	NA	NA	NA	NA	NA
te11498	NA	NA	NA	NA	NA	NA	te11498	NA	NA	NA	NA	NA	NA	te11498	NA	NA	NA	NA	NA	NA
te11499	NA	NA	NA	0.8	NA	0.8	te11499	NA	NA	NA	0.05714	0.01641	0	te11499	NA	NA	NA	0	NA	0
te115	NA	NA	NA	NA	NA	NA	te115	0	0.00769	0	0.01538	0.0258	0	te115	NA	NA	NA	NA	NA	NA
te1150	NA	NA	NA	NA	NA	NA	te1150	NA	NA	NA	NA	NA	NA	te1150	NA	NA	NA	NA	NA	NA
te11500	NA	NA	NA	NA	NA	NA	te11500	0	0.03951	0.01429	0	0.06666	0.10732	te11500	NA	NA	NA	NA	NA	NA
te11501	NA	NA	NA	NA	NA	NA	te11501	NA	NA	NA	NA	NA	NA	te11501	NA	NA	NA	NA	NA	NA
te11502	NA	NA	NA	NA	NA	NA	te11502	NA	NA	NA	NA	NA	NA	te11502	NA	NA	NA	NA	NA	NA
te11503	NA	NA	NA	NA	NA	NA	te11503	NA	NA	NA	NA	NA	NA	te11503	NA	NA	NA	NA	NA	NA
te11504	NA	NA	NA	NA	NA	NA	te11504	NA	NA	NA	NA	NA	NA	te11504	NA	NA	NA	NA	NA	NA
te11505	NA	NA	NA	NA	NA	NA	te11505	NA	NA	NA	NA	NA	NA	te11505	NA	NA	NA	NA	NA	NA
te11506	0.58607	0.64084	0.57493	0.51985	NA	0.4	te11506	0.0332	0.05214	0.04115	0.00819	NA	0.02857	te11506	0.2435	0.30345	0.20612	0.23213	NA	0.5
te11507	0.56755	0.56257	0.42778	0.3792	0.52085	0.415	te11507	0.04606	0.02053	0.01993	0.02045	0.00595	0.01	te11507	0.08193	0.07319	0.06907	0.03759	0.05953	0.06548
te11508	NA	NA	NA	NA	NA	NA	te11508	0	0	NA	NA	NA	NA	te11508	NA	NA	NA	NA	NA	NA
te11509	NA	NA	NA	NA	NA	NA	te11509	NA	NA	NA	NA	NA	NA	te11509	NA	NA	NA	NA	NA	NA
te1151	NA	NA	NA	NA	NA	NA	te1151	0	0	0	0	NA	NA	te1151	NA	NA	NA	NA	NA	NA
te11510	NA	NA	NA	NA	NA	NA	te11510	NA	NA	NA	NA	NA	NA	te11510	NA	NA	NA	NA	NA	NA
te11511	NA	NA	NA	NA	NA	NA	te11511	NA	NA	NA	NA	NA	NA	te11511	NA	NA	NA	NA	NA	NA
te11512	0.82165	0.80639	0.80768	0.7924	0.67158	0.69626	te11512	0.06344	0.08901	0.03125	0.02963	0.02452	0.06199	te11512	0.19532	0.26254	0.21119	0.11217	0.225	0.32246
te11513	NA	NA	NA	NA	NA	NA	te11513	0.03379	0.00297	0	0.00529	NA	NA	te11513	0.25	0.2727	0	0.1765	NA	NA
te11514	0.5862	0.7027	0.5714	0.4737	NA	0.6667	te11514	0.01994	0.00535	0.02362	0.01224	0.05	0	te11514	NA	NA	NA	NA	NA	NA
te11515	0.2143	0.32	0.5	0.1923	0.4	NA	te11515	0.02769	0.01791	0.01234	0.03517	0.16572	NA	te11515	0	0.0769	0.1111	0.2778	0.2	NA
te11516	NA	NA	NA	NA	NA	NA	te11516	NA	NA	NA	NA	NA	NA	te11516	NA	NA	NA	NA	NA	NA
te11517	NA	NA	NA	0.8333	0.7143	0.7143	te11517	NA	NA	NA	0.02244	0.15794	0	te11517	NA	NA	NA	0.2857	NA	0.5
te11518	NA	NA	NA	NA	NA	NA	te11518	NA	NA	NA	NA	NA	NA	te11518	NA	NA	NA	NA	NA	NA
te11519	NA	NA	NA	NA	NA	NA	te11519	NA	NA	NA	NA	NA	NA	te11519	NA	NA	NA	NA	NA	NA
te1152	0.01753	0	0	0.04167	NA	NA	te1152	0.00751	0	0.03214	0.0119	0	0	te1152	NA	NA	NA	NA	NA	NA
te11520	NA	NA	NA	NA	NA	NA	te11520	NA	NA	NA	NA	0.13333	NA	te11520	NA	NA	NA	NA	NA	NA
te11521	NA	NA	NA	NA	NA	NA	te11521	NA	NA	NA	NA	NA	NA	te11521	NA	NA	NA	NA	NA	NA
te11522	NA	NA	NA	NA	NA	NA	te11522	NA	NA	NA	NA	NA	NA	te11522	NA	NA	NA	NA	NA	NA
te11523	NA	NA	NA	NA	NA	NA	te11523	NA	NA	NA	NA	NA	NA	te11523	NA	NA	NA	NA	NA	NA
te11524	NA	NA	NA	NA	NA	NA	te11524	NA	NA	NA	NA	NA	NA	te11524	NA	NA	NA	NA	NA	NA
te11525	0.77187	0.7535	0.76923	0.87919	0.55988	0.66743	te11525	0.04465	0.03627	0.03211	0.02601	0.0669	0.0932	te11525	0.13075	0.10481	0.06316	0.11162	0.11252	0.12904
te11526	0.83855	0.88221	0.95139	0.95932	0.75747	0.85416	te11526	0.13418	0.08207	0.04048	0.03478	0.03121	0.02698	te11526	0.3308	0.28469	0.26072	0.18709	0.30662	0.16827
te11527	0.84758	0.82066	0.84976	0.87229	0.76532	0.77518	te11527	0.07157	0.06368	0.04648	0.04936	0.07485	0.06043	te11527	0.34859	0.35339	0.2761	0.30361	0.33211	0.34894
te11528	0.79119	0.8136	0.83656	0.83892	0.78777	0.67891	te11528	0.07442	0.07177	0.03681	0.04422	0.07819	0.04469	te11528	0.38616	0.37694	0.27962	0.28607	0.40104	0.32962
te11529	NA	NA	NA	NA	NA	NA	te11529	NA	NA	NA	0.20833	NA	0.4	te11529	NA	NA	NA	NA	NA	NA
te1153	0.61205	0.60985	0.28472	0.40913	0.5	NA	te1153	0.14153	0.09762	0.03341	0.04567	0	NA	te1153	0.3737	0.3725	0.24073	0.2909	0.2	NA
te11530	NA	NA	NA	NA	NA	NA	te11530	NA	0	0	0	0.02041	0.08096	te11530	NA	NA	NA	NA	NA	NA
te11531	NA	0.6667	0.4	0.5556	0.3	NA	te11531	NA	0	0	0	0	NA	te11531	NA	NA	NA	NA	NA	NA
te11532	NA	NA	NA	NA	NA	NA	te11532	NA	NA	NA	NA	NA	NA	te11532	NA	NA	NA	NA	NA	NA
te11533	NA	NA	NA	NA	NA	NA	te11533	0	0	0.0588	0	0	0	te11533	NA	NA	NA	NA	NA	NA
te11534	NA	NA	NA	NA	NA	NA	te11534	NA	NA	NA	NA	NA	NA	te11534	NA	NA	NA	NA	NA	NA
te11535	NA	NA	NA	NA	NA	NA	te11535	NA	NA	NA	NA	NA	NA	te11535	NA	NA	NA	NA	NA	NA
te11536	NA	NA	NA	NA	NA	NA	te11536	NA	NA	NA	NA	NA	NA	te11536	NA	NA	NA	NA	NA	NA
te11537	0.6939	0.78365	0.65088	0.74688	0.58873	0.63928	te11537	0.03376	0.03498	0.01889	0.00782	0.02644	0.02833	te11537	0.1884	0.15228	0.21438	0.17858	0.18618	0.16824
te11538	NA	NA	NA	NA	NA	NA	te11538	0.05	0.0625	0.1	0	0.1088	0	te11538	NA	NA	NA	NA	NA	NA
te11539	NA	0.73335	NA	NA	NA	0.8	te11539	NA	0	NA	NA	0	0	te11539	NA	0	NA	NA	0.3333	0.3
te1154	NA	NA	NA	NA	NA	NA	te1154	NA	NA	NA	NA	NA	NA	te1154	NA	NA	NA	NA	NA	NA
te11540	NA	NA	NA	NA	NA	0.53652	te11540	NA	NA	NA	NA	NA	0	te11540	NA	NA	NA	NA	NA	0.16192
te11541	0.625	0.61358	1	0.55418	0.7492	NA	te11541	0	0	0	0	0.1	NA	te11541	0.1429	0.27275	0.2	0.1429	0.3875	NA
te11542	NA	NA	NA	NA	NA	NA	te11542	NA	NA	NA	NA	NA	NA	te11542	NA	NA	NA	NA	NA	NA
te11543	NA	NA	NA	NA	NA	NA	te11543	NA	NA	NA	NA	NA	NA	te11543	NA	NA	NA	NA	NA	NA
te11544	NA	NA	NA	NA	NA	NA	te11544	NA	NA	NA	NA	NA	NA	te11544	NA	NA	NA	NA	NA	NA
te11545	NA	NA	NA	NA	NA	NA	te11545	NA	NA	NA	NA	0	NA	te11545	NA	NA	NA	NA	NA	NA
te11546	NA	NA	NA	NA	NA	NA	te11546	0	0	0	0.05	0	0	te11546	NA	NA	NA	NA	NA	NA
te11547	NA	NA	NA	NA	NA	NA	te11547	NA	NA	NA	NA	NA	NA	te11547	NA	NA	NA	NA	NA	NA
te11548	NA	NA	NA	NA	NA	NA	te11548	0	0	0	0	NA	NA	te11548	NA	NA	NA	NA	NA	NA
te11549	NA	NA	NA	NA	NA	NA	te11549	NA	NA	NA	NA	NA	NA	te11549	NA	NA	NA	NA	NA	NA
te1155	NA	NA	NA	NA	NA	NA	te1155	NA	0	0	0	0	0	te1155	NA	NA	NA	NA	NA	NA
te11550	NA	NA	NA	NA	NA	NA	te11550	NA	NA	NA	NA	NA	NA	te11550	NA	NA	NA	NA	NA	NA
te11551	NA	NA	NA	NA	NA	NA	te11551	NA	NA	NA	NA	NA	NA	te11551	NA	NA	NA	NA	NA	NA
te11552	NA	NA	NA	NA	NA	NA	te11552	NA	NA	NA	NA	NA	NA	te11552	NA	NA	NA	NA	NA	NA
te11553	NA	NA	NA	NA	NA	NA	te11553	NA	NA	NA	NA	NA	NA	te11553	NA	NA	NA	NA	NA	NA
te11554	NA	NA	NA	NA	NA	NA	te11554	NA	NA	NA	NA	NA	NA	te11554	NA	NA	NA	NA	NA	NA
te11555	NA	NA	NA	NA	NA	NA	te11555	NA	NA	NA	NA	NA	NA	te11555	NA	NA	NA	NA	NA	NA
te11556	NA	NA	0.94443	0.90159	0.80538	0.82166	te11556	NA	NA	0.02382	0.01026	0.0472	0.05307	te11556	NA	NA	0.1667	0.10183	0.34722	0.43282
te11557	0.55127	0.64792	0.60277	0.5313	0.33332	0.6	te11557	0.0534	0	0.07407	0.05807	0	0	te11557	0	0.04165	0	0.15555	0	NA
te11558	0.8	0.50896	0.795	0.4907	0.26428	0.56	te11558	0.075	0.02	0.075	0.06648	0.19286	0.3	te11558	0.125	0.08335	0.1111	0	0.08335	0.41665
te11559	NA	NA	NA	NA	NA	NA	te11559	0.0459	0.01596	0.02563	0.02491	0.11111	0.10833	te11559	NA	NA	NA	NA	NA	NA
te1156	0	0	0	0.2308	NA	NA	te1156	0	0	0	0	NA	NA	te1156	NA	NA	NA	NA	NA	NA
te11560	NA	NA	NA	NA	NA	NA	te11560	0.18517	0.04167	0.05127	0	0.0534	0.05127	te11560	NA	NA	NA	NA	NA	NA
te11561	0.6127	0.5816	0.59743	0.4603	0.44643	0.58333	te11561	0.04327	0.0345	0.04228	0.04183	0.02701	0.07005	te11561	0.12037	0.09393	0.15127	0.04603	0.125	0.14287
te11562	0.53125	0.53638	0.4615	0.4004	0.62765	NA	te11562	0.02886	0.0817	0.03896	0.07277	0.06389	0	te11562	0.10832	0.0982	0.04285	0.0306	0.11628	0
te11563	NA	NA	NA	NA	NA	NA	te11563	0	0.0476	0	0.06003	0	0	te11563	NA	NA	NA	NA	NA	NA
te11564	0	0	0.5714	0.3	0.3333	0.5833	te11564	0.00651	0.01702	0.00293	0.00248	0	0.01058	te11564	0	0	0	0	0	NA
te11565	NA	NA	NA	NA	NA	NA	te11565	NA	0.02272	0	0	0	0	te11565	NA	NA	NA	NA	NA	NA
te11566	0.4	NA	NA	0.2857	NA	NA	te11566	0.03333	0.05818	0	0.04882	0.16157	NA	te11566	0	NA	NA	0	NA	NA
te11567	0.65	0.6125	1	0.7143	0.7071	0.4286	te11567	0.08611	0.14004	0	0.1236	0.0929	0.24286	te11567	NA	NA	NA	NA	NA	NA
te11568	NA	NA	NA	NA	NA	NA	te11568	0.14287	0.1298	0.06363	0	0.3333	0.4	te11568	NA	NA	NA	NA	NA	NA
te11569	0.6257	0.6355	0.64684	0.57278	0.55776	0.42188	te11569	0.08201	0.07298	0.06587	0.03583	0.04862	0.02699	te11569	0.47642	0.44324	0.38413	0.22984	0.10353	0.12083
te1157	0	0	0.125	0	0	0.1667	te1157	NA	NA	NA	NA	NA	NA	te1157	NA	NA	NA	NA	NA	NA
te11570	0.58335	0.60832	NA	0.5	0.90185	0.80218	te11570	0.02857	0.13175	NA	0.01191	0.03627	0.05858	te11570	NA	NA	NA	NA	NA	NA
te11571	NA	NA	NA	NA	NA	NA	te11571	NA	NA	NA	NA	NA	NA	te11571	NA	NA	NA	NA	NA	NA
te11572	NA	0.1429	0.80115	0.7238	0.87915	0.73335	te11572	0.04168	0	0	0.021	0.04166	0.07671	te11572	NA	NA	NA	NA	0.1667	0
te11573	NA	0.66203	0.80653	0.83135	0.83955	0.8261	te11573	NA	0.08758	0.00371	0.03868	0.04262	0.06714	te11573	NA	0.1429	0	0.0714	0.25	0.1667
te11574	NA	NA	NA	NA	NA	NA	te11574	NA	NA	NA	0	NA	NA	te11574	NA	NA	NA	NA	NA	NA
te11575	NA	NA	NA	NA	NA	NA	te11575	NA	NA	NA	NA	NA	NA	te11575	NA	NA	NA	NA	NA	NA
te11576	NA	NA	NA	NA	NA	NA	te11576	NA	NA	NA	NA	NA	NA	te11576	NA	NA	NA	NA	NA	NA
te11577	NA	NA	0.23097	NA	0.82738	0.87692	te11577	NA	NA	0	NA	0.10157	0.09877	te11577	NA	NA	0	NA	0.43138	0.51667
te11578	NA	NA	NA	NA	NA	NA	te11578	NA	NA	NA	NA	0	NA	te11578	NA	NA	NA	NA	NA	NA
te11579	NA	NA	NA	NA	NA	NA	te11579	NA	NA	NA	NA	NA	NA	te11579	NA	NA	NA	NA	NA	NA
te1158	NA	NA	NA	NA	NA	NA	te1158	0.0125	0	0.01428	0	0	0	te1158	NA	NA	NA	NA	NA	NA
te11580	NA	NA	NA	NA	NA	NA	te11580	NA	NA	NA	0	0.05927	0.05557	te11580	NA	NA	NA	NA	NA	NA
te11581	NA	NA	NA	NA	NA	NA	te11581	NA	NA	NA	NA	0	0	te11581	NA	NA	NA	NA	NA	NA
te11582	NA	NA	NA	NA	NA	NA	te11582	NA	NA	NA	NA	NA	NA	te11582	NA	NA	NA	NA	NA	NA
te11583	NA	NA	NA	NA	NA	NA	te11583	NA	NA	NA	NA	NA	NA	te11583	NA	NA	NA	NA	NA	NA
te11584	0.90198	0.79586	0.79502	0.90915	NA	1	te11584	0.06402	0.06084	0.02182	0.03297	0.14	NA	te11584	0.41225	0.30383	0.28718	0.14933	0.55	NA
te11585	0.88611	0.85597	0.87216	0.86539	0.75936	0.61839	te11585	0.093	0.07817	0.03779	0.03715	0.05944	0.05774	te11585	0.43108	0.43755	0.29443	0.25846	0.38408	0.34439
te11586	NA	NA	NA	NA	NA	NA	te11586	NA	NA	NA	NA	0	NA	te11586	NA	NA	NA	NA	0	NA
te11587	0.8111	0.825	0.71567	0.815	0.64788	0.7	te11587	0.02857	0.07373	0.03205	0.05624	0.07075	0	te11587	NA	NA	NA	NA	NA	NA
te11588	0.65198	0.63118	0.7093	0.79012	0.655	0.63334	te11588	NA	NA	NA	NA	NA	NA	te11588	0	0.0635	0.05265	0	0.2125	0.4222
te11589	NA	NA	NA	NA	NA	NA	te11589	NA	NA	NA	NA	NA	NA	te11589	NA	NA	NA	NA	NA	NA
te1159	0.4653	0.303	0.41665	0.3333	0.1667	NA	te1159	0.0125	0.00909	0.025	0	0	NA	te1159	NA	NA	NA	NA	NA	NA
te11590	NA	NA	NA	NA	NA	NA	te11590	0	0	0	0	0.1429	NA	te11590	NA	NA	NA	NA	NA	NA
te11591	NA	NA	NA	NA	NA	NA	te11591	0	0.03334	0	0.03484	0.07222	0	te11591	NA	NA	NA	NA	NA	NA
te11592	NA	NA	NA	NA	NA	NA	te11592	NA	NA	NA	NA	NA	NA	te11592	NA	NA	NA	NA	NA	NA
te11593	NA	NA	NA	NA	NA	NA	te11593	NA	NA	NA	NA	NA	NA	te11593	NA	NA	NA	NA	NA	NA
te11594	NA	NA	NA	NA	NA	NA	te11594	NA	NA	NA	NA	NA	NA	te11594	NA	NA	NA	NA	NA	NA
te11595	0.3	0.3111	NA	0.4286	0.4	0.8	te11595	0	0.01053	NA	0	0.2	0.0379	te11595	NA	NA	NA	NA	NA	NA
te11596	NA	NA	NA	NA	NA	NA	te11596	NA	NA	NA	NA	NA	NA	te11596	NA	NA	NA	NA	NA	NA
te11597	NA	NA	NA	NA	NA	NA	te11597	NA	NA	NA	NA	NA	NA	te11597	NA	NA	NA	NA	NA	NA
te11598	0.22857	0.2198	0.1747	0.27414	0.90832	NA	te11598	0.00714	0.01191	0.00595	0.03931	0.02143	NA	te11598	0	0	0	0.02727	0.2	NA
te11599	NA	NA	NA	NA	NA	NA	te11599	NA	NA	NA	NA	NA	NA	te11599	NA	NA	NA	NA	NA	NA
te116	NA	NA	NA	NA	NA	NA	te116	NA	NA	NA	NA	NA	NA	te116	NA	NA	NA	NA	NA	NA
te1160	NA	NA	NA	NA	NA	NA	te1160	NA	NA	NA	NA	NA	NA	te1160	NA	NA	NA	NA	NA	NA
te11600	NA	0.4	NA	NA	NA	NA	te11600	NA	0.15716	NA	NA	NA	NA	te11600	NA	0.2	NA	NA	NA	NA
te11601	NA	NA	NA	NA	NA	NA	te11601	NA	NA	NA	NA	NA	NA	te11601	NA	NA	NA	NA	NA	NA
te11602	NA	NA	NA	NA	NA	NA	te11602	NA	NA	NA	NA	NA	NA	te11602	NA	NA	NA	NA	NA	NA
te11603	NA	NA	NA	NA	NA	NA	te11603	NA	NA	NA	NA	NA	NA	te11603	NA	NA	NA	NA	NA	NA
te11604	NA	NA	NA	NA	NA	NA	te11604	NA	NA	NA	NA	NA	NA	te11604	NA	NA	NA	NA	NA	NA
te11605	NA	NA	NA	NA	NA	NA	te11605	NA	NA	NA	NA	NA	NA	te11605	NA	NA	NA	NA	NA	NA
te11606	NA	NA	NA	NA	NA	NA	te11606	NA	NA	NA	NA	NA	NA	te11606	NA	NA	NA	NA	NA	NA
te11607	NA	NA	NA	NA	NA	NA	te11607	NA	NA	NA	NA	NA	NA	te11607	NA	NA	NA	NA	NA	NA
te11608	NA	NA	NA	NA	NA	NA	te11608	NA	NA	NA	NA	NA	NA	te11608	NA	NA	NA	NA	NA	NA
te11609	0	0.07145	0	0	NA	NA	te11609	0	0	0	0	NA	NA	te11609	0	0	0	0	NA	NA
te1161	NA	NA	NA	NA	NA	NA	te1161	NA	NA	NA	NA	NA	NA	te1161	NA	NA	NA	NA	NA	NA
te11610	0.42381	0.52	0.62738	0.69497	0.62142	0.80434	te11610	0.06668	0.1	0.03126	0.00556	0.12235	0.03754	te11610	0.20637	0.2	0.06667	0.0897	0.24846	0.28735
te11611	NA	NA	NA	NA	0.5635	0.63335	te11611	NA	NA	NA	NA	0.0951	0.07193	te11611	NA	NA	NA	NA	0.1429	0.1667
te11612	NA	NA	NA	NA	NA	NA	te11612	0	0	0	0	0	0	te11612	0	0	0	0	0	0
te11613	NA	NA	NA	NA	NA	NA	te11613	0	0	0	0.025	0	0	te11613	NA	NA	NA	NA	NA	NA
te11614	NA	NA	NA	NA	NA	NA	te11614	NA	NA	NA	NA	NA	NA	te11614	NA	NA	NA	NA	NA	NA
te11615	NA	0.2	NA	0.6667	NA	NA	te11615	0.04	0.00893	0	0	0.01299	0	te11615	NA	NA	NA	0	NA	NA
te11616	NA	NA	NA	NA	NA	NA	te11616	NA	NA	NA	NA	NA	NA	te11616	NA	NA	NA	NA	NA	NA
te11617	NA	NA	NA	NA	NA	NA	te11617	NA	NA	NA	NA	NA	NA	te11617	NA	NA	NA	NA	NA	NA
te11618	NA	NA	NA	NA	NA	NA	te11618	NA	NA	NA	NA	NA	NA	te11618	NA	NA	NA	NA	NA	NA
te11619	NA	NA	NA	NA	0.7334	0.74	te11619	NA	NA	NA	NA	0.06244	0.02353	te11619	NA	NA	NA	NA	0.2857	0.15
te1162	NA	NA	NA	NA	NA	NA	te1162	NA	NA	NA	NA	NA	NA	te1162	NA	NA	NA	NA	NA	NA
te11620	NA	NA	NA	NA	NA	NA	te11620	NA	NA	NA	NA	0.2	0.04	te11620	NA	NA	NA	NA	NA	NA
te11621	NA	NA	0.52565	0.7206	0.5621	0.6364	te11621	NA	NA	0	0	0.02245	0.02165	te11621	NA	NA	NA	NA	NA	NA
te11622	NA	NA	0.83703	0.96667	0.82287	0.8697	te11622	NA	NA	0.01488	0.03113	0.0973	0.04638	te11622	NA	NA	0	0	0.4444	0.2143
te11623	0.9095	0.98462	0.8889	0.89924	NA	NA	te11623	0.06123	0.06221	0.08888	0.05493	NA	NA	te11623	NA	NA	NA	NA	NA	NA
te11624	NA	NA	NA	NA	NA	NA	te11624	0	0	0	0	0	0	te11624	NA	NA	NA	NA	NA	NA
te11625	0.5	0.75	0.42855	0.4	NA	0.58335	te11625	0	0.00428	0	0.02084	0	0	te11625	0	0.125	0	NA	NA	NA
[truncated: 90,971 more rows]

## Sheet: Fig 5A
	Q1	Q2	Q3	Q4	Q5	Q6	Q7	Q8	Q9	Q10
[truncated: 8 more rows]

[truncated: 10 more sheets: Fig 5C, Fig 5D, S1A_Fig, S1B_fig, S3_Fig, S4A_Fig, S4B_Fig, S5A_Fig, S5B_Fig, S6_Fig]
